# Supplementary material for: Characterization of Greenbeard Genes Involved in Long-Distance Kind Discrimination in a Microbial Eukaryote
Source: PLoS Biol. 2016 Apr 14;14(4):e1002431. doi: 10.1371/journal.pbio.1002431 (PMC4831770; doi:10.1371/journal.pbio.1002431)
Supplement: S1 Alignment — (FASTA) [file pbio.1002431.s001.fasta]

>JW199_CG1/1-2487
-MSSGKGSPETL--ATKTFSSPGKSSTVTFTSTTLEER-NERNGRIAALRRDSGSSSS----------K---GS-AHGL----SSID--------------------------------------------------ARLGLPI------------STKFLVPA-EDVPDTP-------------------------------------------SSTIVEFGDT--------DRN---Q--LPSAAELADNVF------RTQHR-----------------------VRKSRSQ------SRTRP-------------------------------------------------------------E-----HGSIRDL-KQERSASAQANRAGTPTG----STR--ERSES-GS---KGASPGL--RGLP-TDRNPAAERELAKTRVNMYLTQHQQ------------------------------QQSQEQVI---QSP-----IQQQP---------------------------------------------------------SDPDK-ELLL----ENRGLYQRVAALQRTERDL-----LAENQELLRQ-------FNQLK-QHHDVRRKQWRDQL---------RQ---------RERE------YEA--R-----------IHELE--------DHMLQ------------------------------LA-------IAN-------------------------------------PT----RAAP-----IQTDKEIIHWFAEQEHARRVWTQDYAHRDANRLCEGLHPVQLAELCEGVKEFVKLK-EDKTLPEELPTNS------------SETTQLLLQGMLADFISTEILASPFWVFTAIS-AG------TL-----ESPSVPHPSTVPIA--------TSFRMDL-----------SLF-N--DIAPMR-PIYAP-TPG---SPH--------------FPPPLIT-----AMLP----------QALGNAA--------SGLGLPTKTEMENLYHMLLSAQKQ-YADVT-VHDW------------------------RAQLMRLLAESGMSLK-------DPLDAAKNESRRILIESRLNYARKLKEKFLGGP-----------------ARYLLGEQ--DAAGIERLERRLHDLIDETLRFSCRIWSRP-TPVRLH-DLGDL----KNQKFSASHPYMRLCHVQAPR--G------MEEVQQPRTNG----S-----SEREKSPPGYHDGRPVIMVLSPAIE-SIVDSS------KDNK----KAAPAMDETPRVWVRARVLVSSPARAAA-MKSLGPVKIASP-PQPVRHNSAPT------TATTT----TLDKSG-------------SGSPAGV-----------GTLP-ATQFS---------------RMHTSPPHSSSSSLS-TVDTANDSFTTAGPLKATPKQVSM-PFASQQVVSPFLR-------------------QSVSPSKMFGENG--NQEGMMGSM-----DLPI-A*------------------------------------------------
>JW222_CG1/1-2535
-MSSGKPSPEVL--ASRTFA-K--STPTLVASNTFPDT-RTDRIAA--LRRDSGGSSM----------S---KKSSYNL----ASID--------------------------------------------------SRLHLPLETE---------NNSLRPPVREEVPDTP-------------------------------------------SSTIVEFGDT--------DRK---V--IPSAIELADNVF---RVKHNINFP----------------------QTETRSES-----RTRAE-------------------------------------------------------------K-------------ETAREHRNRSMS----------SQR--DRSQA--AHSKVASPSDLTPRGPG-GERSPAAERELASSRVNRYLAEVRR---------------------------------ENAGT-----P-----VPQPT---------------------------------------------------------SDPDK-ELLL----ENRGLYQRVAALQRTERDL-----LAENQELLRQ-------FNQLK-QHHDVRRKQWRDQL---------RQ---------RERE------YEA--R-----------IAELE--------DHMLQ------------------------------LA-------IAN-------------------------------------PT----KIAP-----VQSDKEIATWFSEQEALRRNWVQDYSHRDPNRLCGGLHPVQLGEVCEGVKEFVKLN-EDKSLPEELPTNS------------VETTQLLLQGMLADFICTEILASPFWVFSAIQ-AG------TL-----ESPSVPHAPKTPLA--------TSFRMDR-----------SIF-N--DIAPTRPAPIAP-TPG---SPH--------------FPPSLIT-----SMLP----------QIMTTPP-Q------SGLGLPSKTEMENLYHMLLSAQKQ-YADVT-VHDW------------------------RAHLMRLCSESGMSLK-------DPLDAAKNEARRILIESRLNYARKLKEKFLGGP-----------------ARFLLGDQ--PAAGIEKLERRLTDIIDDSLRFSCRIWSRP-TPLRIH-DMADL----GGKPFSSTNPLMRLCHVQAPR--A------EEKTSRD-ENG----Q----------SPPGYHDGRPVIMVLQPAIE-SIADSS------KDNK---TTPGLD--EIAKLWTRARVLVSSPARAAA-LKS---LRNSGS-NQQQRRNSPPN------AALAPGQGQALGITGVTG-------DTPTTSPAG------------GTLP-AATFNNITATQNMGVKPIRRKIERSATQSSSSSVESSNGDLDTFVTPMMSTKGFSPQIPQSPFVRQ-SVSPSKMF-KL----GR-EENA----PAVPDIKTVLAAG---NFGAVNTK-----ETSA-R*------------------------------------------------
>JW224_CG1/1-2571
-MSSGKPSPEVL--ASRTFA-K--STPTLVASNTFPDT-RTDRIAA--LRRDSGGSSM----------S---KKSSYNL----ASID--------------------------------------------------SRLHLPLETE---------NNSLRPPVREEVPDTP-------------------------------------------SSTIVEFGDT--------DRK---V--IPSAIELADNVF---RVKHNINFPQT----------ETRS------ESRTRAEK-----ETARE-----------------------------HRNRSMSSQRDR--------------------S-----QAAHSKV-ASPSDLTPRGPG----------GER--SPA??-????????????--????-???------------?NRYLAEVRR---------------------------------ENAGT-----P-----VPQPT---------------------------------------------------------SDPDK-ELLL----ENRGLYQRVAALQRTERDL-----LAENQELLRQ-------FNQLK-QHHDVRRKQWRDQL---------RQ---------RERE------YEA--R-----------IAELE--------DHMLQ------------------------------LA-------IAN-------------------------------------PT----KIAP-----VQSDKEIATWFSEQEALRRNWVQDYSHRDPNRLCGGLHPVQLGEVCEGVKEFVKLN-EDKSLPEELPTNS------------VETTQLLLQGMLADFICTEILASPFWVFSAIQ-AG------TL-----ESPSVPHAPKTPLA--------TSFRMDR-----------SIF-N--DIAPTRPAPIAP-TPG---SPH--------------FPPSLIT-----SMLP----------QIMTTPP-Q------SGLGLPSKTEMENLYHMLLSAQKQ-YADVT-VHDW------------------------RAHLMRLCSESGMSLK-------DPLDAAKNEARRILIESRLNYARKLKEKFLGGP-----------------ARFLLGDQ--PAAGIEKLERRLTDIIDDSLRFSCRIWSRP-TPLRIH-DMADL----GGKPFSSTNPLMRLCHVQAPR--A------EEKTSRD-ENG----Q----------SPPGYHDGRPVIMVLQPAIE-SIADSS------KDNK---TTPGLD--EIAKLWTRARVLVSSPARAAA-LKS---LRNSGS-NQQQRRNSPPN------AALAPGQGQALGITGVTG-------DTPTTSPAG------------GTLP-AATFNNITATQNMGVKPIRRKIERSATQSSSSSVESSNGDLDTFVTPMMSTKGFSPQIPQSPFVRQ-SVSPSKMF-KL----GR-EENA----PAVPDIKTVLAAG---NFGAVNTK-----ETSA-R*------------------------------------------------
>JW193_CG3/1-2859
-MSSGSRNHD-L--RSKAVS-P--------------DR-WRDPGLL--FRRDSESSVA----------SSYHSTPTNGSPQIRPTIL--------------------------------------------------EAMNLPLTPYPDSSA----ASSQLSPL-PEVPETP-------------------------------------------SSTLGQFGDL--------ARK---L--NPSAAELVQKVH---KSWRSQSREGHSRV--NESHSRTRSGRHHS-HSRSRSEQ-----RQGRE--GSREALES---RERSLSRSTLQASIDLQHEREHSLSRSS--------------------T-----QASLNLLKNREREKERERE-----------RDM--DRSQT-SSHRRAASSKEL--RLLA-HERSYDNDREIAATKVNMYLQSLAAQTPQPMPSPPQSNASHTPK--P--------QSSATPKPTNSQTP-----IPTQS------HTPIPGGAHTPIPSMSHTPIPM-------AASQTPVSATSHTPISATMQMMADPDK-ELLQ----ENRGLYQRVAALQRTERDL-----LAENQELVRQ-------LAVFK-KHHENRHQQWKDEF---------QK--------IKEREKI--LLVEA--Q---QLKAK---IMRQE--------EQILD------------------------------LA-------VAN-------------------------------------AQIE--NPTP-----GLTDKQITSWFAERDESWFSWAQNFASRDPNRLSSGLHPLQLYEVCDGVKTFVKLT-DDFKLPNELLAKG------------TDMIQAVLHGMLANFICTESLASPFWIFNAIS-SG------SL-----ESPCIAPPTAISPG---------GFRLDL-----------AML-N--AIPSR--STFVS-ALK---QPAPP---RDS-----RFPPPLIT-----ANL-----------SADNVSA--------SSLAYPMKAEMENMFHMLTKAQTA-ENGLTSVQLR------------------------EAQLVQLFADSGMSLK-------SPSDSGGVEAKRMLIESRLNYARRLKERFLSGA-----------------ARFLLQDQ--DPAGIAALERSLTEHIDDALRFSVQLWARP-GPIRFH-GFQAL----GNQKFKPDNRLMGLCHAQMPKEAA------PSALPAH-LLG----Q----VGPETPGPPGYYDGRPVIMVVQPAVE-GIEVGGG-G---REDD-----SKPR--KISRVWMKARVLVAT-------------TAAQGQ------------------TATAP----TAGNLGGNN-----------IAPIG------------GTTA-ITNMT-------------------LPDLPVEKTL--LLGPVPKLAMKTLPNNLPEQQQVV-PMS---MAGYYTQY-GLSGLGGT-NVNSLSMSMSVPLEKVPASVT----LGLPQEN-----PLRT-A*------------------------------------------------
>P4471_NCU07192_CDS/1-2469
-MPAVYQSLASI--AR--MP-P--------------PG-VTPNKTA--LQNSSNTSSP----------A---ETPTDTVP---ATNK--------------------------------------------------PKLTLSV------------LTDYLAQL-ETTPITP------------------------HSG------------IREPSSTTAECGEG----LG--SDA---N--NLSAAARADMIF---KRWIAAGMPDE--------------------VSKEGSEE-----KKETT-------------------------------------------------------------T-----ES-IEDV-ATPKAEDKHE------------LPS-PEEAKS-LAEAEELNTKLL-------HDR------------VTRFLQTIGQ-------------------------------------P-----P-----TKSER---------------------------------------------------------AE----RLAK----ENKSLQKQIASLQRTAQVS-----IKEKHSLSTQ-------VVALK-QQHETSQRHLENEL-------QKQKTAYETK--VKVLEEQ--LAQQK--K---QHEEQ---LAQQK----TDFENQLAKQKKQLAQQKVAFEKQLA----NQKEEHNQEVA-VHKDN-ITQ--LTR-------------------RSPSPTPSTRTT-AASI--LPGTKPRL-TLTPTDISSWFTTRTASWLSWSSCYAHTNPNRLVE-LHPLQRDEVARGVSHFVRLT-ADDKLPKQFIAYTADAN--------NERIRCLLYGMLVNFIIKECFASPWWVFKALRRAGLDGDMVDV-----ESPTMERGGSSSKN----HVEPAGFRVDT-----------ATWDN--HISP---ALLSP-GLPVD-VPMMPATARSI-----SFMSPRLTNPGA-VSMQSLGV------ISVALDE-GCEPSV-QPDMLPMEGEMEALFELLSNVQTN-PNSASSL---------------------------RASLLHLLHESGLSLD------VTHPSISGNGDRRMLAECRKEYARKLKDRFLSGP-----------------ARFLLREQ--TPEGISLLEGKLVGEIDLALRFSGLVWGRSDGDLQFK-GLLDLPEYGESEDMEVYGGKEKVEGG---R--P-----------SS-ADG----E---------KPPS-------VMMVLQPAIT-CTTFSSS-S---SESA---TSHSRS--SSSSAFGRSGSGRSSPDSQAQ-PES---TTISKA-LILLSNCFPPS------SSTTA----TTTS---------AATSSRPLTP--------------ETSPPQEA??-------------------??????????--?*-------------------------------------------------------------------------------------------------------------------------------------------
>P4476_NCU07192_CDS/1-2661
-MPAVYQSLASI--AR--MP-P--------------PG-VTPNKTA--LQNSSNTSSP----------A---ETPTDTVP---ATNK--------------------------------------------------PKLTLSV------------LTDYLAQL-ETTPITP------------------------HSG------------IREPSSTTAECGEG----LG--SDA---N--NLSAAARADMIF---KRWIAAGMPDE--------------------VSKEGSEE-----KKETT-------------------------------------------------------------T-----ES-IEDV-ATPKAEDKHEL-----------PSP--EEAKS-LAEAEELNTKLL-------HDR------------VTRFLQTIGQ-------------------------------------P-----P-----TKSER---------------------------------------------------------AE----RLAK----ENKSLQKQIASLQRTAQVS-----IKEKHSLSTQ-------VVALK-QQHETSQRHLENEL-------QKQKTAYETK--VKVLEEQ--LAQQK--K---QHEEQ---LAQQK----TDFENQLAKQKKQLAQQKVAFEKQLA----NQKEEHNQEVA-VHKDN-ITQ--LTR-------------------RSPSPTPSTRTT-AASI--LPGTKPRL-TLTPTDISSWFTTRTASWLSWSSCYAHTNPNRLVE-LHPLQRDEVARGVSHFVRLT-ADDKLPKQFIAYTADAN--------NERIRCLLYGMLVNFIIKECFASPWWVFKALRRAGLDGDMVDV-----ESPTMERGGSSSKN----HVEPAGFRVDT-----------ATWDN--HISP---ALLSP-GLPVD-VPMMPATARSI-----SFMSPRLTNPGA-VSMQSLGV------ISVALDE-GCEPSV-EPDMLPMEGEMEALFELLSNVQPN-PTSASSL---------------------------RASLLHLLHESGLSLD------VTHPSISGNGDRRMLAECRKEYARKLKDRFLSGP-----------------ARFLLREQ--TPEGISLLEGKLVGEIDLALRFSGLVWGRSDGDLQFK-GLLDLPEYGESEDMEVYGGKEKVEGG---R--P-----------SS-ADG----E---------KPPS-------VMMVLQPAIT-CTTFSSS-S---SESA---TSHSRS--SSSSAFGRSGSGRSSPDSQAQ-PES---TTISKA-LILLSNCFPPS------SSTTA----TTTSAA---------TSSRPLTP--------------ETSPPQEAIM-------------------TPDTVVCLRL--SMAACPPTPAEPSQKDLDDL-QTL-PAASF-KSPKRSP--KL-------KL------RKSPELKLAGSGW----TKIEETE-----KLEADS*------------------------------------------------
>D113_NCU07192_CDS/1-2661
-MPAVYQSLASI--AR--MP-P--------------PG-VTPNKTA--LQNSSNTSSP----------A---ETPTDTVP---ATNK--------------------------------------------------PKLTLSV------------LTDYLAQL-ETTPITP------------------------HSG------------IREPSSTTAECGEG----LG--SDA---N--NLSAAARADMIF---KRWIAAGMPDE--------------------VSKEGSEE-----KKETT-------------------------------------------------------------T-----ES-IEDV-ATPKAEDKHEL-----------PSP--EEAKS-LAEAEELNTKLL-------HDR------------VTRFLQTIGQ-------------------------------------P-----P-----TKSER---------------------------------------------------------AE----RLAK----ENKSLQKQIASLQRTAQVS-----IKEKHSLSTQ-------VVALK-QQHETSQRHLENEL-------QKQKTAYETK--VKVLEEQ--LAQQK--K---QHEEQ---LAQQK----TDFENQLAKQKKQLAQQKVAFEKQLA----NQKEEHNQEVA-VHKDN-ITQ--LTR-------------------RSPSPTPSTRTT-AASI--LPGTKPRL-TLTPTDISSWFTTRTASWLSWSSCYAHTNPNRLVE-LHPLQRDEVARGVSHFVRLT-ADDKLPKQFIAYTADAN--------NERIRCLLYGMLVNFIIKECFASPWWVFKALRRAGLDGDMVDV-----ESPTMERGGSSSKN----HVEPAGFRVDT-----------ATWDN--HISP---ALLSP-GLPVD-VPMMPATARSI-----SFMSPRLTNPGA-VSMQSLGV------ISVALDE-GCEPSV-EPDMLPMEGEMEALFELLSNVQPN-PTSASSL---------------------------RASLLHLLHESGLSLD------VTHPSISGNGDRRMLAECRKEYARKLKDRFLSGP-----------------ARFLLREQ--TPEGISLLEGKLVGEIDLALRFSGLVWGRSDGDLQFK-GLLDLPEYGESEDMEVYGGKEKVEGG---R--P-----------SS-ADG----E---------KPPS-------VMMVLQPAIT-CTTFSSS-S---SESA---TSHSRS--SSSSAFGRSGSGRSSPDSQAQ-PES---TTISKA-LILLSNCFPPS------SSTTA----TTTSAA---------TSSRPLTP--------------ETSPPQEAIM-------------------TPDTVVCLRL--SMAACPPTPAEPSQKDLDDL-QTL-PAASF-KSPKRSP--KL-------KL------RKSPELKLAGSGW----TKIEETE-----KLEADS*------------------------------------------------
>D111_NCU07192_1_CDS/1-2643
-MPAVYQSLASI--AR--MP-P--------------PG-VTPNKTA--LQTVSNKSSP----------S---ATPTETAP---AANK--------------------------------------------------PKLTLTV------------LTDYLAQL-ETTPITP------------------------QSG------------LREPSSTTAECGEG----LG--PDA---N--TLSAAARADMIF---KRWIAAGMPDD--------------------VSKVDPEE-----KKEAT-------------------------------------------------------------T-----DS-VDDV-ATPKAEDKHEL-----------PTT--EEAKS-LAEAEELNNKLL-------HER------------VTKFLQTIGQ-------------------------------------P-----P-----TRSER---------------------------------------------------------AD----RLAK----ENKSLQKQIASLQRTAQVS-----IKEKHNISAQ-------LVSLK-QQHQASQLHLENEL-------LKQKTAHEAK--VKELEEQ--LAQQR--K---EYENQ---LAEQK----ADFEIQLAEQKKQLAQQKRDFEQQLA----KKKEEHSNEVA-VHKDS-ITQ--LTR-------------------RSPSPTPSTRTTTAPFI--CPSTKPRL-AITPTDISSWFTTRTASWHSWSSAYAHTNPNRLVE-LHPLQRDEVARGVSHFVRLT-PDNKLPKQLIAYTANRN--------HERIRCLLYGMLANFVVDECLRSPWWVFKALNKRG---EEDVL-----ESPTVERVGSRERSRRDSDEEPAGFRVDT-----------ATWDN--HISP---PILSP-GVMVD-LPAMPATARSI-----SFMSPRLTNPGL-VSMQSLGV------ITAAMDG-GCKPSV-RPGMLPREGEMEALFELLGNVQTI-PTASPSL---------------------------RASLLHLLHEAGLSLD------VTHPCLVNNGDRRMLAECRKEYARKLKDKFLSGP-----------------ARFLLRDQ--TPEGISVLEGKLVGEIDLALRFSGLVWGRADGDVQFK-GLLDLPEDQESEEMEVYGGKTESE-----R--P-----------SS-ADG----E---------KSPS-------VMMVLQPAIS-CTTFPSA-SA--TTHS---RSSSSA--SGPRLSTSGR---SSPDTQAQ-PDF---TTISKA-LILLSTSFPPS------SSSAT----TTSS-------------SRPSTP--------------QTSPSQEAIM-------------------TPDTVVCLRL--SMAACPPTPADLSQEDLNSL-ETL-PAASF-KSGKRSP--KL-------KL------RKSPELKLGGSGW----TKIEEGE-----KLMADS*------------------------------------------------
>P4489_NCU07192_1_CDS/1-2643
-MPAVYQSLASI--AR--MP-P--------------PG-VTPNKTA--LQTVSNKSSP----------S---ATPTKTAP---AANK--------------------------------------------------PKLTLTV------------LTDYLAQL-ETTPITP------------------------QSG------------LREPSSTTAECGEG----LG--PDA---N--TLSAAARADMIF---KRWIAAGMPDD--------------------VSKVDPEE-----KKEAT-------------------------------------------------------------T-----DS-VDDV-ATPKAEDKHEL-----------PTT--EEAKS-LAEAEELNNKLL-------HER------------VTKFLQTIGQ-------------------------------------P-----P-----TRSER---------------------------------------------------------AD----RLAK----ENKSLQKQIASLQRTAQVS-----IKEKHSISAQ-------LVSLK-QQHQASQLHLENEL-------LKQKTAHEAK--VKELEEQ--LAQQR--K---EYENQ---LAQQK----ADFETQLAEQKKQLAQQKRDFEQQLA----KKKEEHSNEVA-VHKDS-ITQ--LTR-------------------RSPSPTPSTRTTTAPSI--FPSTKPLL-AITPTDISSWFTTRTASWHSWSSAYAHTNPNRLVE-LHPLQRDEVARGVSHFVRLT-PDNKLPKQLIAYTANRN--------HERIRCLLYGMLANFVVDECLRSPWWVFKALNKRG---EEDVL-----ESPTVERVGSRERSRRDSDEEPAGFRVDT-----------ATWDN--HISP---PILSP-GVMVD-LPAMPATARSI-----SFMSPRLTNPGL-VSMQSLGV------ITAAMDS-GCKPSV-RPGILPREGEMEALFELLGNVQTI-PTASPSL---------------------------RASLLYLLHEAGLSLD------VTHPCLVNNGDRRMLAECRKEYARKLKDKFLSGP-----------------ARFLLRDQ--TPEGISVLEGKLVGEIDLALRFSGLVWGRADGDVQFK-GLLDLPEDQESEEMEVYGGKTESE-----R--P-----------SS-ADG----E---------KSPS-------VMMVLQPAIS-CTTFPSA-SA--TTHS---RSSSSA--SGPRLSTSGR---SSPDTQAQ-PDF---TTISKA-LILLSTSFPPS------SSSAT----TTSS-------------SRPSTP--------------QISPSQEAIM-------------------TPDTVVCLRL--SMAACPPTPADLSQEDLNSL-ETL-PAASF-KSGKRSP--KL-------KL------RKSPELKLGGSGW----TKIEEGE-----KLMADS*------------------------------------------------
>AKFA12_NCU07192_discreta_CDS/1-2520
MMASAHPIVTALPQAQSTVS-P--------------TAQLPANSPI--MRSPRSPNSPLRGPKLTLVVT---NSPLSSAP---NSAKVATPNISALPLSPGSP-----------------GIVTAIPLSPAVGN---PRTQLPLTPAPAANPNAYTLTPHPSAV-PLTPATP----ATPATPAYIH----PLTPAPNSAYPLSPV------IETPSSTIVEYGE---------HPT---L--QGTAAER????F---KLWTARNK---------------------------QPKQ-----PQNDT-------------------------------------------------------------A-----EAGDDLI-ISPV------------------TPI--TPKHD-RGLARKLGNKGI-------NDR------------VSRFLASI---------------------------------------------------SNTAN---------------------------------------------------------GDPDK-ELAI----ENRNLHQQLASLRRAEENL-----LAENQSITHQFTATQKEFAQAK-KDRALLEREWEEML-------KEREAKHEAK--VKELEAK--LAEQA--K---KFSKQEQFIAQLE-HKLTVQEDNLSEQEDTISQLEA------------KVAEQEKQIT-ERDER-IAE--LEK-------------------VTP----------KKSL--KPEPEQGL-VLSNSDIITWFTTRTTVWNSWVDEFAHPNVNRIVD-LHPVQQRELFRSVQKFIRLT-QDGQLPPEILDAAKNGG--------ANTTRLVLYAMLTNFITAEALLPPFWAFNALQ-RN---ELAEL-----TSPTLTRPGSMSPV---------GFRMDL-----------ASW-E--CIPPLPAASYVPAGVEV--YNQQPATARSVATLSPRQPPPLIT------SLHSAGL------ETPNLPV-GV-----LPAKLPSEGDLKSMCGFLSKVQTT-PLATPHL---------------------------RSQMISILAQGGLVHD------PTHPSILKNEERRLLAEARREYAVKLAERFLGGP-----------------ARFLLQDQV-DAKGIAKLEQILTTEMDLALRFGARLWSVE-WEVEFW-GLDEL-----SSLVQPEVEKEKRDGVL--E--T--------------TGG----E-----------------GVEVVMVLQPAVV-RKGVEGG-L---GDEG----NQIAG--EEERVWSKARVWLGEKSEFKV-QEV---TAEVKA----------------------------------------------------------------QGSP--KRVA-------------------SPAVV-------------------------------------------SP-----------------------------GTG-------KRTL-----TLELGP*------------------------------------------------
>AKFA2_NCU07192_discreta_CDS/1-2517
-MASAHPIVTALPQAQSTVS-P--------------TAQLPANSPI--MRSPRSPNSPLRGPKLTLVVT---NSPLSSAP---NSAKVATPNISALPLSPGSP-----------------GIVTAIPLSPAVGN---PRTQLPLTPAPAANPNAYTLTPHPSAV-PLTPATP----ATPATPAYIH----PLTPAPNSAYPLSPV------IETPSSTIVEYGE---------HPT---L--QGTAAERADHIF---KLWTARNK---------------------------QPKQ-----PQNDT-------------------------------------------------------------A-----EAGDDLI-ISPV------------------TPI--TPKHD-RGLARKLGNKGI-------NDR------------VSRFLASI---------------------------------------------------SNTAN---------------------------------------------------------GDPDK-ELAI----ENRNLHQQLASLRRAEENL-----LAENQSITHQFTATQKEFAQAK-KDRALLEREWEEML-------KEREAKHEAK--VKELEAK--LAEQA--K---KFSKQEQFIAQLE-HKLTVQEDNLSEQEDTISQLEA------------KVAEQEKQIT-ERDER-IAE--LEK-------------------VTP----------KKSL--KPEPEQGL-VLSNSDIITWFTTRTTVWNSWVDEFAHPNVNRIVD-LHPVQQRELFRSVQKFIRLT-QDGQLPPEILDAAKNGG--------ANTTRLVLYAMLTNFITAEALLPPFWAFNALQ-RN---ELAEL-----TSPTLTRPGSMSPV---------GFRMDL-----------ASW-E--CIPPLPAASYVPAGVEV--YNQQPATARSVATLSPRQPPPLIT------SLHSAGL------ETPNLPV-GV-----LPAKLPSEGDLKSMCGFLSKVQTT-PLATPHL---------------------------RSQMISILAQGGLVHD------PTHPSILKNEERRLLAEARREYAVKLAERFLGGP-----------------ARFLLQDQV-DAKGIAKLEQILTTEMDLALRFGARLWSVE-WEVEFW-GLDEL-----SSLVQPEVEKEKRDGVL--E--T--------------TGG----E-----------------GVEVVMVLQPAVV-RKGVEGG-L---GDEG----NQIAG--EEERVWSKARVWLGEKSEFKV-QEV---TAEVKA----------------------------------------------------------------QGSP--KRVA-------------------SPAVV-------------------------------------------SP-----------------------------GTG-------KRTL-----TLELGP*------------------------------------------------
>AKFA31_NCU07192_1_discreta_CDS/1-2052
-MPAVFQSLASI--AR--MP-P--------------PR-VTPNKSA--LRTSSSSSFP----------S---ATATETLP---ASNK--------------------------------------------------PKLTLRV------------LTDYLSQL-ETTPITP------------------------DSKK-----------IREPSSTTAECGEG----LG--PDA---N--TLSAAARADLIF---KKWIAAGMPDDI-------------------KGPDATED-----AKDTS--------------------TTTDK------------------------------------E-----RSDATDV-VTPKVEEKPVELP---------SSS--EEDIK-PSEADQPTRELL-------HER------------VTKFLESIGQ-------------------------------------P-----P-----TRSER---------------------------------------------------------TD----RLAK----ENRSLQKQIASLQRTAQTS-----MKEKHNLSTQ-------ITSLE-QQHEAEKRHLREET-------KQEKSAYEAK--VKELKEQ--LARQK--T---DFENQ---LAQHK----ADFEQQLAKRKEEHDKRLL-----------HEKESHAQELA-NQREI-VSK--LSRR------------------RSPSPTPS-----TLTL--KPAPRI---TITNTDITSWFSTRSTTWYTWATNYAHLNPNRLVE-LHPIQRDELCRGISHFVRLT-ANNELPEQFIAYTCSSN--------STRIHTLLYGMLSNFIITECFSSPWWVFKALRKTG---NPKMG-----ESPTMEGIGGQRID------EPAGFSVDV-----------ATW-E--NISP---PILSP-GILVPVEMAEPVTARSM-----TFMSPRSTNPGH-VSMQSLGMI-----TTVGIDG-GVRPSV-EVERSPGEDELEGLFELLGKVQTL-PTSSPSV---------------------------RASLLRILHDGGLSLD------ATHPSIAGNGARRMLADCRREYARKLKDQFLSGP-----------------ARFMLRDQ--APEGIAKLEGTLVSELDTALKFSSFVWAREDGDVQFK-GLEEL---------------------------D--------------LVG----K---------------------------------------------------DMEV*------------------------------------------------------------------------------------------------------------------------------------------------------------------------------------------------------------------------------------------------------------------------------------------
>AKFA24/1-2616
-MSSGKGSPETL--ATKTFSSPAQSSTVTFTSTTLEER-NERSGRIAALRRDSGSSSS----------K---GS-AHGL----SSID--------------------------------------------------ARLGLPI------------STKFLAPT-EDVP???----??????????????????????????????????????????IVEFGDT--------DRS---Q--LPSAAELADHVF------RTQHR-----------------------VRKSRSQ------SRTRP-------------------------------------------------------------E-----HGSIRDL-KQERSASAQANRAGTSTG----STR--ERSES-GS---KGASPGL--RGLP-TDRNPAAERELAKNRVNMYLTQHQQ-------------------------------QSQEQVI---QSP-----IQQQL---------------------------------------------------------SEPDK-ELLL----ENRGLY??????????????????LAENQELLRQ-------FNQLK-QHHDVRRKQWRDQL---------RQ---------RERE------YEA--R-----------IHELE--------DHMLQ------------------------------LA-------IAN-------------------------------------PT----RAAP-----IQTDKEIIHWFAEQEHARRVWTQDYAHRDANRLCEGLHPVQLAELCEGVKEFVKLK-EDKTLPEELPTNS------------SETTQLLLQGMLADFISTEILASPFWVFTAIS-AG------TL-----ESPSVPHPSTVPIA--------TSFRMDL-----------SLF-N--DIAPMR-PIYAP-TPG---SPH--------------FPPPLIT-----AMLP----------QALGNAA--------SGLGLPTKTEMENLYHMLLSAQKQ-YADVT-VQDW------------------------RAQLMRLLAESGMSLK-------DPLDAAKNESRRILIESRLNYARKLKEKFLGGP-----------------ARYLLGEQ--DAAGIEKLERRLHDLIDETLRFSCRIWSRP-TPVRLH-DLGDL----KNQRFSASHPYMRLCHVQAPR--G------MEEVQQP-RKN----D----SSEREKSPPGYHDGRPVIMVLSPAVE-SI-IDSS-----KDNK----KAAPAMDETPRVWVRARVLVSSPARAAA-MKSLGPVKITSP-PQPVRHNSAPT------TATTT----TLDKTG-------------SGSPAGV-----------GTLP-ATQFS---------------RMHSSPPHSSSSSLS-TVDTGDDNFTPAGPAKTAAKQVSM-PFASQQVVSPFLR-------------------QSVSPSKMFGANG--NQEGMMGSM-----DLPI-A*------------------------------------------------
>AKFA10/1-2363
-MSSGKGSPETL--ATKTFSSPAQSSTVTFTSTTLEER-NERSGRIAALRRDSGSSSS----------K---GS-AHGL----SSID--------------------------------------------------ARLGLPI------------STKFLAPT-EDVPDTP-------------------------------------------SSTIVEFGDT--------DRS---Q--LPSAAELADHVF------RTQHR-----------------------VRKSRSQ------SRTRP-------------------------------------------------------------E-----HGSIRDL-KQERSASAQANRAGTSTG----STR--ERSES-GS---KGASPGL--RGLP?AER------ELAKNRVNMYLTQHQQ-------------------------------QSQEQVI---QSP-----IQQQL---------------------------------------------------------SEPDK-ELLL----ENRGLYQRVAALQRTERDL-----LAENQELLRQ-------FNQLK-QHHDVRRKQWRDQL---------RQ---------RERE------YEA--R-----------IHELE--------DHMLQ------------------------------LA-------IAN-------------------------------------PT----RAAP-----IQTDKEIIHWFAEQEHARRVWTQDYAHRDANRL------------C??????????-EDKTLPEELPTNS------------SETTQLLLQGMLADFISTEILASPFWVFTAIS-AG------TL-----ESPSVPHPSTVPIA--------TSFRMDL-----------SLF-N--DIAPMR-PIYAP-TPG---SP--------------HFPP-----------------------???????--------???????????????????!AQKQ-YADVT-VQDW------------------------RAQLMRLLAESGMSLK-------DPLDAAKNESRRILIESRLNY????????????-----------------????------???????????????IDETLRFSCRIWSRP-TPVRLH-DLGDL----KNQRFSASHPYMRLCHVQAPR--G------MEEVQQP-RKN----D----SSEREKSPPGYHDGRPV?????????-???????-?---????----?????--???????????????P------------VKITSP-PQPVRHNSAPT------TATTT----TLDKTG-------------SGSPAGV-----------GTLP-ATQFS---------------RMHSSPPHSSSSSLS-TVDTGDDNFTPAGPAKTAAKQVSM-PFASQQVVSPFLR-------------------QSVSPSKMFGANG--NQEGMMGSM-----DLPI-A*------------------------------------------------
>JW204_CG1/1-2487
-MSSGKGSPETL--ATKTFSSPGKSSTVTFTSTTLEER-NERNGRIAALRRDSGSSSS----------K---GS-AHGL----SSID--------------------------------------------------ARLGLPI------------STKFLAPA-EDVPDTP-------------------------------------------SSTIVEFGDT--------DRN---Q--LPSAAELADNVF------RTQHR-----------------------VRKSRSQ------SRTRP-------------------------------------------------------------E-----HGSIRDL-KQERSASAQANRAGTPTG----STR--ERSES-GS---KGASPGL--RGLP-TDRNPAAERELAKTRVNMYLTQHQQ------------------------------QQSQEQII---QSP-----IQQQP---------------------------------------------------------SDPDK-ELLL----ENRGLYQRVAALQRTERDL-----LAENQELLRQ-------FNQLK-QHHDVRRKQWRDQL---------RQ---------RERE------YEA--R-----------IHELE--------DHMLQ------------------------------LA-------IAN-------------------------------------PT----RAAP-----IQTDKEIIHWFAEQEHARRVWTQDYAHRDANRLCEGLHPVQLAELCEGVKEFVKLK-EDKTLPEELPTNS------------SETTQLLLQGMLADFISTEILASPFWVFTAIS-AG------TL-----ESPSVPHPSTVPIA--------TSFRMDL-----------SLF-N--DIAPMR-PIYAP-TPG---SPH--------------FPPPLIT-----AMLP----------QALGNAA--------SGLGLPTKTEMENLYHMLLSAQKQ-YADVT-VHDW------------------------RAQLMRLLAESGMSLK-------DPLDAAKNESRRILIESRLNYARKLKEKFLGGP-----------------ARYLLGEQ--DAAGIEKLERRLHDLIDETLRFSCRIWSRP-TPVRLH-DLGDL----KNQKFSASHPYMRLCHVQAPR--G------MEEVQQPRTNG----S-----SEREKSPPGYHDGRPVIMVLSPAIE-SIVDSS------KDNK----KAAPAMDETPRVWVRARVLVSSPARAAA-MKSLGPVKIASP-PQPVRHNSAPT------TATTT----TLDKSG-------------SGSPAGV-----------GTLP-ATQFS---------------RMHTSPPHSSSSSLS-TVDTANDSFTTVGPLKATPKQVSM-PFASQQVVSPFLR-------------------QSVSPSKMFGENG--NQEGMMGSM-----DLPI-A*------------------------------------------------
>JW228_CG1/1-2487
-MSSGKGSPETL--ATKTFSSPGKSSTVTFTSTTLEER-NERNGRIAALRRDSGSSSS----------K---GS-AHGL----SSID--------------------------------------------------ARLGLPI------------STKFLAPA-EDVPDTP-------------------------------------------SSTIVEFGDT--------DRN---Q--LPSAAELADNVF------RTQHR-----------------------VRKSRSQ------SRTRP-------------------------------------------------------------E-----HGSIRDL-KQERSASAQANRAGTPTG----STR--ERSES-GS---KGASPGL--RGLP-TDRNPAAERELAKTRVNMYLTQHQQ------------------------------QQSQEQII---QSP-----IQQQP---------------------------------------------------------SDPDK-ELLL----ENRGLYQRVAALQRTERDL-----LAENQELLRQ-------FNQLK-QHHDVRRKQWRDQL---------RQ---------RERE------YEA--R-----------IHELE--------DHMLQ------------------------------LA-------IAN-------------------------------------PT----RAAP-----IQTDKEIIHWFAEQEHARRVWTQDYAHRDANRLCEGLHPVQLAELCEGVKEFVKLK-EDKTLPEELPTNS------------SETTQLLLQGMLADFISTEILASPFWVFTAIS-AG------TL-----ESPSVPHPSTVPIA--------TSFRMDL-----------SLF-N--DIAPMR-PIYAP-TPG---SPH--------------FPPPLIT-----AMLP----------QALGNAA--------SGLGLPTKTEMENLYHMLLSAQKQ-YADVT-VHDW------------------------RAQLMRLLAESGMSLK-------DPLDAAKNESRRILIESRLNYARKLKEKFLGGP-----------------ARYLLGEQ--DAAGIEKLERRLHDLIDETLRFSCRIWSRP-TPVRLH-DLGDL----KNQKFSASHPYMRLCHVQAPR--G------MEEVQQPRTNG----S-----SEREKSPPGYHDGRPVIMVLSPAIE-SIVDSS------KDNK----KAAPAMDETPRVWVRARVLVSSPARAAA-MKSLGPVKIASP-PQPVRHNSAPT------TATTT----TLDKSG-------------SGSPAGV-----------GTLP-ATQFS---------------RMHTSPPHSSSSSLS-TVDTANDSFTTVGPLKATPKQVSM-PFASQQVVSPFLR-------------------QSVSPSKMFGENG--NQEGMMGSM-----DLPI-A*------------------------------------------------
>P4452_CG1/1-2556
-MSSGKPSPEVL--ASRTFA-K--STPTLVASNTFPDT-RTDRIAA--LRRDSGGSSM----------S---KKSSYNL----ASID--------------------------------------------------SRLHLPLETE---------NNSLRPPVREEVPDTP-------------------------------------------SSTIVEFGDT--------DRK---V--IPSAIELADNVF---RVKHNINFP----------------------QTETRSES-----RTRAE-------------------------------------------------------------K-----ETAREHR-NRSMSSQRNTTA----------SPR--DRSQT--AHSKVASPSDLTPRGPG-GERSPAAERELASSRVNRYLAEVRR---------------------------------ENAGT-----P-----VPQPT---------------------------------------------------------SDPDK-ELLL----ENRGLYQRVAALQRTERDL-----LAENQELLRQ-------FNQLK-QHHDVRRKQWRDQL---------RQ---------RERE------YEA--R-----------IAELE--------DHMLQ------------------------------LA-------IAN-------------------------------------PT----KIAP-----VQSDKEIATWFSEQEALRRNWVQDYSHRDPNRLCGGLHPVQLGEVCEGVKEFVKLN-EDKTLPEELPTNS------------VETTQLLLQGMLADFICTEILASPFWVFSAIQ-AG------TL-----ESPSVPHAPKTPLA--------TSFRMDR-----------SIF-N--DIAPTRPAPIAP-TPG---SPH--------------FPPSLIT-----SMLP----------QIMTTPP-Q------SGLGLPSKTEMENLYHMLLSAQKQ-YADVT-VHDW------------------------RAHLMRLCSESGMSLK-------DPLDAAKNEARRILIESRLNYARKLKEKFLGGP-----------------ARFLLGDQ--PAAGIEKLERRLTDIIDDSLRFSCRIWSRP-TPLRIH-DMADL----GGKPFSSTNPLMRLCHVQAPR--A------EEKTSRD-ENG----Q----------SPPGYHDGRPVIMVLQPAIE-SIADSS------KDNK---TTPGLD--EIAKLWTRARVLVSSPARAAA-LKS---LRNSGS-NQQQRRNSPPN------AALAPGQGQALGITG-------VTGDTPTTSPAG------------GTLP-AATFNNIMATQNMGVKPIRRKIERSATQSSSSSVESSNGDLDTFVTPMMSTKGFSPQIPQSPFVRQ-SVSPSKMF-KL----GR-EENA----PAVPDIKTVLAAG---NFGAVNTK-----ETSA-R*------------------------------------------------
>JW222_NCU07192_CDS/1-2585
-MAPAPIVTAAL--PSNSPI-P--------------SP----------IRSPRSPGSPLRGPKLTLVVT---NSPYSSQP---NSANVSTPAITSLPLSPRSPLATAIPLSPSVRKGSANGSGTSLPLTPAPNGPLTPAPNGPLTPAPAPGTKAHPLTPAPGAF-LDTPATPAIPGYTPATPVLPSFQQQPLTPAPGSAYPMSPSAMSPA-VATPSSTIVEFGE---------HPT---I--QGSAAERADHIF---KLWSARNK------------------------------Q-----PQANK-------------------------------------------------------------D-----LDDVPDI-ISPV------------------TPR-----TS-GGLARKLGNKGI-------NDR------------VSRFLASI---------------------------------------------------SHSGA---------------------------------------------------------ADPDK-ELAV----ENRSLHQQIASLRRAEENL-----LTENQAISIQ-------LAEAK-ADQVRLERQFEERI-------RAAEVAFEAK--LQELQEQ--KALDSNVE---ELQKK---VSNLE-HINSKLDNKLIDQDEYIGLLEH------------KVVEQHKQIV-EQDNL-IGE--QDKHITQ---------------LESELTKL-----KPAV--KSGPEAGL-ILSDADISTWFETRTAIWNTWVEDFAHRNPSRIIE-LHPVQQKELLKGVKNFIRLT-SDGQFPPSILELASKPNSTSENKN-KNLTTLLLYAMLTDFITTEALSPPFWAFTALRKTA---ELSEQLLKAGADPASMLAGSMSPV---------GFRMDL-----------ASW-E--CIPPLPASQFVP-DAS---SMMPPPTARSI-----SLMSPRPKAPSIITSLQSAGLE-----TPVGLPT-A------VPSGLPSEGDVRSMHDFLSRL!TQ-W---------------------------------RALTISILASGGLTLD------PTHPSVSKCEDRRLLAEARREYAVKLVERFLGGP-----------------ARFLLEDQLGDAKGIAKLEGVLTTEMDSALRFSARLWSGR-WEVGVR-GLDQI----TSSLVDEDQDGVRVEGG---E--E-----------NG-KDG----E--------------------VVMVLQPAVV-RLGTDAE--------------------DGDKVWSPARVFLGPKQVMEE-IAE---ATSAVD------------------SAIVM-----------------------------------------EGEE-DKDLK-------------------GVEVVKAEEV--T-----------------------------------TP---------------------------------------LRKG-----DLSIKV*------------------------------------------------
>P4452_NCU07192_CDS/1-2585
-MAPAPIVTAAL--PSNSPI-P--------------SP----------IRSPRSPGSPLRGPKLTLVVT---NSPYSSQP---NSANVSTPAITSLPLSPRSPLATAIPLSPSVRKGSANGSGTSLPLTPAPNGPLTPAPNGPLTPAPAPGTKAHPLTPAPGAF-LDTPATPAIPGYTPATPVLPSFQQQPLTPAPGSAYPMSPSAMSPA-VATPSSTIVEFGE---------HPT---I--QGSAAERADHIF---KLWSARNK------------------------------Q-----PQANK-------------------------------------------------------------D-----LDDVPDI-ISPV------------------TPR-----TS-GGLARKLGNKGI-------NDR------------VSRFLASI---------------------------------------------------SHSGA---------------------------------------------------------ADPDK-ELAV----ENRSLHQQIASLRRAEENL-----LTENQAISIQ-------LAEAK-ADQVRLERQFEERI-------RAAEAAFEAK--LQELQEQKALDSNA--E---ELQKK---LSKLE-HINSKLDNKLIDQDEYIGLLEH------------KVVEQHKQIV-EQDNL-IGE--QDKHITQ---------------LESELTKL-----KPAV--KSGPEAGL-ILSDADISTWFETRTAIWNTWVEDFAHRNPSRIIE-LHPVQQKELLKGVKNFIRLT-SDGQFPPSILELASKPNSTSENKN-KNLTTLLLYAMLTDFITTEALSPPFWAFTALRKTA---ELSEQLLKAGADPASMLAGSMSPV---------GFRMDL-----------ASW-E--CIPPLPASQFVP-DAS---SMMPPPTARSI-----SLMSPRPKAPSIITSLQSAGLE-----TPVGLPT-A------VPSGLPSEGDVRSMHDFLSRL!TQ-W---------------------------------RALTISILASGGLTLD------PTHPSVSKCEDRRLLAEARREYAVKLVERFLGGP-----------------ARFLLEDQLGDAKGIAKLEGVLTTEMDSALRFSARLWSGR-WEVGVR-GLDQI----TSSLVDEDQDGVRVEGG---E--E-----------NG-KDG----E--------------------VVMVLQPAVV-RLGTDAE--------------------DGDKVWSPARVFLGPKQVMEE-IAE---ATSAVD------------------SAIVM-----------------------------------------EGEE-DKDLK-------------------GVEVVKAEEV--T-----------------------------------TP---------------------------------------LRKG-----DLSIKV*------------------------------------------------
>AKFA16_NCU07192_2_discreta_CDS/1-2658
-MRAM------L--AR--LW-K--------------TA-----GIS----------------------S---TT---------AECG--------------------------------------------------G---------------------------EATP-CP-------------------------------------------SSD---------------ASD---V--SASATARANRIYNDHQKWGPIKEEDE--------------------TVKDAIE------PQTQS-------------------------------------------------------------Q-----PA-IVAS-GAPAPAPSPSTG----------RPQ--QQQQP-TPEMEEITTQLF-------HDR------------VTQFLHSFTQ---------------------N--------QTAAHAGP-----PPSPVRTQSRA---------------------------------------------------------EA----RLERTRLQENRNLQKQVASLQRSGQAL-----MREKQALIVQ-------VGKMQ-REHEAVVWSLQDDLVKE----RTQKEGYEVR--VKELEER--MAKKD--K---EYRVE---MEKKEEAQRKEVEQRLAKQKEGYEMELA-----------RQRKQLEEEMAARLQET-VTAPAINRSMDMP------------GLGQP----------AVVLGGNNRPPK---TVSDAEVTAWFQTHSQAWRSWAETYAHASPSRIKE-LHPVQMDELCKGVAHFVRLDDSGKKLPAQFLTPSSSMTL-------NKNVQTLLCAILSNFATSSCLQDPFWIFKALDKQTI--REAEL-----ESPTDECPSEGAQV--------AGFTVNVDKSVMSTSLGASPW-QAWKFSSSGEPVFSP-QAGL--HNMPPVTARSM-----TFMSPRHAPSTF-ASMGSLAFFAAS--ETAGFKG-GKMEKIGERYELPTWGQVMGLCEFVGDLQ---PTTASSF---------------------------RTTLLSLLSQSC---D--------------SHFRQQIDAARHKYARKLKDQFLSGP-----------------ARFLLADQ--SFEGIEQLEVALEQELDACLDFSTQLWAK--GDLSFK-GFGDL----KREDINIDGVRRNSEVAMVLQ--P------AITITSS-LPG----S---------GMPRTLTK---ASVLLSPSPTPSPGLPAS-P---SPHS---ARSNVP--PRSATHNRTHAHIRSVSAANP-RQE---TIPTSD-PFASSAPSAPSA-----SPSHV----YTYTHDLDSPPPAPTHTSAPGSPWSV-----------LSSPGMNSLM-------------------TPETIAS-----SHGGWPETPMSPPLPPAEEELGML-PAAVY-KASASSP--KRSNMASI-RR------AMAPGGLTLGSSSLSFDAGTGRGGMGRSGWMKIEG*------------------------------------------------
>P4479_NCU07192_2_CDS/1-2844
-MSKSFQSLAGI--AR--MP-Y--------------PG-----AST--TRTTTTTTTT----------T---TT---------TTVK--------------------------------------------------PKLTLSV------------LTDYLAQL-DYTPITP------------------------RSS------------VEEPSSTTAECGGEATPRLS--SDP---ND-GISAAARANRIYD--QRWDPIKEEDE--------------------TRKDADDT-----TTLSN-------------------------------------------------------------H-----QSSPRRR-SQPARAPAAATAATAAAP----SPK--HPQHP-SPEIEERATQLL-------HDR------------VTQFLQSFSP---------------------N--------QSFTQAQPHPQAPPVSPIRTQSRA---------------------------------------------------------EA----RLERTRLQENRNLQKQVASLQRSGQAL-----VREKQALIVR-------VEKIQ-LEHEAVVWSLKDDLVKEREQKREQKEKHEAK--IKELEER--MARRE--E---EFRQE---MASKEEAHRLEVEQRLAKQKEECELEMA-----------RWKKEQEGEVA-RLSETRVTV--INRSVDIPV-----------GQEQP----------AMVLG-DNRPPE---TVSDAEVTTWFQIRSQAWHSWAEIYAHASPSRIKE-LHPVQMDELCKGVAHFVRLNDGSKKLPAQFLNPSSTT---------NKNVQTLLCAMLSNFIITSCLQDPFWLFKALDKQTI--SDAEL-----ESPTEEYPEASEEA----QGQVAGFPVNVDEPVTSANLGASPW-QAWQFSPSGEPGFSP-AAEL--QNMPPVTARSM-----TFMSPRHAPPTF-ASMGSLALIAASAHEPNMVKG-ERIEKIGERYELPTWEQVEGLCEFVGELQ---PSSASSF---------------------------RTILLSLLSQPG---D--------------DHIRQQIDVSCRKYARKLKDQFLSGP-----------------ARFLLADQ--SFEGIDQLEAGLEQELDACLKFSTQLWVK--GDLSFK-GLGDL----KREDINIAGVRRNSEVAMVLQ--P------AITI???-???----?--------????????????????LSPSLAPSPGLPAS-P---SPRF----NRSPR--SATHIQHGSH---------NR-STS---TTDPPA-PAPTTSPLGPSD-----LPSHV----CTYTHELPSPLPAPTRTSAPGSPWSMLSSMSPGMSPSIISPGMFSVM-------------------TPDTIAS-----SCGGWPETPMSP-----PEEREML-PAAVY-KTPSPSS--KRSQMASR-RR------AVAPGGLRLGSSS--FDAGMGRSG-----WMKVEG*------------------------------------------------
>D111_NCU07192_2_CDS/1-2841
-MSKSFQSLAGI--AR--MP-Y--------------PG-----AST--TRTTTTTTTT----------T---TT---------TTVK--------------------------------------------------PKLTLSV------------LTDYLAQL-DYTPITP------------------------RSS------------VKEPSSTTAECGGEATPRLS--SDP---ND-GISAAARANRIYD--QRWDPIKEEDE--------------------TRKDADDT-----TTLSN-------------------------------------------------------------H-----QSSPRRR-SQPARAPAAATAATAAAP----SPK--HPQHP-SPEIEERATQLL-------HDR------------VTQFLQSFSP---------------------N--------QSFTQAQPHPQAPPVSPIRTQSRA---------------------------------------------------------EA----RLERTRLQENRNLQKQVASLQRSGQAL-----MREKQALIVR-------VDKIQ-LEHEAIVWSLKDDLVKEREQKREQKEKHEAK--IKELEER--MARRE--E---EFRQE---MASKEEAHRLEVEQRLAKQKEECELAMA-----------RQRKEQEGEAA-RLRET-VTA--INRSVDMPV-----------GLEQP----------AMVLG-NNRPPE---TVSDAEVTTWFQIRSQAWHSWAEIYAHASPSRIKE-LHPVQMDELCKGVAHFVRLNDGSKKLPAQFLNPSSTT---------NKNVQTLLCAMLSNFIITSCLQDPFWLFKALDKQTI--NDAEL-----ESPTEEYPEASEEA----QGQVARFPVNVDEPVTSANLGASPW-QAWQFSPSGEPGFSP-AAEL--QNMPPVTARSM-----TFMSPRHAPPTF-ASMGSLALIAASAHEPNMVKG-ERIEKIGERYELPTWEQVEGLCEFVGELQ---PSSASSF---------------------------RTILLSLLSQPG---D--------------DHIRQQIDVSCRKYARKLKDQFLSGP-----------------ARFLLADQ--SFEGIDQLEAGLEQELDACLKFSTQLWVK--GDLSFK-GLGDL----KREDINIDGVRRNSEVAMVLQ--P------AITIISS-TAA----T-----ATGTSTPRTLTK---ASVLLSPSPAPFPGLPPS-P---SPRF----NHSPR--SATHIQNRTH---------NC-STF---TTDSPA-PAPTTSPLGPSA-----PPSHV----CTYTHDLHSPLPAQTHTSAPGSPWSMLSSMSPGMSPSMTSPGVMSVM-------------------TPDTIAS-----SCGAWPETPMSP-----PEEPEML-PNAVY-KTSSSLS--KRSQVASR-RR------AMVPGGLRLGSSS--FDAGMRRSG-----WMKVEG*------------------------------------------------
>AKFA16_NCU07192_1_discreta_CDS/1-2439
-MPAVFQSLASI--AR--MP-P--------------PR-VTPNKSA--LRTSSSSSFP----------S---ATATETLP---ASNK--------------------------------------------------PKLTLRV------------LTDYLSQL-ETTPITP------------------------DSKK-----------IREPSSTTAECGEG----LG--PDA---N--TLSAAARADLIF---KKWIAAGMPDDI-------------------KGPDATED-----AKDTS--------------------TTTDK------------------------------------E-----RSDATDV-VTPKVEEKPVELP---------SSS--EEDIK-PSEADQPTRELL-------HER------------VTKFLESIGQ-------------------------------------P-----P-----TRSER---------------------------------------------------------TD----RLAK----ENRSLQKQIASLQRTAQTS-----MKEKHNLSTQ-------ITSLE-QQHEAEKRHLREET-------KQEKSAYEAK--VKELKEQ--LARQK--T---DFENQ---LAQHK----ADFEQQLAKRKEEHDKRLL-----------HEKESHAQELA-NQREI-VSK--LSRR------------------RSPSPTPS-----TLTL--KPAPRI---TITNTDITSWFSTRSTTWYTWATNYAHLNPNRLVE-LHPIQRDELCRGISHFVRLT-ANNELPEQFIAYTCSSN--------STRIHTLLYGMLSNFIITECFSSPWWVFKALRKTG---NPKMG-----ESPTMEGIGGQRID------EPAGFSVDV-----------ATW-E--NISP---PILSP-GILVPVEMAEPVTARSM-----TFMSPRSTNPGH-VSMQSLGMI-----TTVGIDG-GVRPSV-EVERSPGEDELEGLFELLGKVQTL-PTSSPSV---------------------------RASLLRILHDGGLSLD------ATHPSIAGNGARRMLADCRREYARKLKDQFLSGP-----------------ARFMLRDQ--APEGIAKLEGTLVSELDTALKFSSFVWAREDGDVQFK-GLEEL--DLVGKDMEV!ER!ADEKEVAHER--P------SSSASST-SQG----E---------KPPS-------VMVILQPAIT-CTTFSSS-M---ASNV----TAHCR--SSSSASVRSSPESKPELHTAT-------TTITKA-IVLLSNACPPY------PQGQI-----------------------------------------RAHPPHLALT-------------------AVPLPYK-----TAPPPP-------------------P-----STAKKQ*-------------------------------------------------------------------------------------------------------
>JW75_CG2/1-2772
-MSYGSRQPD-L--GFKAVS-PKRSLTDIRSKAVSPDR-WRDPALL--YQRDSECSMG----------SSDHSTPTNESPQIKAAIF--------------------------------------------------EPFNRVFSPYSESSAA---FSPPLFPL-PEVPDTP-------------------------------------------TSTLGQFGDL--------VQQDIPQ--NPSATELVQKVY---QSWSSQSRDGQSETHRSQSHSRTRSRHHHS-QSRSRSEQ-----RQGHEGQDLREVLESPASRQPRLRRSTTQQSFNPRDNRERSRSRSTLQAAPEATREAHERSQHTTAV-----RASLQEI-ERNREGEKERNGDWERP-----RER--DRSQS--THRRGASSNKL--RLLA-HERSYDNDREIATDKVNRFLQSLEPSKQAFMTFQTADSPTPQPT--P--------RFAASETS---QSM-----VSQQT----------------PFSTRPQTPQSM------VSQPTQFTPTQNQT---------VDHEK-ELML----ENRGLYQRVAALQRTERDL-----LAENQDLVRQ-------LAILK-KHHETRRQQWQDEL---------QS--------VKERENM--LLAEA--Q---QLKAQ---TMRQE--------KQIID------------------------------LT----CT-ISS-------------------------------------SQL---APTPEPSTGLLSNQEIKTWFAGRDETWYAWARDYASKDPNRLSTGLHPLQLHELCDGVKDFVKIT-DDHKLPSELLVGS------------TEMIQTLLHGILANFICSEALSSPFWVFNAIS-SG------TL-----ESPYMAPTTAISPG---------GFRFDF-----------SMS-N--AIASR--NLYVP-SA----QNA-------------RKPLSLLT-----TNLP-LNH------HHDPISA--------SSLAYPMKAEIENMFHMLTKAQGEDPTSSTSPAHV------------------------KASLVHLFATAGISLP-------SSSSANGIEAKSMLIESRLNYARRLKDRFLSGV-----------------ARFLLQDQ--DPAGIARLERSLTEHIDDALRFSCQFWARP-GPTRFHAGFAAL----GGQVYKAGGRLVELCWAQQ-Q--G---------LEGT-MAG----Q--------TSQPPGNYDGKQVLMVVQPAIE-SLEIGSD-G---DDDDD-DTTTKPS--KTSRVWLKARVLVGHGATAPQ-IPA---PTAQGQ-LMSMSHVRSNT------SSSIT----GTGGT--------------------------------AKLP-LHVMS-------------------RPTTPSEKST--SVAD---------------------------KVG--L*-------------------------------------------------------------------------------------------------------
>P4463_NCU07192_2_CDS/1-2772
-MPPTFQSLAGI--AR--MP-Y--------------SG-----TST--TRTTTTTTTT----------T---TT---------TTVK--------------------------------------------------PKLTLTV------------LTDYLAQL-EHTPITP------------------------RSAN-----------VEEPSSTTAECGGETTPCFS--SDA---SDVSASATARANRVYNDQQKWGPIKEEDE--------------------TVKDADE------PQTQS-------------------------------------------------------------Q-----PATVPVS-AAPAPSPLCSSGHPQQQQQQQQQQQ--QQQQP-TPEMEEITTQVL-------HDR------------VTQFLQSFTQ---------------------N--------QTSAHAGP-----PASPIRTQSRA---------------------------------------------------------EA----RLERARLQENRNLQKQVASLQRSGQAL-----IREKQALIVQ-------VGKMQ-REHEAVVWSLKDDLVKE----RKQKEGYEAK--VKEVEER--LAKKE--E---DYRVE---MEKKEEGMRREVEERLAKQKEGYEAE----------------------MA-RLQET-VTA--INRSAHM-------------GLEQPAMPMV-----SENS--RPSLPM---TVSDAGVTTWFQTRSQAWRSWAETYAHASPSRIKE-LHPVQMDELCKGVAHFVRLDDGGKKLPAQFLTPSSSTTTTMAMGATNRNVQTLLCAILSNFATSSCLQDPFWIFKALDKQAI--REAEL-----ESPTDECPSEAAQV--------AGFTVNVDQPVMSANLGASPW-QAWQFSPSGEPVFSP-QAAL--QNMPPVTARSM-----TFMSPRHAPPTF-GSMGSLAFVAAS--KTAGLKG-GKMEKIDEKYELPTWEQVMGLCGFVGDLQ---PAMAASF---------------------------RTTLLSLLSQSG---D--------------SHILQQLDAARRKYARKLKDQFLSGP-----------------ARFLLADQ--SFEGIEQLEAALEQELDACLKFSTQLWAK--GDLSFK-GLGDL----KREDINIDGVRRNSEVAMVLQ--P------AITITSS-VPA----S---------GMPRTLTK---ASVLLSPSPTPSPGLPAS-P---SPHS---ARSNLS--PRSATHNRTHAHIRSVSAANH-SAH---TTFQSA-PFASSAPSAPSA-----SPSHV----YTYNHDLNSPPPAPTHTSAPGSPWSV-----------LSSPGM????-------------------??????????--????????????????????????-------???????-------------------?????????????----WGVDVGF-----VVVV-V*------------------------------------------------
>JW179_NCU07192_1_CDS/1-2676
-MPAVYQSLASI--AR--MP-P--------------PG-VTPNKTA--LQTVSNKSSP----------S---ATPTETAP---AANK--------------------------------------------------PKLTLTV------------LTDYLAQL-ETTPITP------------------------QSG------------LREPSSTTAECGEG----LG--PDA---N--TLSAAARADMIF---KRWIAAGMPDD--------------------VSKVDPEE-----KQEVT-------------------------------------------------------------T-----DS-VDDV-ATPKAEDKHEL-----------PTT--EEAKS-LAEAEELNNKLL-------HER------------VTKFLQTIGQ-------------------------------------P-----P-----TRSER---------------------------------------------------------AD----RLAK----ENKSLQKQIASLQRTAQVS-----IKEKHNISAQ-------LVSLK-QQHQASQLHLENEL-------LKQKTAHEAK--VKELEEQ--LALQR--K---EYENQ---LAQQK----TDFEIQLAEQKKQLAQQKRDFE???????????????????-?????-???--???????---------------????????-----?PFI--CPSTKPRL-AITPTDISSWFTTRTASWHSWSSAYAHTNPNRLVE-LHPLQRDEVARGVSHFVRLT-PDNKLPKQLIAYTA???????????????????YGMLANFVVDECLRSPWWVFKALNKRG---EEDVL-----ESPTVERVGSRERSRRDSDEEPAGFRVDT-----------ATWDN--HISP---PILSP-GVMVD-LPAMPATARSI-----S???????NPGL-VSMQSLGV------ITAAMDS-GCKPSV-RPGILPREGEMEALFELLGNVQTI-PTASPSL---------------------------RASLLYLLHEAGLSLD------VTHPCLVNNGDRRMLAECRKEYARKLKDKFLSGP-----------------ARFLLRDQ--TPEGISVLEGKLVGEIDLALRFSGLVWGRADGDVQFK-GLLDLPEDQESEEMEVYGGKTESE-----R--P-----------SS-ADG----E---------KSPS-------VMMVLQPAIS-CTTFPSA-SA--TTHS---RSSSSA--SGPRLSTSGR---SSPDTQAQ-PDF---TTISKA-LILLSTSFPPS------SSSAT----TTSS-------------SRPSTP--------------QTSPSQEAIM-------------------TPDTVVCLRL--SMAACPPTPADLSQEDLNSL-ETL-PAASF-KSGKRSP--KL-------KL------RKSPELKLGGSGW----TKIEEGE-----KLMADS*------------------------------------------------
>JW258_NCU07192_1_CDS/1-2658
-MPAVFQSLASI--AR--MP-P--------------PG-ITPNKSA--LKTSSSSSFP----------S---ATATETVS---ASNK--------------------------------------------------PKLTLTV------------LTDYLAQL-EATPVTP------------------------DSKK-----------IREPSSTTAECGEG----LG--PDA---N--TLSAAARADLIF---KKWIAAGMPDDI-------------------QGSDATEE-----VKDTT--------------------TTTDK------------------------------------E-----KSDFTDV-ATPKVEEQPAELP---------SSS--EEDIK-PSETDQATRELL-------HDR------------VTKFLESIGQ-------------------------------------P-----P-----TRSER---------------------------------------------------------ND----RLAK----ENRSLQKQIASLQRTAQTS-----MKEKHNLSTQ-------VTSLK-QQHEAEKRRLHEEM-------IRKKSAYEAK--VMELEEQ--LAKQK--T---DFENQ---LAQQK----ADFEQQLAKQKEEHSKQLH-----------HEKEYHAQELA-NQREA-LSK--PSRHRQ----------------RSPSPTPS-----TLTL--KPTPKL---AITNTDIASWFSTRSTTWYTWATHYAHLNPNRLIE-LHPIQRDELHQGISQFVRLT-ADNKVPEQFIAYTSSSN--------NTRIRVLLYGMLSNFIITECFSSPWWVFKALRKTG---NLEMG-----ESPTVERISGQRTH------EPAGFSVDV-----------ATW-E--NISP---PILSP-GILVSTEMAEPATARSM-----TFMSPRLTNPGH-VSMQSLGVI-----TAVGVDG-GVRSSV-EVGRLPAEEELEGLFELLGKVQSL-PASSPTL---------------------------RASLLRILHEGGLSLD------ATHPSIAGNGARRMLAECRREYARKLKDRFLSGP-----------------ARFLLRDQ--TPEGITKLEDALMSELDAALKFSSLVWARQDGDVHFK-GLEEL--DMEGENIQVWEGADGKEAAHE-R--S------SSSASST-SQG----E---------KPPS-------VMVVLQPAIT-CTTFSSS-M---SSDA----TAHCR--SSSSASDRSSSEFKPALHTAT-------TTISKA-LILLSNAFSPSSLGANSCPSTP----SSTN-------------SRPSTPQNRTS---------SSTPDCEEIM-------------------TPETVVSLRL--SMAACPGTPVDPTQKNLDSL-ENL-PGMAS-KCGKRSP--KL-------KL------RNSPQLKLGGGGW---------TK-----EVAEGR*------------------------------------------------
>JW193_NCU07192_1_CDS/1-2664
-MPAVFQSLASI--AR--MP-P--------------PG-ITPNKSA--LKTSSSSSFP----------S---ATATETVS---ASNK--------------------------------------------------PKLTLTV------------LTDYLAQL-EATPVTP------------------------DSKK-----------IREPSSTTAECGEG----LG--PDA---N--TLSAAARADLIF---KKWIAAGMPDDI-------------------QGSDATDE-----VKDTT--------------------TTTDK------------------------------------E-----KSDSTDV-ATPKVEEQPAELP---------SSS--EEDMK-PSETDQATRELL-------HDR------------VTKFLESIGQ-------------------------------------P-----P-----TRSER---------------------------------------------------------ND----RLAK----ENRSLQKQIASLQRTAQTS-----MKEKHNLSTQ-------VTSLE-QRHEAEKRRLHEEM-------SRKKSAYEAK--VMELEEQ--LAKQK--T---DFENQ---LAQQK----ADFEQQLAKQKEEHSKQLH-----------HEKDYHAQELA-NQREA-LSK--PSRHRQ----------------RSPSPTPS-----TLTL--KPTPKL---TITNTDIASWFSTRSTTWYTWATHYAHLNPNRLIE-LHPIQRDELHQGISRFVRLT-ADNKVPEQFIAYTSSSN--------NTRIRVLLYGMLSNFIITECFSSPWWVFKALRKTG---NPEMG-----ESPTVERISGQRTD------EPAGFSVDVQV---------ATW-E--NISP---PILSP-GILVSTEMAEPATARSM-----TFMSPRLTNPGH-VSMQSLGVI-----TAVGVDG-GVRSSV-EVGRLPAEEELEGLFELLGKVQSL-PASSPTL---------------------------RASLLRILHEGGLSLD------ATHPSIAGNGARRMLAECRREYARKLKDRFLSGP-----------------ARFLLRDQ--TPEGITKLEDALMSELDAALKFSSLVWARQDGDVHFK-GLEEL--DMEGENIQVWEGADGKEAAHE-R--P------SSSASST-SHG----E---------KPPS-------VMVVLQPAIT-CTTFSSS-M---SSDA----TAHCR--SSSSTSDRSSSEFKPELHTAT-------TTISKA-LILLSNAFSPSSLGENSCPSTP----SSTN-------------SRPSTPQNRTS---------SSTPDCEEIM-------------------TPETVVSLRL--SMAACPGTPVDPTQKNLDSL-ETL-PGMAS-KCGKRSP--KL-------KL------RNSPQLKLGGGGW---------TK-----EVAEGR*------------------------------------------------
>P4463_NCU07192_1_CDS/1-2664
-MPAVFQSLASI--AR--MP-P--------------PG-ITPNKSA--LKTSSSSSFP----------S---ATATETVS---ASNK--------------------------------------------------PKLTLTV------------LTDYLAQL-EATPVTP------------------------DSKK-----------IREPSSTTAECGEG----LG--PDA---N--TLSAAARADLIF---KKWIAAGMPDDI-------------------QGSDATEE-----VKDTT--------------------TTTDK------------------------------------E-----KSDSTDV-ATPKVEEQPAELP---------SSS--EEDIK-PSETDQATRELL-------HDR------------VTKFLESIGQ-------------------------------------P-----P-----TRSER---------------------------------------------------------ND----RLAK----ENRSLQKQIASLQRTAQTS-----MKEKHNLSTQ-------VTSLK-QQHEAEKRRLHEEM-------IRKKSAYEAK--VMELEEQ--LAKQK--T---DFENQ---LAQQK----ADFEQQLAKQKEEHSKQLH-----------HEKEYHAQELA-NQREA-LSK--PSRHRQ----------------RSPSPTPS-----TLTL--KPTPKL---AITNTDIASWFSTRSTTWYTWATHYAHLNPNRLIE-LHPIQRDELHQGISQFVRLT-ADNKVPEQFIAYTSSSN--------NTRIRVLLYGMLSNFIITECFSSPWWVFKALRKTG---NPEMG-----ESPTVERISGQRTD------EPAGFSVDVQV---------ATW-E--NISP---PILSP-GILVSTEMAEPATARSM-----TFMSPRLTNPGH-VSMQSLGVI-----TAVGVDG-GVRSSV-EVGRLPAEEELEGLFELLGKVQSL-PASSPTL---------------------------RASLLRILHEGGLSLD------ATHPSIAGNGARRMLAECRREYARKLKDRFLSGP-----------------ARFLLRDQ--TPEGITKLEDALMSELDAALKFSSLVWARQDGDVHFK-GLEEL--DMEGENIQIWEGADGKEAAHE-R--P------SSSASST-SHG----E---------KPPS-------VMVVLQPAIT-CTTFSSS-M---SSDA----TAHCR--SSSSTSDRSSSEFKPELHTAT-------TTISKA-LILLSNAFSPSSLGENSCPSTP----SSTN-------------SRPSTPQNRTS---------SSTPDCEEIM-------------------TPETVVSLRL--SMAACPGTPVDPTQKNLDSL-ETL-PGMAS-KCGKRSP--KL-------KL------RNSPQLKLGGGGW---------TK-----EVAEGR*------------------------------------------------
>JW258_NCU07192_2_CDS/1-2832
-MPPTFQSLAGI--AR--MP-Y--------------SG-----TST--TRTTTTTTTT----------T---TT---------TTVK--------------------------------------------------PKLTLTV------------LTDYLAQL-EHTPITP------------------------RSAN-----------VEEPSSTTAECGGEATPCFS--SDA---SEVSASATARANRVYNDQQKWGPIKEEDE--------------------TVKDADE------PQTQS-------------------------------------------------------------Q-----PATVPVS-AAPAPSPLCSSGHPQQQQQQ--QQQ--QQQQP-TPEMEEITTQVL-------HDR------------VTQFLQSFTQ---------------------N--------QTSAHAGP-----PASPIRTQSRA---------------------------------------------------------EA----RLERARLQENRNLQKQVASLQRSGQAL-----IREKQALIVH-------VGKMQ-REHEAVVWSLKDDLVKE----RKQKEGYEAK--VKEVEER--LAKKE--E---DYRVE---MEKKEEGMRREVEERLAKQKEGYEAE----------------------MA-RLQET-VTA--INRSAHM-------------GLEQPAMPMV-----SENS--RPSLPK---TVSDAGVTKWFQTRSQAWRSWAETYAHASPSRIKE-LHPVQMDELCKGVAHFVRLDDGGKKLPAQFLTPSSSTTTTMAMGATNRNVQTLLCAILSNFATSSCLQDPFWIFKALDKQAI--REAEL-----ESPTDECPSEAAQV--------AGFTVNVDQPVMSANLGASPW-QAWQFSPSGEPVFSP-QAAL--QNMPPVTARSM-----TFMSPRHAPPTF-GSMGSLAFVAAS--KTAGLKG-GKMEKIDEKYELPTWEQVMGLCGFVGDLQ---PAMAASF---------------------------RTTLLSLLSRSG---D--------------SHILQQLDAARRKYARKLKDQFLSGP-----------------ARFLLADQ--SFEGIEQLEAALEQELDACLKFSTQLWAK--GDLSFK-GLGDL----KREDINIDGVRRNSEVAMVLQ--P------AITITSS-VPA----S---------GMPRTLTK---ASVLLSPSPTPSPGLPAS-P---SPHS---ARSNLS--PRSATHNRTHAHIRSVSAANH-SAH---TTFQSA-PFASSAPSAPSA-----SPSHV----YTYNHDLNSPPPAPTHTSAPGSPWSV-----------LSSPGMTSVM-------------------TPETIAS-----SYGGWPETPMSPPSPPAEEELEML-PAVVY-KASSSSP--KRSKVASR-RR------AMAPGGLTLGSSSLSFDAGTGRGGMGRSGWMKVEG*------------------------------------------------
>JW193_NCU07192_2_CDS/1-2826
-MPPTFQSLAGI--AR--MP-Y--------------SG-----TST--TRTTTTTTTT----------T---TT---------TTVK--------------------------------------------------PKLTLTV------------LTDYLAQL-EHTPITP------------------------RSAN-----------VEEPSSTTAECGGETTPCFS--SDA---SDVSASATARANRVYNDQQKWGPIKEEDE--------------------TVKDADE------PQTQS-------------------------------------------------------------Q-----PATVPVS-AAPAPSPLCSSGHPQQQQ----QQQ--QQQQP-TPEMEEITTQVL-------HDR------------VTQFLQSFTQ---------------------N--------RTSAHAGP-----PASPIRTQSRA---------------------------------------------------------EA----RLERARLQENRNLQKQVASLQRSGQAL-----IREKQALIVQ-------VGKMQ-REHEAVVWSLKDDLVKE----RKQKEGYEAK--VKEVEER--LAKKE--E---DYRVE---MEKKEEGMRREVEERLAKQKEGYEAE----------------------MA-RLQET-VTA--INRSAHM-------------GLEQPAMPMV-----SENS--RPSLPM---TVSDAGVTTWFQTRSQAWRSWAETYAHASPSRIKE-LHPVQMDELCKGVTHFVRLDDGGKKLPAQFLTPSSSTTTTMAMGATNRNVQTLLCAILSNFATSSCLQDPFWIFKALDKQAI--REAEL-----ESPTDECPSEAAQV--------AGFTVNVDQPVMSANLGASPW-QAWQFSPSGEPVFSP-QAAL--QNMPPVTARSM-----TFMSPRHAPPTF-ASMGSLAFVAAS--KTTGLKG-GKMEKIDEKYELPTWEQVMGLCGFVGDLQ---PAMAASF---------------------------RTTLLSLLSQSG---D--------------SHILQQLDAARRKYARKLKDQFLSGP-----------------ARFLLADQ--SFEDIEQLEAALEQELDACLKFSTQLWAK--GDLSFK-GLGDL----KREDINIDGVRRNSEVAMVLQ--P------AITITSS-VPA----S---------GMPRTLTK---ASVLLSPSPTPSPGLPAS-P---SPHS---ARSNLS--PRSATHNRTHAHIRSVSAANH-SAH---TTFQSA-PFASSAPSAPSA-----SPSHV----YTYNHDLNSPPPAPTHTSAPGSPWSV-----------LSSPGMTSVM-------------------TPETIAS-----SYGGWPETPMSPPSPPAEEELEML-PAVVY-KASSSSP--KRSKVASR-RR------AMAPGGLTLGSSSLSFDAGTGRGGMGRSGWMKVEG*------------------------------------------------
>AKFA20_NCU07192_2_discreta_CDS/1-2811
-MSSAFQSLAGI--AR--MP-Y--------------AG-----TST--TRTTTTTTTT----------T---TT---------TTVK--------------------------------------------------PKLTLSV------------LTDYLAQL-DCTPITP------------------------RSN------------VEEPSSTTAECGGEATPCLSNDPNN---L--GISAAARANRVYD--QRWDPFKEEDE--------------------TRKDADDT-----AKSPY-------------------------------------------------------------H-----QP-LPQP-ARAAATAATAP-----------SPE--HPQQS-HPAIENMATQLL-------HDR------------VTQFLQSFTP---------------------N--------SSSTQAQPHLQGPPVSPIRTQSRA---------------------------------------------------------EA----RLERTRLQENRNLQKQVASLQRSGQAL-----TREKQALIEQ-------VGKLQ-REHEAVVWSLKDDLAKE----RKQKEGYEAR--IRELEEL--MAKRE--D---EYRKQ---MVRKEEAHRLEVEQRLAKQKEEDEEEMT-----------RRRKEQEGEAA-PLQET-VTA--IHQLMHM-------------GLEQP----------TMALGGNNRPPR---TVSDAEITTWFQTRSQAWHSWAETYAHASPSRIKE-LHPVQMDELCKGVSHFVRLNDGGKKLPAQFLDPSSRT---------NKKVQTLLCAMLSNFVTTSCLQDPFWLFKALDKRIL--NDAEL-----ESPTEEYPGASDEA----QGQVAGLPDNVDDPVMSANLGASPW-QTWQFSSSDEPISSP-AAGM--QDIPPVTARSM-----TFMSPRHAPPTF-ASMGSLAMIAASTHEPGVVKG-GRMEKIRERYELPTWEQVVGLCEFVGDLQ---PSSAFSF---------------------------RTTLLSLLSQSG---D--------------SHTRQQINAARRNYARKLKDQFLSGP-----------------ARFLLANQ--SFEGIDQLEAALEQELDACLEFSTQLWVQ--GDLSFK-GLGDL----KREDINIDGVRRNSEVAMVLQ--P------AITITSS-TAA----T-----ATGTSAPRILTP---ASVLLSPSPAHSPSLPAS-P---SLRS---AQSTTH--LQSRTHNRSSSTTCPPAPAPS-TSS---PGPSAV------------------PPSHV----YTYNQNLDSSPAAPTHTSAPGSPWSMLSSMSPGMSPSMISPGMTSVM-------------------TPDTIVS-----SCGGWPETPMSP-----PEEQEML-PAAVY-KNSSSLP--ERSKVASR-RR------TVAPGGLTLGSSS--FDGGTRRGG-AG?GWMKVEG*------------------------------------------------
>AKFA6_NCU07192_2_discreta_CDS/1-2820
-MPPTFQSLAGI--AR--MP-Y--------------PG-----AST--TRTTTTTTTT----------T---TT---------TTVK--------------------------------------------------PKLTLTV------------LTDYLAQL-EHTPITP------------------------RSAN-----------VEEPSSTTAECGGEATPCPS--SDA---SDVSASATARANRIYNDHQKWGPIKEEDE--------------------TVKDAIE------PQTQS-------------------------------------------------------------Q-----PA-IVAS-GAPAPAPSPSTG----------RPQ--QQQQP-TPEMEEITTQLF-------HDR------------VTQFLHSFTQ---------------------N--------QTAAHAGP-----PPSPVRTQSRA---------------------------------------------------------EA----RLERTRLQENRNLQKQVASLQRSGQAL-----MREKQALIVQ-------VGKMQ-REHEAVVWSLQDDLVKE----RTQKEGYEVR--VKELEER--MAKKD--K---EYRVE---MEKKEEAQRKEVEQRLAKQKEGYEMELA-----------RQRKQLEEEMAARLQET-VTAPAINRSMDMP------------GLGQP----------AVVLGGNNRPPK---TVSDAEVTAWFQTHSQAWRSWAETYAHASPSRIKE-LHPVQMDELCKGVAHFVRLDDSGKKLPAQFLTPSSSMTL-------NKNVQTLLCAILSNFATSSCLQDPFWIFKALDKQTI--REAEL-----ESPTDECPSEGAQV--------AGFTVNVDKSVMSTSLGASPW-QAWKFSSSGEPVFSP-QAGL--HNMPPVTARSM-----TFMSPRHAPSTF-ASMGSLAFFAAS--ETAGFKG-GKMEKIGERYELPTWGQVMGLCEFVGDLQ---PTTASSF---------------------------RTTLLSLLSQSC---D--------------SHFRQQIDAARHKYARKLKDQFLSGP-----------------ARFLLADQ--SFEGIEQLEVALEQELDACLDFSTQLWAK--GDLSFK-GFGDL----KREDINIDGVRRNSEVAMVLQ--P------AITITSS-LPG----S---------GMPRTLTK---ASVLLSPSPTPSPGLPAS-P---SPHS---ARSNVP--PRSATHNRTHAHIRSVSAANP-RQE---TIPTSD-PFASSAPSAPSA-----SPSHV----YTYTHDLDSPPPAPTHTSAPGSPWSV-----------LSSPGMNSLM-------------------TPETIAS-----SHGGWPETPMSPPLPPAEEELGML-PAAVY-KASASSP--KRSNMASI-RR------AMAPGGLTLGSSSLSFDAGTGRGGMGRSGWMKIEG*------------------------------------------------
>AKFA31_NCU07192_2_discreta_CDS/1-2820
-MPPTFQSLAGI--AR--MP-Y--------------PG-----AST--TRTTTTTTTT----------T---TT---------TTVK--------------------------------------------------PKLTLTV------------LTDYLAQL-EHTPITP------------------------RSAN-----------VEEPSSTTAECGGEATPCPS--SDA---SDVSASATARANRIYNDHQKWGPIKEEDE--------------------TVKDAIE------PQTQS-------------------------------------------------------------Q-----PA-IVAS-GAPAPAPSPSTG----------RPQ--QQQQP-TPEMEEITTQLF-------HDR------------VTQFLHSFTQ---------------------N--------QTAAHAGP-----PPSPVRTQSRA---------------------------------------------------------EA----RLERTRLQENRNLQKQVASLQRSGQAL-----MREKQALIVQ-------VGKMQ-REHEAVVWSLQDDLVKE----RTQKEGYEVR--VKELEER--MAKKD--K---EYRVE---MEKKEEAQRKEVEQRLAKQKEGYEMELA-----------RQRKQLEEEMAARLQET-VTAPAINRSMDMP------------GLGQP----------AVVLGGNNRPPK---TVSDAEVTAWFQTHSQAWRSWAETYAHASPSRIKE-LHPVQMDELCKGVAHFVRLDDSGKKLPAQFLTPSSSMTL-------NKNVQTLLCAILSNFATSSCLQDPFWIFKALDKQTI--REAEL-----ESPTDECPSEGAQV--------AGFTVNVDKSVMSTSLGASPW-QAWKFSSSGEPVFSP-QAGL--HNMPPVTARSM-----TFMSPRHAPSTF-ASMGSLAFFAAS--ETAGFKG-GKMEKIGERYELPTWGQVMGLCEFVGDLQ---PTTASSF---------------------------RTTLLSLLSQSC---D--------------SHFRQQIDAARHKYARKLKDQFLSGP-----------------ARFLLADQ--SFEGIEQLEVALEQELDACLDFSTQLWAK--GDLSFK-GFGDL----KREDINIDGVRRNSEVAMVLQ--P------AITITSS-LPG----S---------GMPRTLT???-??????PTP--SPGLPAS-P---SPHS---ARSNVP--PRSATHNRTHAHIRSVSAANP-RQE---TIPTSD-PFASSAPSAPSA-----SPSHV----YTYTHDLDSPPPAPTHTSAPGSPWSV-----------LSSPGMNSLM-------------------TPETIAS-----SHGGWPETPMSPPLPPAEEELGML-PAAVY-KASASSP--KRSNMASI-RR------AMAPGGLTLGSSSLSFDAGTGRGGMGRSGWMKIEG*------------------------------------------------
>D112_NCU07192_2_CDS/1-2780
-MPPTFQSLAGI--AR--MP-Y--------------SG-----TST--TRTTTTTTTT----------T---TT---------TTVK--------------------------------------------------PKLTLTV------------LTDYLAQL-EHTPITP------------------------RSAN-----------VEEPSSTTAECGGETTPCFS--SDA---SDVSASATARANRVYNDQQKWGPIKEEDE--------------------TVKDADE------PQTQS-------------------------------------------------------------Q-----PATVPVS-AAPAPSPLCSSGHPQQQQQQQQQQQ--QQQQP-TPEMEEITTQVL-------HDR------------VTQFLQSFTQ---------------------N--------QTSAHAGP-----PASPIRTQSRA---------------------------------------------------------EA----RLERARLQENRNLQKQVASLQRSGQAL-----IREKQALIVQ-------VGKMQ-REHEAVVWSLKDDLVKE----RKQKEGYEAK--VKEVEER--LAKKE--E---DYRVE---MEKKEEGMRREVEERLAKQKEGYEAE----------------------MA-RLQET-VTA--INRSAHM-------------GLEQPAMPMV-----SENS--RPSLPM---TVSDAGVTTWFQTRSQAWRSWAETYAHASPSRIKE-LHPVQMDELCKGVAHFVRLDDGGKKLPAQFLTPSSSTTTTMAMGATNRNVQTLLCAILSNFATSSCLQDPFWIFKALDKQAI--REAEL-----ESPTDECPSEAAQV--------AGFTVNVDQPVMSANLGASPW-QAWQFSPSGEPVFSP-QAAL--QNMPPVTARSM-----TFMSPRHAPPTF-GSMGSLAFVAAS--KTAGLKG-GKMEKIDEKYELPTWEQVMGLCGFVGDLQ---PAMAASF---------------------------RTTLLSLLSQSG---D--------------SHILQQLDAARRKYARKLKDQFLSGP-----------------ARFLLADQ--SFEGIEQLEAALEQELDACLKFSTQLWAK--GDLSFK-GLGDL----KREDINIDGVRRNSEVAMVLQ--P------AITITSS-VPA----S---------GMPRTLTK---??????PSPTPSPGLPAS-P---SPHS---ARSNLS--PRSATHNRTHAHIRSVSAANH-SAH---TTFQSA-PFASSAPSAPSA-----SPSHV----YTYNHDLNSPPPAPTHTSAPGSPWSV-----------LSSPGMTSVM-------------------TPETIAS-----SYGGWPETPMSPPSPPAEEELEML-PAVVY-KASSSSP--KRSKVASR-??------??????LTLGSSS-------LSF!------------------------------------------------------------
>JW246_NCU07192_2_CDS/1-2829
-MAPTFQSLAGI--AR--MP-Y--------------PG-----AST--TRTTTTTTTT----------T---TT---------TTVK--------------------------------------------------PKLTLTV------------LTEYLAQL-EHTPITP------------------------RSAN-----------VEEPSLTTAECGGEATPCFS--SDA---SDVSASATARANRVYNDQQKWGPIKEEDE--------------------TVKDADE------PQTQS-------------------------------------------------------------Q-----PATVPVS-AAPAPSPLCSSGHPQQQQQ---QQQ--QQQQP-TPEMEEITTQVL-------HDR------------VTQFLQSFTQ---------------------N--------QTSAHAGP-----PASPIRTQSRA---------------------------------------------------------EA----RLERARLQENRNLQKQVASLQRSGQAL-----IREKQALIVQ-------VGKMQ-REHEAVVWSLKDDLVKE----RKQKEGYEAK--VKEVEER--LAKKE--E---NCRVE---MEKKEEGMRREVEERLAKQKEGYEAE----------------------MA-RLQET-VTA--INRSAHM-------------GLEQPAMPMV-----SENS--RPSLQK---TVSDAGVTTWFQTRSQAWRSWAETYAHASPSRIKE-LHPVQMDELCKGVAHFVRLDDGGKKLPAQFLTPSSSTTTTMAMGATNRNVQTLLCAILSNFATSSCLQDPFWIFKALDKQAI--REAEL-----ESPTDECPSEAAQV--------AGFTVNVDQPVMSANLGASPW-QAWQFSPSGEPVFSP-QAAL--QNMPPVTARSM-----TFMSPRHAPPTF-GSMGSLAFVAAS--KTAGLKG-GKMEKIDEKYELPTWEQVMGLCGFVGDLQ---PAMAASF---------------------------RTTLLSLLSQSG---D--------------SHILQQLDAARRKYARKLKDQFLSGP-----------------ARFLLADQ--SFEGIEQLEAALEQELDACLKFSTQLWAK--GDLSFK-GLGDL----KREDINIDGVRRNSEVAMVLQ--P------AITITSS-VPA----S---------GMPRTLTK---ASVLLSPSPTPSPGLPAS-P---SPHS---ARSNLS--PRSATHNRTHAHIRSVSAANH-SAH---TTFQSA-PFASSAPSAPSA-----SPSHV----YTYNHDLNSPPPAPTHTSAPGSPWSV-----------LSSPGMTSVM-------------------TPETIAS-----SYGGWPETPMSPPSPPAEEELEML-PAVVY-KASSSSP--KRSKVASR-RR------AMAPGGLTLGSSSLSFDAGTGRGGVGRSGWMKVEG*------------------------------------------------
>P4489_NCU07192_2_CDS/1-2838
-MSKSFQSLAGI--AR--MP-Y--------------PG-----AST--TRTTTTTTTT----------T---TT---------TTVK--------------------------------------------------PKLTLSV------------LTDYLAQL-DYTPITP------------------------RSS------------VEEPSSTTAECGGEATPRLS--SDP---ND-GISAAARANRIYD--QRWDPIKEEDE--------------------TRKDADDT-----TISSN-------------------------------------------------------------H-----QSRPQPR-PQPARIPAAATAATAAP-----SPK--HPQHP-SPEIEERATQLL-------HDR------------VTQFLQSFSP---------------------N--------QSFTQAQPHPQAPPVSPIRTQSRA---------------------------------------------------------EA----RLERTRLQENRNLQKQVASLQRSGQAL-----MREKQALIVR-------VDKIQ-LEHEAIVWSLKDDLVKEREQKREQKEKHEAK--IKELEER--MARRE--E---EFRQE---MASKEEAHRLEVEQRLAKQKEECELEMA-----------RQRKEQEGEAA-RLRET-VTA--INRSVDMPV-----------GLEQP----------AMVLG-NNKPPE---TVSDAEVTTWFQIRSQAWHSWAEIYAHASPSRIKE-LHPVQMDELCKGVAHFVRLNDGSKKLPAQFLNPSSTT---------NKNVQTLLCAMLSNFIITSCLQDPFWLFKALDKQTI--SDAEL-----ESPTEEYPEASEEA----QGQVAGFPVNVDEPVMSANLGASPW-KAWQFSSSGEPGFSP-AAEL--QIMPPVTARSM-----TFMSPRHAPPTF-ASMGSLALIAASAHEPNMVKG-ERMEKIGERYELPTWEQVVGLCEFIGDLQ---PSSASSF---------------------------RTTFLSLLSQPG---D--------------DHIRQQIDVSRRKYARKLKDQFLSGP-----------------ARFLLADQ--SFEGIDQLEAGLEQELDACLKFSAQLWVK--GDLSLK-GLGDL----KREDINI?????????????Q--P------AITIISS-TAT----N-----ATGTSTPRTLTK---ASVLLSPSPAPFPGLPPS-P---SPRF----NHSPR--SATHIQNRTH---------NR-STF---TTDSPA-PAPTTSPLGPSA-----PPSHV----CTYTHDLHSPLPAQTHTSAPGSPWSMLSSMSPGMSPSMTSPGMMSVM-------------------TPDTIAS-----SCGGWPETPMSP-----PEEPEML-PNAVY-KTSSSLS--KRSQVASR-RR------AMVPGGLRLGSSS--FDAGMGRSG-----WMKVEG*------------------------------------------------
>AKFA31/1-2877
-MGSSSRNHD-L--RSKAVS-P--------------DR-WRDPGLL--FRRDSESSVP----------SSYHSTPTNGSPQIRPTIL--------------------------------------------------EAMNLPLTPYPDSSA----ASSQLSPL-PEIPDTP-------------------------------------------SSTLGQFGDL--------ARK---L--NPSAAELVQKVH---KSWRSQSREGHSRA--KESHSRTRSGRHHS-QSRSRSEQ-----RQGRE--GSREALES---RERSLSRSTLQASIDLQQEREHNSSRSS--------------------T-----QASLNALKEREREKERERE-----------RDM--DRSQA-SSHRRAASSREL--RLLA-HERNYDNDREIAATKVNMYLQSLAAQTPQPMPSPPQSNASYTPK--P--------QSSATPKPTNSQTP-----IPSQS------QTPIPGGAHTPIPGGAHTPIPSHTPIP-MAASQTPVSATSHTPISASMQMMADPDK-ELLQ----ENRGLYQRVAALQRTERDL-----LTENQELVRQ-------LAMFK-KHHENRHQQWKDEF---------QK--------IKEREKI--LLVEA--Q---QLKAK---IMRQE--------EQILD------------------------------LA-------VAN-------------------------------------AQIE--HPTL-----GLSDKQITSWFAERDENWLSWAQNFASRDPNRLSSGLHPLQLYEVCDGVKTFVKLT-DDFKLPSELLVKG------------TDMIQAVLHGMLANFICTEALASPFWIFNAIS-SE------SL-----ESPCIAPPTAISPG---------GFRLDL-----------AML-N--AIPCRSTFVSAP-S-----QPAPP---RDP-----RFPPPLRT-----TNL-----------SADNVSA--------SSLAYPMKAEMENMFHMLTKAQTA-ENGLISVQLR------------------------EAQLVQLFADSGMSLK-------SPSDSGGIEAKRMLIESRLNYARRLKERFLSGA-----------------ARFLLQDQ--DPAGIATLERVLAEHIDDALRFSVQLWARP-GPIRFH-GFQAL----GGQKFKSENRLMGLCHAQTPKEAA------ASALPAH-LLG----Q----VGPETPGPPGYHDGRPVIMVVQPAVE-GIEVGGG-G---REDD-----SKPR--KISRVWMKARVLVDT-------------TPAQGQ------------------SATAP----TAGTLGGNN-----------FAPIG------------DTTA-ITNMT-------------------LPDLPVEKMP--LIGPVPKSAVKASPNTVPEQQYMV-PAS---MAGYYTQY-GLSGLAGV-NVKPVSMSMSAPLEKVPVSVT----LGLPQEN-----SLRT-A*------------------------------------------------
>AKFA6/1-3024
-MGSSSRNHD-L--RSKAVS-P--------------DR-WRDPGLL--FRRDSESSVP----------SSYHSTPTNGSPQIRPTIL--------------------------------------------------EAMNLPLTPYPDSSA----ASSQLSPL-PEIPDTP-------------------------------------------SSTLGQFGDL--------ARK---L--NPSAAELVQKVH---KSWRSQSREGHSRA--KESHSRTRSGRHHS-QSRSRSEQ-----RQGRE--GSREALES---RERSLSRSTLQASIDLQQEREHNSSRSS--------------------T-----QASLNALKEREREKERERE-----------RDM--DRSQA-SSHRRAASSREL--RLLA-HERNYDNDREIAATKVNMYLQSLAAQTPQPMPSPPQSNASYTPK--P--------QSSATPKPTNSQTP-----IPSQS------QTPIPGGAHTPIPGGAHTPIPSHTPIP-MAASQTPVSATSHTPISASMQMMADPDK-ELLQ----ENRGLYQRVAALQRTERDL-----LTENQELVRQ-------LAMFK-KHHENRHQQWKDEF---------QK--------IKEREKI--LLVEA--Q---QLKAK---IMRQE--------EQILD------------------------------LA-------VAN-------------------------------------AQIE--HPTL-----GLSDKQITSWFAERDENWLSWAQNFASRDPNRLSSGLHPLQLYEVCDGVKTFVKLT-DDFKLPSELLVKG------------TDMIQAVLHGMLANFICTEALASPFWIFNAIS-SE------SL-----ESPCIAPPTAISPG---------GFRLDL-----------AML-N--AIPCRSTFVSAP-S-----QPAPP---RDP-----RFPPPLRT-----TNL-----------SADNVSA--------SSLAYPMKAEMENMFHMLTKAQTA-ENGLISVQLR------------------------EAQLVQLFADSGMSLK-------SPSDSGGIEAKRMLIESRLNYARRLKERFLSGA-----------------ARFLLQDQ--DPAGIATLERVLAEHIDDALRFSVQLWARP-GPIRFH-GFQAL----GGQKFKSENRLMGLCHAQTPKEAA------ASALPAH-LLG----Q----VGPETPRPPGYHDGRPVIMVVQPAVE-GIEVGGG-G---REDD-----SKPR--KISRVWMKARVLVDT-------------TPAQGQ------------------SATAP----TAGTLGGNN-----------FAPIG------------DTTA-ITNMT-------------------LPDLPVEKMP--LIGPVPKSAVKASPNTVPEQQYMV-PAS---MAGYYTQY-GLSGLAGV-NVKPVSMSMSAPLEKVPVSVT----LGLPQEN-----SLRTA?????????????????????????????????????????FFFGTSCL*
>AKFA16/1-2877
-MGSSSRNHD-L--RSKAVS-P--------------DR-WRDPGLL--FRRDSESSVP----------SSYHSTPTNGSPQIRPTIL--------------------------------------------------EAMNLPLTPYPDSSA----ASSQLSPL-PEIPDTP-------------------------------------------SSTLGQFGDL--------ARK---L--NPSAAELVQKVH---KSWRSQSREGHSRA--KESHSRTRSGRHHS-QSRSRSEQ-----RQGRE--GSREALES---RERSLSRSTLQASIDLQQEREHNSSRSS--------------------T-----QASLNALKEREREKERERE-----------RDM--DRSQA-SSHRRAASSREL--RLLA-HERNYDNDREIAATKVNMYLQSLAAQTPQPMPSPPQSNASYTPK--P--------QSSATPKPTNSQTP-----IPSQS------QTPIPGGAHTPIPGGAHTPIPSHTPIP-MAASQTPVSATSHTPISASMQMMADPDK-ELLQ----ENRGLYQRVAALQRTERDL-----LTENQELVRQ-------LAMFK-KHHENRHQQWKDEF---------QK--------IKEREKI--LLVEA--Q---QLKAK---IMRQE--------EQILD------------------------------LA-------VAN-------------------------------------AQIE--HPTL-----GLSDKQITSWFAERDENWLSWAQNFASRDPNRLSSGLHPLQLYEVCDGVKTFVKLT-DDFKLPSELLVKG------------TDMIQAVLHGMLANFICTEALASPFWIFNAIS-SE------SL-----ESPCIAPPTAISPG---------GFRLDL-----------AML-N--AIPCRSTFVSAP-S-----QPAPP---RDP-----RFPPPLRT-----TNL-----------SADNVSA--------SSLAYPMKAEMENMFHMLTKAQTA-ENGLISVQLR------------------------EAQLVQLFADSGMSLK-------SPSDSGGIEAKRMLIESRLNYARRLKERFLSGA-----------------ARFLLQDQ--DPAGIATLERVLAEHIDDALRFSVQLWARP-GPIRFH-GFQAL----GGQKFKSENRLMGLCHAQTPKEAA------ASALPAH-LLG----Q----VGPETPGPPGYHDGRPVIMVVQPAVE-GIEVGGG-G---REDD-----SKPR--KISRVWMKARVLVDT-------------TPAQGQ------------------SATAP----TAGTLGGNN-----------FAPIG------------DTTA-ITNMT-------------------LPDLPVEKMP--LIGPVPKSAVKASPNTVPEQQYMV-PAS---MAGYYTQY-GLSGLAGV-NVKPVSMSMSAPLEKVPVSVT----LGLPQEN-----SLRT-A*------------------------------------------------
>JW220_CG2/1-2958
-MSYGSRQPD-L--GSKAVS-PKRSLTDIRSKAVSPDR-WRDSALL--YQRDSECSMG----------SSDHSTPTNESPQIRAAIF--------------------------------------------------EPFNRVFSPYSESSAA---FSPPLFPL-PEVPDTP-------------------------------------------TSTLGQFGDL--------VQQNIPQ--NASATELVQKVY---QSWSSQSRDGQSETHHSQSHSRTRSRHHHS-QSRSRSEQ-----RQGREGQDLREVLESPASRQPRLRRSTTQQSFNPRDNRERSRSRSTLQAAPETTREAHERSQHTTAV-----RASLKEI-ERNREGEKERNGDWERP-----RER--DRSQS--THRRGASSNKL--RLLA-HERSYDNDREIATDKVNRFLQSLEPSKQAFMAFQTADSPTPQPI--P--------RFAASETS---QSM-----VSQQT----------------PISTRPQTPQSM------ISQPTQFTPTQNQT---------VDHEK-ELML----ENRGLYQRVAALQRTERDL-----LAENQDLVRQ-------LAILK-KHHETRRQQWQDEL---------QS--------VKERENM--LLAEA--Q---QLKAQ---TMRQE--------KQIID------------------------------LT----CT-ISS-------------------------------------SQL---APTPEPSTGLLSNQEIKTWFAGRDETWYAWARDYASKDPNRLSTGLHPLQLHELCDGVKDFVKIT-DDHKLPSELLVGS------------TEMVQTLLHGILANFICSEALSSPFWVFNAIS-SG------TL-----ESPYMAPTTAISPG---------GFRFDF-----------SMS-N--AIPSR--NLYVP-SA----QNA-------------RKPLSLLT-----TNLP-LNH------HHDPISA--------SSLAYPMKAEIENMFHMLTKAQGEDPTSSTSPAHV------------------------KASLVHLFATAGISLP-------SSSSANGIEAKSMLIESRLNYARRLKDRFLSGV-----------------ARFLLQDQ--DPAGIARLERSLTEHIDDALRFSCQFWARP-GPTRFHAGFAAL----GGQVYKAGGRLVELCWAQQ-Q--A---------LEGT-MAG----Q--------TSQPPGNYDGKQVLMVVQPAIE-SLEISSD-G---DDDD--DTTTKPS--RTSRVWLKARVLVGHGATAPQ-IPA---PTAQGQ-LMSMSHVRRNT------SSSIT----GTGGT--------------------------------AKLP-LHVMS-------------------RPTTPSEKST--SVADKVGLGDEACNAQWDGLK???-?????-???????--????????-??------?????????????----FFFFRSF-----DLLF-T*------------------------------------------------
>JW22_CG2/1-2763
-MSYGSRQPD-L--GSKAVS-PKRSLTDIPSKAVSPDR-WRDPALL--YQRDSESSMG----------SSDHSTPTNESPQMRAAIF--------------------------------------------------EPFNRVFSPYSESSAA---FSPPLFPL-PEVPDTP-------------------------------------------TSTLGQFGDL--------VQQNIPQ--NPSATELVQKVY---QSWSSQSRDGQSETHHSQSHSRTRSRHHHS-QSRSRSEQ-----RQGREGQDLREVLESPASRQPRLRRSTTQQSFNPRDNRERSRSRSTLQAAPEATREAHERSQHTTAV-----RASLQEI-ERNREGEKERNGDWERP-----RER--DRSQS--THRRGASSNKL--RLLA-HERSYDNDREIATDKVNRFLQSLEPSKQAFMTFQTADSSTPQPI--P--------RFAASETS---QSM-----VSQQT----------------PFSTRPQTPQST------VSQPTQFTPTQNQT---------VDHEK-ELML----ENRGLYQRVAALQRTERDL-----LAENQDLVRQ-------LAILK-KHHETRRQQWQDEL---------QS--------VKERENM--LLAEA--Q---QLKAQ---TMRQE--------KQIID------------------------------LT----CT-ISS-------------------------------------SQL---APTPEPSTGLLSDQEIKTWFAGRDETWYAWARDYASKDPNRLSTGLHPLQLHELCDGVKDFVKIT-DDHKLPSELLVGS------------TEMVQTLLHGILANFICSEALSSPFWVFNAIS-SG------TL-----ESPYMAPTTAISPG---------GFRFDF-----------SMS-N--AIPSR--NLYVP-SA----QNA-------------RKPLSLLT-----TNLP-LNH------HHDPISA--------SSLAYPMKAEIENMFHMLTKAQGEDPTSSTSPAHV------------------------KASLVHLFATAGISLP-------SSSSANRIEAKSMLIESRLNYARRLKDRFLSGV-----------------ARFLLQDQ--DPAGIARLERSLTEHIDDALRFSCQLWARP-GPTRFHAGFAAL----GGQVYKAGGRLVELCWAQQ-Q--G---------LEGT-KAG----Q--------TSQPPGNYDGKQVLMVVQPAIE-SLEIGSD-G---DDDDDDDTTTKPS--KTSRVWLKARVLVGHGATAPQ-IPA---PTAQGQ-LMSMSHVRSNT------SSSIT----GTGGT--------------------------------AKLP-LHVMS-------------------RPTTPSEKST--SVAD*----------------------------------------------------------------------------------------------------------------------------------------
>AKFA20_NCU07192_1_discreta_CDS/1-2604
-MPAVYQSLASI--AR--MP-P--------------PG-VTPNKTA--LQTVSNTSSP----------S---ATPTETAP---AANK--------------------------------------------------PKLTLTV------------LTDYLAQL-ETTPITP------------------------QSG------------LQEPSSTTAECGEG----LG--PDA---N--TLSAAARADMIF---KRWIAAGMPDD--------------------VSKADLEE-----KKEAT-------------------------------------------------------------T-----DS-VDNV-ATPKAEDKHGL-----------PSP--EEAKS-LAEAEELNNKLL-------HER------------VTKFLQTIGQ-------------------------------------P-----P-----TRFER---------------------------------------------------------AD----RLAK----ENKSLQKQIASLQRTAQVS-----IKEKHNLSTQ-------VVSLK-QQHQARQLHLENEL-------LKQKTAHEAK--VKELEEQ--LAKQK--K---EYEHQ---LAQQK----ADFEQQLAKQKEEHSKE----------------------VS-VHEDS-ITQ--LTR-------------------RSPSPTPSTRTNTALSI--LPSTKPRL-TLTPTDISSWFTNRSASWHSWSSAYAHTNPNRLVE-LHPLQRDEVARGVSHFVRLT-PDNKLPKQLIAYTSDPN--------NERIRCLLYGMLANFIVDECFRSPWWVFKALNKRG---ED-VL-----ESPTVERVGTGGSK-RDADEEPAGFRVDT-----------ATWDN--HISP---PILSP-GVMVD-LPAMPATARSI-----SFMSPRLTNPGM-VSMQSLGV------IAAAMDG-GCEPSV-RPGMLPGEGEMEALFEMLGNVQTT-PIASPSL---------------------------RASLLHLLHEAGLSLD------VTHPSLINNGDRRMLAECRKEYARKLKDKFLSGP-----------------ARFVLRDQ--TPEGISVLEGKLVGEIDLALRFSGLVWGRADGEVQFK-GLLDLPEYQESEEMEVYGGKTESE-----R--P-----------SS-ING----E---------KSSS-------VMMVLQPAIS-CTTFSIS-A---SATA---HSRSSS--SASGPIRQSTSGRSSPETQAQ-PDV---TTISKA-LILLSTSFSPS------SSSAT----TTTTTPTNS--------SRPSTP--------------QNSPPQEAIM-------------------TPDTVVCLRL--SMAACPPTPAELSQEDLDNL-ETL-PAASF-KSGKRSP--KL-------KL------RKAPELKLGVSGW----TKVEEGE-----KLMADS*------------------------------------------------
>JW148_CG2/1-2741
-MSYGSRQPD-L--GSKAVS-PKRSLTDIPSKAVSPDR-WRDPALL--YQRDSESSMG----------SSDHSTPTNESPQMRAAIF--------------------------------------------------EPFNRVFSPYSESSAA---FSPPLFPL-PEVPDTP-------------------------------------------TSTLGQFGDL--------VQQNIPQ--NPSATELVQKVY---QSWSSQSRDGQSETHHSQSHSRTRSRHHHS-QSRSRSEQ-----RQGREGQDLREVLESPASRQPRLRRSTTQQSFNPRDNRERSRSRSTLQAAPEATREAHERSQHTTAV-----RASLQEI-ERNREGEKERNGDWERP-----RER--DRSQS--THRRGASSNKL--RLLA-HERSYDNDREIATDKVNRFLQSLEPSKQAFMTFKTADSSTPQPI--P--------RFAASETS---QSM-----VSQQT----------------PFSTRPQTPQST------VSQPTQFTPTQNQT---------VDHEK-ELML----ENRGLYQRVAALQRTERDL-----LAENQDLVRQ-------LAILK-KHHETRRQQWQDEL---------QS--------VKERENM--LLAEA--Q---QLKAQ---TMRQE--------KQIID------------------------------LT----CT-ISS-------------------------------------SQL---APTPEPSTGLLSDQEIKTWFAGRDETWYAWARDYASKDPNRLSTGLHPLQLHELCDGVKDFVKIT-DDHKLPSELLVGS------------TEMVQTLLHGILANFICSEALSSPFWVFNAIS-SG------TL-----ESPYMAPTTAISPG---------GFRFDF-----------SMS-N--AIPSR--NLYVP-SA----QNA-------------RKPLSLLT-----TNLP-LNH------HHDPISA--------SSLAYPMKAEIENMFHMLTKAQGEDPTSSTSPAHV------------------------KASLVHLFATAGISL!LFLL??????????????????ESRLNYARRLKDRFLSGV-----------------ARFLLQDQ--DPAGIARLERSLTEHIDDALRFSCQLWARP-GPTRFHAGFAAL----GGQVYKAGGRLVELCWAQQ-Q--G---------LEGT-KAG----Q--------TSQPPGNYDGKQVLMVVQPAIE-SLEIGSD-G---DDDD--DTTTKPS--KTSRVWLKARVLVGHGATAPQ-IPA---PTAQGQ------------------?????-----------------------------------------????--????-------------------???LLASQER-----------------------EAR-------RSYLYT*-------------------------------------------------------------------------------------------------------
>JW242_CG2/1-2771
-MSYGSRQPD-L--GSKAVS-PKRSLTDIRSKAVSPNR-WRDPALL--YQRDSESSMG----------SSDHSTPTNESPQIRAAIF--------------------------------------------------EPFNRVFSPYSESSAA---FSPPLFPL-PEVPDTP-------------------------------------------TSTLGQFGDL--------VQQNIPQ--NPSATELVQKVY---QSWSSQSRDGQSETHHSQSQSRTRSRHHHS-QSRSRSEQ?????!QGREGQDLREVLESPASRQPRLRRSTTQQSFNPRDNRERSRSRSTLQAAPEATREAHERSQHTTAV-----RASLKEI-ERNREGEKERNGVWERP-----RER--DRSQS--THRRGSSSNKL--RLLA-HERSYDNDREIATDKVNRFLQSLEPSKQAFMAFQTADSPTPQPI--P--------RFAASETS---QSM-----VSQQT----------------PISTRPQTPQSM------VSQPTQFTPTQNQT---------VDHEK-ELML----ENRGLYQRVAALQRTERDL-----LAENQDLVRQ-------LAILK-KHHETRRQQWQDEL---------QS--------VKERENM--RLAEA--Q---QLKAQ---TMRQE--------KQIID------------------------------LT----CT-ISS-------------------------------------SQL---APTPEPSTGLLSDQEIKTWFAGRDETWYAWARDYASKDPNKLSTGLHPLQLHELCDGVKDFVKIT-DDHKLPSELLVGS------------TEMVQTLLHGILVNFICSEALSSPFWVFNAIS-SG------TL-----ESPYMAPTTAISPG---------GFRFDF-----------SMS-N--AIPSR--NLYVP-SA----QNA-------------RKSLSLLT-----ANLP-LNH------HHDPISA--------SSLAYPMKAEMENMFHMLTKAQGEDPTSSTSPAHV------------------------KASLVHLFATAGISLP-------SSSSANGIEAKSMLIESRLNYARRLKDRFLSGV-----------------ARFLLQDQ--DPAGIARLERSLTEHIDDALRFSCQFWARP-GPTRFHADFAAL----GGQVYKAGGRLVELCWAQQ-Q--S---------LEGT-MAG----Q--------TSQPPGNYDGKPVLMVVQPAIE-SLEIGSD-G---DDDD--DTTTKPS--KTSRVWLKARVLVGHGATAPQ-IPA---PTAQGQ-LMSMSHVRSNT------SSSIT----GTGGT--------------------------------AKLP-LHVMS-------------------RPTTPSEKST--SVAD*----------------------------------------------------------------------------------------------------------------------------------------
>P4479_NCU07192_1_CDS/1-2652
-MPAVYQSLASI--AR--MP-P--------------PG-VTPNKTA--LQTVSNKSSP----------S---ATPTETAP---AANK--------------------------------------------------PKLTLTV------------LTDYLAQL-ETTPITP------------------------QSG------------LREPSSTTAECGEG----LG--PDA---N--TLSAAARADMIF---KRWIAAGMPDD--------------------VSKVDPEE-----KQEVT-------------------------------------------------------------T-----DS-VDDV-ATPKAEDKHEL-----------PTT--EEAKS-LAEAEELNNKLL-------HER------------VTKFLQTIGQ-------------------------------------P-----P-----TRSER---------------------------------------------------------AD----RLAK----ENKSLQKQIASLQRTAQVS-----IKEKHSISAQ-------LVSLK-QQHQASQLHLENEL-------LKQKTAHEAK--VKELEEQ--LAQQR--K---EYENQ---LAQQK----ADFETQLAEQKKQLAQQKR---------------DFEQQLA-K????-???--??????????????????????????????-----????--??????RL-AITPTDISSWFTTRTASWHSWSSAYAHTNPNRLVE-LHPLQRDEVARGVSHFVRLT-PDNKLPKQLIAYTANRN--------HERIRCLLYGMLANFVVDECLRSPWWVFKALNKRG---EEDVL-----ESPTVERVGSRERSRRDSDEEPAGFRVDT-----------ATWDN--HISP---PILSP-GVMVD-LPAMPATARSI-----SFMSPRLTNPGL-VSMQSLGV------ITAAMDG-GCKPSV-RPGMLPREGEMEALFELLGNVQTI-PTASPSL---------------------------RASLLHLLHEAGLSLD------VTHPCLVNNGDRRMLAECRKEYARKLKDKFLSGP-----------------ARFLLRDQ--TPEGISVLEGKLVGEIDLALRFSGLVWGRADGDVQFK-GLLDLPEDQESEEMEVYGGKTESE-----R--P-----------SS-ADG----E---------KSPS-------VMMVLQPAIS-CTTFPSASA---TTHS---RSSSSA--SGPRLSTSGR---SSPDTQAQ-PDF---TTISKA-LILLSTSFPPS------SSSAT----TTSS-------------SRPSTP--------------QTSPSQEAIM-------------------TPDTVVCLRL--SMAACPPTPADLSQEDLNSL-ETL-PAASF-KSGKRSP--KL-------KL------RKSPELKLGGSGW----TKIEEGE-----KLMADS*------------------------------------------------
>AKFA10_NCU07192_discreta_CDS/1-2332
MMASAHPIVTALPQAQSTVS-P--------------TAQLPANSPI--MRSPRSPNSPLRGPKLTLVVT---NSPLSSAP---NSAKVATPNISALPLSPGSP-----------------GIVTAIPLSPAVGN---PRTQLPLTPAPAANPNAYTLTP????--??????P------------------------NSAYPLSPV------IETPSSTIVEYGE---------HPT---L--QGTAAERADHIF---KLWTARNK---------------------------QPKQ-----PQNDT-------------------------------------------------------------A-----EAGDDLI-ISPV------------------TPI--TPKHD-RGLARKLGNKGI-------NDR------------VSRFLASI---------------------------------------------------SNTAN---------------------------------------------------------GDPDK-ELAI----ENRNLHQQLASLRRAEENL-----LAENQSITHQFTATQKEFAQAK-KDRALLEREWEEML-------KEREAKHEAK????EQAKK--FSKQE--QFIAQLEHK---LTVQE--------DNLSEQEDTISQLEA------------KVAEQEKQIT-ERDER-IAE--LEK-------------------VTP----------KKSL--KPEPEQGL-VLSNSDIITWFTTRTTVWNSWVDEFAHPNVNRIVD-LHPVQQRELFRSVQKFIRL?-?????????????????--------???TRLVLYAMLTNFITAEALLPPFWAFNALQ-RN---ELAEL-----TSPTLTRPGSMSPV---------GF????-----------???-?--????---?????-??----???-------------????????-----AGL-----------ETPNLPV-GV-----LPAKLPSEGDLKSMCGFLSKVQTT-PLATPHL---------------------------RSQMISILAQGGL???-----------------------?????????????????-----------------????????--??????????ILTTEMDLALRFGARLWSVE-WEVEFW-GLD??----?????!PEVEKEKRDGVL--E--T--------------TGG----E-----------------GVEVVMVLQPAVV-RKGVEGG-L---GDEG----NQIAG--EEERVWSKARVWLGEKSEFKV-QEV---TAEVKA----------------------------------------------------------------QGSP--KRVA-------------------SPAVV-------------------------------------------SP-----------------------------GTG-------KRTL-----TLELGP*------------------------------------------------
>JW179_NCU07192_2_CDS/1-2838
-MSKSFQSLAGI--AR--MP-Y--------------PG-----AST--TRTTTTTTTT----------T---TT---------TTVK--------------------------------------------------PKLTLSV------------LTDYLAQL-DYTPITP------------------------RSS------------VEEPSSTTAECGGEATPRLS--SDP---ND-GISAAARANRIYD--QRWDPIKEEDE--------------------TRKDADDT-----TISSN-------------------------------------------------------------H-----QSRPQPR-PRPARIPAAATAATAAP-----SPK--HPQHP-SPEIEERATQLL-------HDR------------VTQFLQSFSP---------------------N--------QSFTQAQPHPQAPPVSPIRTQSRA---------------------------------------------------------EA----RLERTRLQENRNLQKQVASLQRSGQAL-----MREKQALIVR-------VDKIQ-LEHEAIVWSLKDDLVKEREQKREQKEKHEAK--IKELEER--MARRE--E---EFRQE---MASKEEAHRLEVEQRLPKQKEECELAMA-----------RQRKEQEGEAA-RLRET-VTA--INRSVDMPV-----------GLEQP----------AMVLG-NNRPPE---TVSDAEVTTCFQIRSQAWHSWAEIYAHASPSRIKE-LHPVQMDELCKGVAHFVRLNDGSKKLPAQFLNPSSTT---------NKNVQTLLCAMLSNFIITSCLQDPFWLFKALDKQTI--NDAEL-----ESPTEEYPEASEEA----QGQVARFPVNVDEPVTSANLGASPW-QAWQFSPSGEPGFSP-AAEL--QNMPPVTARSM-----TFMSPRHAPPTF-ASMGSLALIAASAHEPNMVKG-ERMEKIGERYQLPTWEQVEGLCEFVGELQ---PSSASSF---------------------------RTILLSLLSQPG---D--------------DHIRQQIDVSCRKYARKLKDQFLSGP-----------------ARFLLADQ--SFEGIDQLEAGLEQELDACLKFSTQLWVK--GDLSFK-GLGDL----KREDINIDGVRRNSEVAMVLQ--P------AITIISS-TAA----T-----ATGTSTPRTL????-?????SPAP--FPGLPPS-P---SPRF----NHSPR--SATHIQNRTH---------NC-STF---TTDSPA-PAPTTSPLGPSA-----PPSHV----CTYTHDLHSPLPAQTHTSAPGSPWSMLSSMSPGMSPSMTSPGVMSVM-------------------TPDTIAS-----SCGAWPETPMSP-----PEEPEML-PNAVY-KTSSSLS--KRSQVASR-RR------AMVPGGLRLGSSS--FDAGMGRSG-----WMKVEG*------------------------------------------------
>JW224_NCU07192_CDS/1-2585
-MAPAPIVTAAL--PSNSPI-P--------------SP----------IRSPRSPGSPLRGPKLTLVVT---NSPYSSQP---NSANVSTPAITSLPLSPRSPLATAIPLSPSVRKGSANGSGTSLPLTPAPNGPLTPAPNGPLTPAPAPGTKAHPLTPAPGAF-LDTPATPAIPGYTPATPVLPSFQQQPLTPAPGSAYPMSPSAMSPA-VATPSSTIVEFGE---------HPT---I--QGSAAERADHIF---KLWSARNK------------------------------Q-----PQANK-------------------------------------------------------------D-----LDDVPDI-I---------------------SPV--TPRTS-GGLARKLGNKGI-------NDR------------VSRFLASI---------------------------------------------------SHSGA---------------------------------------------------------ADPDK-ELAV----ENRSLHQQIASLRRAEENL-----LTENQAISIQ-------LAEAK-ADQVRLERQFEERI-------RAAEVAFEAK--LQELQEQKALDSNV--E---ELQKK---VSNLE-HINSKLDNKLIDQDEYIGLLEH------------KVVEQHKQIV-EQDNL-IGE--QDKHITQ---------------LESELTKL-----KPAV--KSGPEAGL-ILSDADISTWFETRTAIWNTWVEDFAHRNPSRIIE-LHPVQQKELLKGVKNFIRLT-SDGQFPPSILELASKPNSTSENKN-KNLTTLLLYAMLTDFITTEALSPPFWAFTALRKTA---ELSEQLLKAGADPASMLAGSMSPV---------GFRMDL-----------ASW-E--CIPPLPASQFVP-DAS---SMMPPPTARSI-----SLMSPRPKAPSIITSLQSAGLE-----TPVGLPT-A------VPSGLPSEGDVRSMHDFLSRL!TQ-W---------------------------------RALTISILASGGLTLD------PTHPSVSKCEDRRLL???????AVKLVERFLGGP-----------------ARFLLEDQLGDAKGIAKLEGVLTTEMDSALRFSARLWSGR-WEVGVR-GLDQI----TSSLVDEDQDGVRVEGGEE-N--G--------------KDG----E--------------------VVMVLQPAVV-RL------G---TDAE-----------DGDKVWSPARVFLGPKQVMEE-IAE---ATSAVD------------------SAIVM-----------------------------------------EGEE-DKDLK-------------------GVEVVKAEEV--T-----------------------------------TP---------------------------------------LRKG-----DLSIKV*------------------------------------------------
>JW258_CG2/1-2859
-MSSGSRNHD-L--RSKAVS-P--------------DR-WRDPGLL--FRRDSESSVA----------SSYHSTPTNGSPQIRPTIL--------------------------------------------------EAMNLPLTPYPDSSA----ASSQLSPL-PEVPETP-------------------------------------------SSTLGQFGDL--------ARK---L--NPSAAELVQKVH---KSWRSQSREGHSRV--NESHSRTRSGRHHS-HSRSRSEQ-----RQGRE--GSREALES---RERSLSRSTLQASIDLQHEREHSLSRSS--------------------T-----QASLNLLKDREREKERERE-----------RDV--DRSQT-SSHRRAASSKEL--RLLA-HERSYDNDREIAATKVNMYLQSLAAQTPQPMPSPPQSNASHTPK--P--------QSSATPKPTNSQTP-----IPTQS------HTPIPGGAHTPIPSMSHTPIPM-------AASQTPVSATSHTPISATMQMMADPDK-ELLQ----ENRGLYQRVAALQRTERDL-----LAENQELVRQ-------LAVFK-KHHENRHQQWKDEF---------QK--------IKEREKI--LLVEA--Q---QLKAK---IMRQE--------EQILD------------------------------LA-------VAN-------------------------------------AQIE--NPTP-----GLTDKQITSWFAERDESWFSWAQNFASRDPNRLSSGLHPLQLYEVCDGVKTFVKLT-DDFKLPNELLVKG------------TDMIQAVLHGMLANFICTESLASPFWIFNAIS-SG------SL-----ESPCIAPPTAISPG---------GFRLDL-----------AML-N--AIPSR--STFVS-ALK---QPAPP---RDS-----RFPPPLIT-----ANL-----------SADSVSA--------SSLAYPMKAEMENMFHMLTKAQTA-ENGLTSVQLR------------------------EAQLVQLFADSGMSLK-------SPSDSGGVEAKRMLIESRLNYARRLKERFLSGA-----------------ARFLLQDQ--DPAGIAALERSLTEHIDDALRFSVQLWARP-GPIRFH-GFQAL----GNQKFKPDNRLMGLCHAQMPKEAA------PSALPAH-LLG----Q----VGPETPGPPGYYDGRPVIMVVQPAVE-GIEVGGG-G---REDD-----SKPR--KISRVWMKARVLVAT-------------TAAQGQ------------------TATAP----TAGNLGGNN-----------IAPIG------------GTTA-ITNMT-------------------LPDLPVEKTL--LLGPVPKLAMKALPNNLPEQQQVV-PMS---MAGYYTQY-GLSGLGGT-NVNSLSMSMSVPLEKVPASVT----LGLPQEN-----PLRT-A*------------------------------------------------
>D112_CG2/1-2859
-MSSGSRNHD-L--RSKAVS-P--------------DR-WRDPGLL--FRRDSESSVA----------SSYHSTPTNGSPQIRPTIL--------------------------------------------------EAMNLPLTPYPDSSA----ASSQLSPL-PEVPETP-------------------------------------------SSTLGQFGDL--------ARK---L--NPSAAELVQKVH---KSWRSQSREGHSRV--NESHSRTRSGRHHS-HSRSRSEQ-----RQGRE--GSREALES---RERSLSRSTLQASIDLQHEREHSLSRSS--------------------T-----QASLNLLKNREREKERERE-----------RDM--DRSQT-SSHRRAASSKEL--RLLA-HERSYDNDREIAATKVNMYLQSLAAQTPQPMPSPPQSNASHTPK--P--------QSSATPKPTNSQTP-----IPTQS------HTPIPGGAHTPIPSMSHTPIPM-------AASQTPVSATSHTPISATMQMMADPDK-ELLQ----ENRGLYQRVAALQRTERDL-----LAENQELVRQ-------LAVFK-KHHENRHQQWKDEF---------QK--------IKEREKI--LLVEA--Q---QLKAK---IMRQE--------EQILD------------------------------LA-------VAN-------------------------------------AQIE--NPTP-----GLTDKQITSWFAERDESWFSWAQNFASRDPNRLSSGLHALQLYEVCDGVKTFVKLT-DDFKLPNELLVKG------------TDMIQAVLHGMLANFICTESLASPFWIFNAIS-SG------SL-----ESPCIAPPTAISPG---------GFRLDL-----------AML-N--AIPSR--STFVS-ALK---QPAPL---RDS-----RFPPPLIT-----ANL-----------SADNVSA--------SSLAYPMKAEMENMFHMLTKAQTA-ENGLTSVQLR------------------------EAQLVQLFADSGMSLK-------SPSDSGGVEAKRMLIESRLNYARRLKERFLSGA-----------------ARFLLQDQ--DPAGIAALERSLTEHIDDALRFSVQLWARP-GPIRFH-GFQAL----GNQKFKPDNRLMGLCHAQMPKEAA------PSALPAH-LLG----Q----VGPETPGPPGYYDGRPVIMVVQPAVE-GIEVGGG-G---REDD-----SKPR--KISRVWMKARVLVAT-------------TAAQGQ------------------TAIAP----TAGNLGGNN-----------IAPIG------------GTTA-ITNMT-------------------LPDLPVEKTL--LLGPVPKLAMKALPNNLPEQQQVV-PMS---MAGYYTQY-GLSGLGGT-NVNSLSMSMSVPLEKVPASVT----LGLPQEN-----PLRT-A*------------------------------------------------
>P4463_CG2/1-2909
-MSSGSRNHD-L--RSKAVS-P--------------DR-WRDPGLL--FRRDSESSVA----------SSYHSTPTNGSPQIRPTIL--------------------------------------------------EAMNLPLTPYPDSSA----ASSQLSPL-PEVPETP-------------------------------------------SSTLGQFGDL--------ARK---L--NPSAAELVQKVH---KSWRSQSREGHSRV--NESHSRTRSGRHHS-HSRSRSEQ-----RQGRE--GSREALES---RERSLSRSTLQASIDLQHEREHSLSRSS--------------------T-----QASLNLLKNREREKERERE-----------RDM--DRSQT-SSHRRAASSKEL--RLLA-HERSYDNDREIAATKVNMYLQSLAAQTPQPMPSPPQSNASHTPK--P--------QSSATPKPTNSQTP-----IPTQS------HTPIPGGAHTPIPSMSHTPIPM-------AASQTPVSATSHTPISATMQMMADPDK-ELLQ----ENRGLYQRVAALQRTERDL-----LAENQELVRQ-------LAVFK-KHHENRHQQWKDEF---------QK--------IKEREKI--LLVEA--Q---QLKAK---IMRQE--------EQILD------------------------------LA-------VAN-------------------------------------AQIE--NPTP-----GLTDKQITSWFAERDESWFSWAQNFASRDPNRLSSGLHALQLYEVCDGVKTFVKLT-DDFKLPNELLVKG------------TDMIQAVLHGMLANFICTESLASPFWIFNAIS-SG------SL-----ESPCIAPPTAISPG---------GFRLDL-----------AML-N--AIPSR--STFVS-ALK---QPAPL---RDS-----RFPPPLIT-----ANL-----------SADNVSA--------SSLAYPMKAEMENMFHMLTKAQTA-ENGLTSVQLR------------------------EAQLVQLFADSGMSLK-------SPSDSGGVEAKRMLIESRLNYARRL????????????????????????!ARFLLQDQ--DPAGIAALERSLTEHIDDALRFSVQLWARP-GPIRFH-GFQAL----GNQKFKPDNRLMGLCHAQMPKEAA------PSALPAH-LLG----Q----VGPETPGPPGYYDGRPVIMVVQPAVE-GIEVGGG-G---REDD-----SKPR--KISRVWMKARVLVAT-------------TAAQGQ------------------TAIAP----TAGNLGGNN-----------IAPIG------------GTTA-ITNMT-------------------LPDLPVEKTL--LLGPVPKLAMKALPNNLPEQQQVV-PMS---MAGYYTQY-GLSGLGGT-NVNSLSMSMSVPLEKVPASVT----LGLPQEN-----PLRT-A*------------------------------------------------
>P4479_CG2/1-2478
-MGAGPRQTD-L--RSKAVS-P--------------DR-WRDPGLL--FRRDSESSVS----------S-YHSTPTNGSPQIRPTIL--------------------------------------------------EAMNLPLTPYPDSNA----ASSLLSPL-PEVPDTP-------------------------------------------SSTLGQFGDL--------ARK---P--NPSAAELVQKVH---KSWRSQSREGHSRT--QDSHSRTRSGRHQS-QSRSRSEQ-----RNVHDPPETRETLES---RQRSLSRSTAKASIDPRDERESSLSRSS--------------------N-----HASVKDR-QREREREKERERERDRE-----RDT--DRSQT-SSHRRAASSKEL--RLLA-HERNYDNDREIAATKVSMYLQSLAAQTPQPMPSPPQSNASQTPQ--P--------QSSQTPKP---TAP-----PVQQIPSRAAVDTPIPAASHTPIPAGSHTPIPS-------------VSAMSFT---------SEPDR-ELLQ----ENRGLYQRVAALQRTERDL-----LAENQELVRQ-------LAVFK-KHHETRHQQWKDEY---------QK--------IKEREKI--LLVEA--Q---QLKQK---IMRQE--------EQILD------------------------------LA-------VAN-------------------------------------AQIE--NPAP-----GLSDRQITTWFAERDESWFSWARNFASHDPNRLSSGLHPLQLYEVCDGIKSFVKLT-DDFKLPAELLVKG------------TDMIQAVLHGMLANFICTETLSSPFWIFNAIS-SG------SP-----ESPFVAPATAISPG---------GFRLDL-----------AML-N--AIPSRT-FPAAP-VPTL--QPH-----RDP-----RFPPPLIT-----SNLQ----------PGGMLSA--------SSLAYPMKDEMENMFHMLTKAQTG-EAGMTSVQLR------------------------EAQLVQLFAESGMSIK-------SPQDAGGVEAKRMLIESRLNYARRLKERFLSGA-----------------ARFLLKDQ--DPVGIANLERTLTDHIDDALRFSCQLWARP-GPIRFH-GFTAL----GGRQFKPSDRLMSLCHAQSPKVPA------PSALPAH-LLGLGLSQ----VGPETPGPPGYYDGRPVVMVASRLLR-RAPRGNGCP---TSHR----SNRSR--RRRSRWA*--------------------------------------------------------------------------------------------------------------------------------------------------------------------------------------------------------------------------------------------------------------------------------
>AKFA2/1-2484
-MSSGKGSPETL--ATKTFSSPAQSSTVTFTSTTLEER-NERSGRIAALRRDSGSSSS----------K---GS-AHGL----SSID--------------------------------------------------ARLGLPI------------STKFLAPT-EDVPDTP-------------------------------------------SSTIVEFGDT--------DRS---Q--LPSAAELADHVF------RTQHR-----------------------VRKSRSQ------SRTRP-------------------------------------------------------------E-----HGSIRDL-KQERSASAQANRAGTSTG----STR--ERSES-GS---KGASPGL--RGLP-TDRNPAAERELAKNRVNMYLTQHQQ-------------------------------QSQEQVI---QSP-----IQQQL---------------------------------------------------------SEPDK-ELLL----ENRGLYQRVAALQRTERDL-----LAENQELLRQ-------FNQLK-QHHDVRRKQWRDQL---------RQ---------RERE------YEA--R-----------IHELE--------DHMLQ------------------------------LA-------IAN-------------------------------------PT----RAAP-----IQTDKEIIHWFAEQEHARRVWTQDYAHRDANRLCEGLHPVQLAELCEGVKEFVKLK-EDKTLPEELPTNS------------SETTQLLLQGMLADFISTEILASPFWVFTAIS-AG------TL-----ESPSVPHPSTVPIA--------TSFRMDL-----------SLF-N--DIAPMR-PIYAP-TPG---SPH--------------FPPPLIT-----AMLP----------QALGNAA--------SGLGLPTKTEMENLYHMLLSAQKQ-YADVT-VQDW------------------------RAQLMRLLAESGMSLK-------DPLDAAKNESRRILIESRLNYARKLKEKFLGGP-----------------ARYLLGEQ--DAAGIEKLERRLHDLIDETLRFSCRIWSRP-TPVRLH-DLGDL----KNQRFSASHPYMRLCHVQAPR--G------MEEVQQP-RKN----D----SSEREKSPPGYHDGRPVIMVLSPAVE-SIIDSS------KDNK----KAAPAMDETPRVWVRARVLVSSPARAAA-MKSLGPVKITSP-PQPVRHNSAPT------TATTT----TLDKTG-------------SGSPAGV-----------GTLP-ATQFS---------------RMHSSPPHSSSSSLS-TVDTGDDNFTPAGPAKTAAKQVSM-PFASQQVVSPFLR-------------------QSVSPSKMFGANG--NQEGMMGSM-----DLPI-A*------------------------------------------------
>AKFA12/1-2484
-MSSGKGSPETL--ATKTFSSPAQSSTVTFTSTTLEER-NERSGRIAALRRDSGSSSS----------K---GS-AHGL----SSID--------------------------------------------------ARLGLPI------------STKFLAPT-EDVPDTP-------------------------------------------SSTIVEFGDT--------DRS---Q--LPSAAELADHVF------RTQHR-----------------------VRKSRSQ------SRTRP-------------------------------------------------------------E-----HGSIRDL-KQERSASAQANRAGTSTG----STR--ERSES-GS---KGASPGL--RGLP-TDRNPAAERELAKNRVNMYLTQHQQ-------------------------------QSQEQVI---QSP-----IQQQL---------------------------------------------------------SEPDK-ELLL----ENRGLYQRVAALQRTERDL-----LAENQELLRQ-------FNQLK-QHHDVRRKQWRDQL---------RQ---------RERE------YEA--R-----------IHELE--------DHMLQ------------------------------LA-------IAN-------------------------------------PT----RAAP-----IQTDKEIIHWFAEQEHARRVWTQDYAHRDANRLCEGLHPVQLAELCEGVKEFVKLK-EDKTLPEELPTNS------------SETTQLLLQGMLADFISTEILASPFWVFTAIS-AG------TL-----ESPSVPHPSTVPIA--------TSFRMDL-----------SLF-N--DIAPMR-PIYAP-TPG---SPH--------------FPPPLIT-----AMLP----------QALGNAA--------SGLGLPTKTEMENLYHMLLSAQKQ-YADVT-VQDW------------------------RAQLMRLLAESGMSLK-------DPLDAAKNESRRILIESRLNYARKLKEKFLGGP-----------------ARYLLGEQ--DAAGIEKLERRLHDLIDETLRFSCRIWSRP-TPVRLH-DLGDL----KNQRFSASHPYMRLCHVQAPR--G------MEEVQQP-RKN----D----SSEREKSPPGYHDGRPVIMVLSPAVE-SIIDSS------KDNK----KAAPAMDETPRVWVRARVLVSSPARAAA-MKSLGPVKITSP-PQPVRHNSAPT------TATTT----TLDKTG-------------SGSPAGV-----------GTLP-ATQFS---------------RMHSSPPHSSSSSLS-TVDTGDDNFTPAGPAKTAAKQVSM-PFASQQVVSPFLR-------------------QSVSPSKMFGANG--NQEGMMGSM-----DLPI-A*------------------------------------------------
>D113_CG3/1-2724
-MGTGLRQTD-L--RSKQVS-P--------------DR-WIDPGLL--FRRDSESSVS----------SSYHSNPTNGSSQIRATIL--------------------------------------------------ESMNLPLTPYPDSNT----ASSLLSPL-PEVPDTP-------------------------------------------SSTLGQFGDI--------PKN---R--NPSAAELVQKVH---KSWRSQSREGHGRT--QESHSRTRSGRHQS-QSRSRSEQ-----RNGRDAQESREALES---RQRSLSRSTAKASID---DRDTSLSRGS--------------------N-----HASTKDR-QREREMERERE-----------RDT--DRSQT-SSHRRAASSKEL--RLLA-HERSYDNDREIAATKVSMYLQSLAAQTPQPMPSPPQSNASQTPQ--PQLSHTPKLQSSQTPKP---AAP-----PVQQI----------------PARAAADTPIPS-------------MSAMSFT---------SEADK-ELLQ----ENRGLYQRVAALQRTERDL-----LAENQELVRQ-------LAMFK-KHHETRHQQWKDEY---------QK--------IKEREKI--LQVEA--Q---QLKAR---IMRQE--------EQILD------------------------------LA-------VAN-------------------------------------AQFE--NPAP-----SLSDKQITSWFAERDESWFLWAQHFASQDPNRLSSGLHPLQLHEVCHGIKSFVKLT-DDSKLPAELLVKG------------TDMVQAVLHGMLVNFICTETLSSPFWIFNAIS-AG------SP-----ESPFVAPATAISPG---------GFRLDL-----------AMQ-N--AIPP---RTYAP-APTL--APN-----RDP-----RFPPPLIT-----TNLQ----------PGGLLSA--------SSLAYPMKDEMENMFHMLTKAQTG-ESGITSVQLR------------------------EAQLVQLFADSGMSIK-------NPQDAGGVEAKRMLVESRLNYARRLKERFLSGP-----------------ARFLLHDQ--DPAGIANLERTLTEYIDDALIFSCQLWSRP-GPIRFH-GFTAL----GGKLFKPSDRLMSLCHAQSPQ--A------PNAIPAH-L-G----Q----VGFETPGPPGYYDGRPVVMVVQPAIE-TIEVGGG-----REDD----PNKPR--KIAKVWLKARVLVATSSQEQQ-VSK---TQIITN------------------VTVTP-----------------------------------------PSEP---QAK-------------------TPPETAERTF--VIGPVPRSAVRASPKRVPDAQQGQFPTQ---VASYYTA--SLGHPMDS---------HSAPLEKVGIAPQ--QELGFMTS*------------------------------------------------------------
>P4476_CG3/1-2724
-MGTGLRQTD-L--RSQQVS-P--------------DR-WIDPGLL--FRRDSESSVS----------SSYHSNPTNGSSQIRATIL--------------------------------------------------ESMNLPLTPYPDSNT----ASSLLSPL-PEVPDTP-------------------------------------------SSTLGQFGDI--------PKN---R--NPSAAELVQKVH---KSWRSQSREGHGRT--QESHSRTRSGRHQS-QSRSRSEQ-----RNGRDAQESREALES---RQRSLSRSTAKASID---DRDTSLSRGS--------------------N-----HASTKDR-QREREMERERE-----------RDT--DRSQT-SSHRRAASSKEL--RLLA-HERSYDNDREIAATKVSMYLQSLAAQTPQPMPSPPQSNASQTPQ--PQSSHTPKLQSSQTPKP---AAP-----PVQQI----------------PARAAADTPIPS-------------MSAMSFT---------SEADK-ELLQ----ENRGLYQRVAALQRTERDL-----LAENQELVRQ-------LAMFK-KHHETRHQQWKDEY---------QK--------IKEREKI--LQVEA--Q---QLKAR---IMRQE--------EQILD------------------------------LA-------VAN-------------------------------------AQFE--NPAP-----SLSDKQITSWFAERDESWFLWAQHFASQDPNRLSSGLHPLQLHEVCHGIKSFVKLT-DDSKLPAELLVKG------------TDMVQAVLHGMLVNFICTETLSSPFWIFNAIS-AG------SP-----ESPFVAPATAISPG---------GFRLDL-----------AMQ-N--AIPP---RTYAP-APTL--APN-----RDP-----RFPPPLIT-----TNLQ----------PGGLLSA--------SSLAYPMKDEMENMFHMLTKAQTG-ESGITSVQLR------------------------EAQLVQLFADSGMSIK-------NPQDAGGVEAKRMLVESRLNYARRLKERFLSGP-----------------ARFLLHDQ--DPAGIANLERTLTEYIDDALIFSCQLWSRP-GPIRFH-GFTAL----GGKLFKPSDRLMSLCHAQSPQ--A------PNAIPAH-L-G----Q----VGFETPGPPGYYDGRPVVMVVQPAIE-TIEVGGG-----REDD----PNKPR--KIAKVWLKARVLVATSSQEQQ-VSK---TQIITN------------------VTVTP-----------------------------------------PSEP---QAK-------------------TPPETAERTF--VIGPVPRSAVRASPKRVPDAQQGQFPTQ---VASYYTA--SLGHPMDS---------HSAPLEKVGIAPQ--QELGFMTS*------------------------------------------------------------
>JW204_NCU07192_CDS/1-2517
-MASATPIVTALPQAQSTVS-P--------------TAQLPANSPI--MRSPRSPNSPLRGPKLTLVVT---NSPLSSAP---NSAKVATPNISALPLSPGSP-----------------GIVTAIPLSPAVGN---PRTQFPLTPAPAANPNGYTLTPHPSAV-PLTPATP----ATPATPAYIH----PLTPAPNSAYPLSPV------IETPSSTIVEYGE---------HPT---L--QGTAAERADHIF---KLWTARNK---------------------------QPKQ-----PQNDT-------------------------------------------------------------A-----EAGDDLI-ISPV------------------TPL--TPKHE-RGLARKLGNKGI-------NDR------------VSRFLASI---------------------------------------------------SSTAN---------------------------------------------------------GDPDK-ELAI----ENRNLLQQLASLRRAEENL-----LAENQSITHQLTATQKEFAQAK-KDRALLERAWEEML-------KEREAKHEAQ--VKELEAK--LAEQE--K---KFSKQEQFIAQLE-HKITVQEDNLSEQEDAISQLEA------------KVAELEKQMT-ERDER-IAE--LEK-------------------VTP----------KKSL--KPEPEQGL-VLSNSDIITWFTTRTTVWNSWVDEFAHPNINRIVE-LHPVQQKELFRSVQKFIRLT-QDGQLPPEILDAAKNGG--------ANTTRLVLYAMLTNFITAEALLPPFWAFNALQ-RN---ELAEL-----TSPTLTRPGSMSPV---------GFRMDL-----------ASW-E--CIPPLPAASYVPAGAEV--YNQQPATARSVATLSPRQPPPLIT------SLQSAGL------ETPNLPV-SV-----LPAKLPSEGDLKSMCGFLSKVQTT-PLATPHL---------------------------RSQMISILAQGGLVHD------PTHPSILKNEERRLLAEARREYAVKLAERFLGGP-----------------ARFLLQDQV-DAKNIAKLEQILTTEMDLALRFGARLWSVE-WEVEFW-GLDEL-----SSLVQPEAEKEKRDGVL--E--T--------------SGG----E-----------------GVEVVMVLQPAVV-RKGVEGG-G---DDGE----HQIAG--EEERVWSKARVWLGEKREVKV-QEV---TVEVKA----------------------------------------------------------------QGSP--KRVA-------------------SPAVV-------------------------------------------SP-----------------------------GTG-------KRTL-----TLELGS*------------------------------------------------
>JW199_NCU07192_CDS/1-2514
-MASATPIVTALPQAQSTVS-P--------------TAQLPANSPI--MRSPRSPNSPLRGPKLTLVVT---NSPLSSAP---NSAKVATPNISALPLSPGSP-----------------GIVTAIPLSPAVGN---PRTQFPLTPAPAANPNGYTLTPHPSAV-PLTPATP----ATPATPAYIH----PLTPAPNSAYPLSPV------IETPSSTIVEYGE---------HPT---L--QGTAAERADHIF---KLWTARNK---------------------------QPKQ-----PQNDT-------------------------------------------------------------A-----EAGDDLI-ISPV------------------TPL--TPKHE-RGLARKLGNKGI-------NDR------------VSRFLASI---------------------------------------------------SSTAN---------------------------------------------------------GDPDK-ELAI----ENRNLLQQLASLRRAEENL-----LAENQSITHQLTATQKEFAQAK-KDRALLERAWEEML-------KEREAKHEAQ--VKELEAK--LAEQE--K---KFSKQEQFIAQLE-HKITVQEDNLSEQEDTISQLEA------------KVAEQEKQMT-ERDER-IAE--LEK-------------------VTP----------KKSL--KPEPEQGL-VLSNSDIITWFTTRTTVWNSWVDEFAHPNINRIVE-LHPVQQKELFRSVQKFIRLT-QNGQLPPEILDAAKNGG--------ANTTRLVLYAMLTNFITAEALLPPFWAFNALQ-RN---ELAEL-----TSPTLTRPGSMSPV---------GFRMDL-----------ASW-E--CIPPLPAASYVPAGAEV--YNQQPATARSVATLSPRQPPPLIT------SLQSAGL------ETPNLPV-SV-----LPAKLPSEGDLKSMCGFLSKVQTT-PLATPHL---------------------------RSQMISILAQGGLVHD------PTHPSILKNEERRLLAEARREYAVKLAERFLGGP-----------------ARFLLQDQV-DAKNIAKLEQILTTEMDLALRFGARLWSVE-WEVEFW-GLDEL-----SSLVQPEAEKEKRDGVL--E--T--------------SGG----E-----------------GVEVVMVLQPAVV-RKGVEGS-----DDRE----HQIAG--EEERVWSKARVWLGEKREVKV-QEV---TVEVKA----------------------------------------------------------------QGSP--KRVA-------------------SPAVV-------------------------------------------SP-----------------------------GTG-------KRTL-----TLELGS*------------------------------------------------
>P4471_CG2/1-2724
-MGTGLRQTD-L--RSKQVS-P--------------DR-WIDPGLL--FRRDSESSVS----------SSYHSNPTNGSSQIRATIL--------------------------------------------------ESMNLPLTPYPDSNT----ASSLLSPL-PEVPDTP-------------------------------------------SSTLGQFGDI--------PKN---R--NPSAAELVQKVH---KSWRSQSREGHGRT--QESHSRTRSGRHQS-QSRSRSEQ-----RNGRDAQEIREALES---RQRSLSRSTAKASID---DRDTSLSRGS--------------------N-----HASTKDR-QREREMERERE-----------RDT--DRSQT-SSHRRAASSKEL--RLLA-HERSYDNDREIAATKVSMYLQSLAAQTPQPMPSPPQSNASQTPQ--PQSSHTPKLQSSQTPKP---AAP-----PVQQI----------------PARAAADTPIPS-------------MSAMSFT---------SEADK-ELLQ----ENRGLYQRVAALQRTERDL-----LAENQELVRQ-------LAMFK-KHHETRHQQWKDEY---------QK--------IKEREKI--LQVEA--Q---QLKAR---IMRQE--------EQILD------------------------------LA-------VAN-------------------------------------AQFE--NPAP-----SLSDKQITSWFAERDESWFLWAQHFASQDPNRLSSGLHPLQLHEVCHGIKSFVKLT-DDSKLPAELLVKG------------TDMVQAVLHGMLVNFICTETLSSPFWIFNAIS-AG------SP-----ESPFVAPATAISPG---------GFRLDL-----------AMQ-N--AIPP---RTYAP-APTL--APN-----RDP-----RFPPPLIT-----TNLQ----------PGGLLSA--------SSLAYPMKDEMENMFHMLTKAQTG-ESGITSVQLR------------------------EAQLVQLFADSGMSIK-------NPQDAGGVEAKRMLVESRLNYARRLKERFLSGP-----------------ARFLLHDQ--DPAGIANLERTLTEYIDDALIFSCQLWSRP-GPIRFH-GFTAL----GGKLFKPSDRLMSLCHAQSPQ--A------PNAIPAH-L-G----Q----VGFETPGPPGYYDGRPVVMVVQPAIE-TIEVGGG-----REDD----PNKPR--KIAKVWLKARVLVATSSQEQQ-VSK---TQIITN------------------VTVTP-----------------------------------------PSEP---QAK-------------------TPPETAERTF--VIGPVPRSAVRESPKRVPDAQQGQFPTQ---VASYYTA--SLGHPMDS---------HSAPLEKVGIAPQ-------QESG-----FMT--S*------------------------------------------------
>JW228_NCU07192_CDS/1-2514
-MASATPIVTALPQAQSTVS-P--------------TAQLPANSPI--MRSPRSPNSPLRGPKLTLVVT---NSPLSSAP---NSAKVATPNISALPLSPGSP-----------------GIVTAIPLSPAVGN---PRTQFPLTPAPAANPNGYTLTPHPSAV-PLTPATP----ATPATPAYIH----PLTPAPNSAYPLSPV------IETPSSTIVEYGE---------HPT---L--QGTAAERADHIF---KLWTARNK---------------------------QPKQ-----PQNDT-------------------------------------------------------------A-----EAGDDLI-ISPV------------------TPL--TPKHE-RGLARKLGNKGI-------NDR------------VSRFLASI---------------------------------------------------SSTAN---------------------------------------------------------GDPDK-ELAI----ENRNLLQQLASLRRAEENL-----LAENQSITHQLTATQKEFAQAK-KDRALLERAWEEML-------KEREAKHEAQ--VKELEAK--LAEQE--K---KFSKQEQFIAQLE-HKITVQEDNLSEQEDTISQLEA------------KVAEQEKQMT-ERDER-IAE--LEK-------------------VTP----------KKSL--KPEPEQGL-VLSNSDIITWFTTRTTVWNSWVDEFAHPNINRIVE-LHPVQQKELFRSVQKFIRLT-QDGQLPPEILDAAKNGG--------ANTTRLVLYAMLTNFITAEALLPPFWAFNALQ-RN---ELAEL-----TSPTLTRPGSMSPV---------GFRMDL-----------ASW-E--CIPPLPAASYVPAGAEV--YNQQPATARSVATLSPRQPPPLIT------SLQSAGL------ETPNLPV-SV-----LPAKLPSEGDLKSMCGFLSKVQTT-PLATPHL---------------------------RSQMISILAQGGLVHD------PTHPSILKNEERRLLAEARREYAVKLAERFLGGP-----------------ARFLLQDQV-DAKNIAKLEQILTTEMDLALRFGARLWSVE-WEVEFW-GLDEL-----SSLVQPEAEKEKRDGVL--E--T--------------SGG----E-----------------GVEVVMVLQPAVV-RKGVEGG-----DDRE----HQIAG--EEERVWSKARVWLGEKREVKV-QEV---TVEVKA----------------------------------------------------------------QGSP--KRVA-------------------SPAVV-------------------------------------------SP-----------------------------GTG-------KRTL-----TLELGS*------------------------------------------------
>FGSC2489_NCU07192_CDR/1-2520
MMASATPIVTALPQAQSTVS-P--------------TAQLPANSPI--MRSPRSPNSPLRGPKLTLVVT---NSPLSSAP---NSAKVATPNISALPLSPGSP-----------------GIVTAIPLSPAVGN---PRTQFPLTPAPAANPNGYTLTPHPSAV-PLTPATP----ATPATPAYIH----PLTPAPNSAYPLSPV------IETPSSTIVEYGE---------HPT---L--QGTAAERADHIF---KLWTARNK---------------------------QPKQ-----PQNDT-------------------------------------------------------------A-----EAGDDLI-ISPV------------------TPL--TPKHE-RGLARKLGNKGI-------NDR------------VSRFLASI---------------------------------------------------SSTAN---------------------------------------------------------GDPDK-ELAI----ENRNLLQQLASLRRAEENL-----LAENQSITHQLTATQKEFAQAK-KDRALLERAWEEML-------KEREAKHEAQ--VKELEAK--LAEQE--K---KFSKQEQFIAQLE-HKITVQEDNLSEQEDTISQLEA------------KVAEQEKQMT-ERDER-IAE--LEK-------------------VTP----------KKSL--KPEPEQGL-VLSNSDIITWFTTRTTVWNSWVDEFAHPNINRIVE-LHPVQQKELFRSVQKFIRLT-QDGQLPPEILDAAKNGG--------ANTTRLVLYAMLTNFITAEALLPPFWAFNALQ-RN---ELAEL-----TSPTLTRPGSMSPV---------GFRMDL-----------ASW-E--CIPPLPAASYVPAGAEV--YNQQPATARSVATLSPRQPPPLIT------SLQSAGL------ETPNLPV-SV-----LPAKLPSEGDLKSMCGFLSKVQTT-PLATPHL---------------------------RSQMISILAQGGLVHD------PTHPSILKNEERRLLAEARREYAVKLAERFLGGP-----------------ARFLLQDQV-DAKNIAKLEQILTTEMDLALRFGARLWSVE-WEVEFW-GLDEL-----SSLVQPEAEKEKRDGVL--E--T--------------SGG----E-----------------GVEVVMVLQPAVV-RKGVEGG-G---DDGE----HQIAG--EEERVWSKARVWLGEKREVKV-QEV---TVEVKA----------------------------------------------------------------QGSP--KRVA-------------------SPAVV-------------------------------------------SP-----------------------------GTG-------KRTL-----TLELGS*------------------------------------------------
>JW246_CG3/1-2937
-MGPGPRQPD-L--RSKAVT-P--ERSDIRHTAVSPDR-WKDAGLL--LRRDSESSVA----------SSYHSTPTNASSQIRSTIL--------------------------------------------------EAMNLPLTPYPDSNA----ASSQLSPL-PEIPDTP-------------------------------------------SSTLGQFGDL--------AKK---N--YPSPAELVQKVH---RSWRSQSREGHNRT--NQSHSRSRSARHHSQS!!STSEQ-----RHGRDVRVDREALDS---RERSLSRSTLQASIDEHDSRERSLSRSS--------------------T-----QQSLRDR-ELEKERVKQRDKD---------RET--ERSQSQSSHRRAASSREL--RLLA-HERSYDNDRDIAASKVNMYLQSLAAQTPQPMPSPPQSNPSQTPKPPP--------STSQTPKPLASHTP-----IPSTS--------------HTPIPSRAHTPIPTAFQAPMSAAPQTPQSMASQTPHSAGMSFSSDPDKQELMQ----ENRGLYQRVAALQRTERDL-----LAENQELVRQ-------LAVFK-KHHETRNQQWKDEF---------SA--------IKEREKI--LLVEA--Q---QLKAK---IMRQE--------EQILD------------------------------LA-------VAN-------------------------------------AQVD--APAP-----ELTEKQITSWFAERDETWFSWAQNFASRDANRLSTGLHPLQYYEVCDGAKTFVKLT-DDLKLPAELLVKG------------TDMVQALLHGMLANFICAEALSSPFWIFNAIS-SG------TL-----ESPCIAPPTAISPG---------GFRLDL-----------AML-N--AIPSR--TLYAQ-APSH--SMSRPAPPRDP-----RFPPPLIT-----TNL-----------RADNIHA--------ASLTYPMKAEMENMFHMLTKAQSN-DSNTSRVQHV------------------------EAQLVHLFATSGISLK-------SPQDANGVEAKRMLIESRLNYARRLKERFLSGA-----------------ARFLLQDQ--DPAGIANLERTLTDNIDDALRFSCQLWARP-GLIRFH-GFAAL----GGQLFRPGNKLMGLCQAQSPS--PNLAEGGAGAVPSH-VLA----QFQLQAGPETPGPPGYYDGRPVVMVCQPAIE-GIEVGGGLG---RDDS---DPSKPR--KISRVWMKARVLVATSSQPQI-ANG---PASTDD------------------SAKNT-------------------------VPMGG-----------MTTV-STMTV-------------------MPETTAEKTS--LLGPVPKGAVK---------QKVQ-TEAVQ-VATYFANYAGLGQQMSMMNMHPMSLSVTAPLEKASVTIM------SQATD-----ALRT-A*------------------------------------------------
>AKFA20/1-2832
-MGASPRQTD-L--RSKAVS-P--------------DR-WRDPGLL--FRRDSESSMS----------S-YHSTPTNGSPQIRPTIL--------------------------------------------------EAMNLPLTPYPDSNA----ASSLLSPL-PEIPDTP-------------------------------------------SSTLGQFGDL--------ARK---S--NPSAAELVQKVH---KSWRSQSREGHSRA--KESHSRTRSGRHHS-QSRSRSEQ-----RNVHDPPESREALDS---RQRSLSRSTAKASIDPRDEREPSLSRGS--------------------N-----HASVKDR-QREREREKERERERDRE-----RDT--DRSQT-SSHRRAASSKEL--RLLA-HERNYDNDREIAATKVSMYLQSLAAQTPQPMPSPPQSNASQTPQ--L--------QSSQTPKP---TAP-----PAQQIPSRAAVDTPIPAASHTPIPMATHTPIPS-------------VSAMSFT---------SEPDR-ELLQ----ENRGLYQRVAALQRTERDL-----LAENQELVRQ-------LAVFK-KHHETRHQQWKDEY---------QK--------IKEREKI--LLVEA--Q---QLKQK---IMRQE--------EQILD------------------------------LA-------VAN-------------------------------------AQIE--NPAP-----GLSDRQITTWFAERDESWFSWARNFASHDPNRLSSGLHPLQLYEVCDGIKSFVKLT-DDFKLPAELLVKG------------TDMIQAVLHGMLANFICTETLSSPFWIFNAIS-AG------SP-----ESPFVAPATAISPG---------GFRLDL-----------AML-N--AIPPRT-FPAAP-VPTL--QPH-----RDP-----RFPPPLIT-----TNLQ----------PGGMLSA--------SSLAYPMKDEMENMFHMLTKAQTS-EAGMTSVQLR------------------------EAQLVQLFAESGMSIK-------SPQDAGGIEAKRMLIESRLNYARRLKERFLSGA-----------------ARFLLQDQ--DPAGIANLERTLTDHIDDALRFSCQLWARP-GPIRFH-GFTAL----GGRQFKPSDRLMSLCHAQSPK--A-----PA??????-LLGLGLSQ----AGPETPGPPGYYDGRPVVMVVQPAIE-AIEVGGG-GVGGRDDD----PSKPR--KISKVWLKARVLVAASSQEQI-PSA---PTTTNI------------------GTTKV----SI-----------------------------------MTSPEPQAKT-------------------PPESVTDKTL--LIGPVPKSAVRASPKRTPNEQQGQFPTQ---VASYYTA--SLGHVLDS---------QSAPLEKLPGGLS-----SLQQET-----ALRT-S*------------------------------------------------
>P4489_CG2/1-2829
-MGAGPRQTD-L--RSKAVS-P--------------DR-WRDPGLL--FRRDSESSVS----------S-YHSTPTNGSPQIRPTIL--------------------------------------------------EAMNLPLTPYPDSNA----ASSLLSPL-PEVPDTP-------------------------------------------SSTLGQFGDL--------ARK---P--NPSAAELVQKVH---KSWRSQSREGHSRT--QDSHSRTRSGRHQS-QSRSRSEQ-----RNVHDPPETRETLES---RQRSLSRSTAKASIDPRDERESSLSRSS--------------------N-----HASVKDR-QREREREKERERERDRE-----RDT--DRSQT-SSHRRAASSKEL--RLLA-HERNYDNDREIAATKVSMYLQSLAAQTPQPMPSPPQSNASQTPQ--P--------QSSQTPKP---TAP-----PVQQIPSRAAVDTPIPAASHTPIPAGSHTPIPS-------------VSAMSFT---------SEPDR-ELLQ----ENRGLYQRVAALQRTERDL-----LAENQELVRQ-------LAVFK-KHHETRHQQWKDEY---------QK--------IKEREKI--LLVEA--Q---QLKQK---IMRQE--------EQILD------------------------------LA-------VAN-------------------------------------AQIE--NPAP-----GLSDRQITTWFAERDESWFSWARNFASHDPNRLSSGLHPLQLYEVCDGIKSFVKLT-DDFKLPAELLVKG------------TDMIQAVLHGMLANFICTETLSSPFWIFNAIS-SG------SP-----ESPFVAPATAISPG---------GFRLDL-----------AML-N--AIPSRT-FPAAP-VPTL--QPH-----RDP-----RFPPPLIT-----SNLQ----------PGGMLSA--------SSLAYPMKDEMENMFHMLTKAQTG-EAGMTSVQLR------------------------EAQLVQLFAESGMSIK-------SPQDAGGVEAKRMLIESRLNYARRLKERFLSGA-----------------ARFLLKDQ--DPVGIANLERTLTDHIDDALRFSCQLWARP-GPIRFH-GFTAL----GGRQFKPSDRLMSLCHAQSPKVPA------PSALPAH-LLGLGLSQ----VGPETPGPPGYYDGRPVVMVVQPAIE-AIEVGGG-GVGGRDDD----PSKPR--KISKVWLKARVLVAASSQEQT-SSA---PTTTNI------------------GTTKV----SM-----------------------------------MTSP-DPQAT-------------------TPPE-SEKAF--LIGPVPKSAVRASPKRTPSEQQGQFPAQ---VASYYTA--SLGHAIDS---------QSAPLEKMPGGIL-----SLQQET-----ALRT-S*------------------------------------------------
>D111_CG3/1-2829
-MGAGPRQTD-L--RSKAVS-P--------------DR-WRDPGLL--FRRDSESSVS----------S-YHSTPTNGSPQIRPTIL--------------------------------------------------EAMNLPLTPYPDSNA----ASSLLSPL-PEVPDTP-------------------------------------------SSTLGQFGDL--------ARK---P--NPSAAELVQKVH---KSWRSQSREGHSRT--QDSHSRTRSGRHQS-QSRSRSEQ-----RNVHDPPETRETLES---RQRSLSRSTAKASIDPRDERESSLSRSS--------------------N-----HASVKDR-QREREREKERERERDRE-----RDT--DRSQT-SSHRRAASSKEL--RLLA-HERNYDNDREIAATKVSMYLQSLAAQTPQPMPSPPQSNASQTPQ--P--------QSSQTPKP---TAP-----PVQQIPSRAAVDTPIPAASHTPIPAGSHTPIPS-------------VSAMSFT---------SEPDR-ELLQ----ENRGLYQRVAALQRTERDL-----LAENQELVRQ-------LAVFK-KHHETRHQQWKDEY---------QK--------IKEREKI--LLVEA--Q---QLKQK---IMRQE--------EQILD------------------------------LA-------VAN-------------------------------------AQIE--NPAP-----GLSDRQITTWFAERDESWFSWARNFASHDPNRLSSGLHPLQLYEVCDGIKSFVKLT-DDFKLPAELLVKG------------TDMIQAVLHGMLANFICTETLSSPFWIFNAIS-SG------SP-----ESPFVAPATAISPG---------GFRLDL-----------AMV-N--AIPSRT-FPAAP-VPTL--QPH-----RDP-----RFPPPLIT-----SNLQ----------PGGMLSA--------SSLAYPMKDEMENMFHMLTKAQTG-EAGMTSVQLR------------------------EAQLVQLFAESGMSIK-------SPQDAGGVEAKRMLIESRLNYARRLKERFLSGA-----------------ARFLLKDQ--DPVGIANLERTLTDHIDDALRFSCQLWARP-GPIRFH-GFTAL----GGRQFKPSDRLMSLCHAQSPKVPA------PSALPAH-LLGLGLSQ----VGPETPGPPGYYDGRPVVMVVQPAIE-AIEVGGG-GVGGRDDD----PSKPR--KISKVWLKARVLVAASSQEQT-SSA---PTTTNI------------------GTTKV----SM-----------------------------------MTSP-DPQAT-------------------TPPE-SEKAF--LIGPVPKSAVRASPKRTPSEQQGQFPAQ---VASYYTA--SLGHAIDS---------QSAPLEKMPGGIL-----SLQQET-----ALRT-S*------------------------------------------------
>AKFA24_NCU07192_discreta_CDS/1-2520
MMASAHPIVTALPQAQSTVS-P--------------TAQLPANSPI--MRSPRSPNSPLRGPKLTLVVT---NSPLSSAP---NSAKVATPNISALPLSPGSP-----------------GIVTAIPLSPAVGN---PRTQLPLTPAP???????????????V-PLTPATP----ATPATPAYIH----PLTPAPNSAYPLSPV------IETPSSTIVEYGE---------HPT---L--QGTAAERADHIF---KLWTARNK---------------------------QPKQ-----PQNDT-------------------------------------------------------------A-----EAGDDLI-ISPV------------------TPI--TPKHD-RGLARKLGNKGI-------NDR------------VSRFLASI---------------------------------------------------SNTAN---------------------------------------------------------GDPDK-ELAI----ENRNLHQQLASLRRAEENL-----LAENQSITHQFTATQKEFAQAK-KDRALLEREWEEML-------KEREAKHEAK--VKELEAK--LAEQA--K---KFSKQEQFIAQLE-HKLTVQEDNLSEQEDTISQLEA------------KVAEQEKQIT-ERDER-IAE--LEK-------------------VTP----------KKSL--KPEPEQGL-VLSNSDIITWFTTRTTVWNSWVDEFAHPNVNRIVD-LHPVQQRELFRSVQKFIRLT-QDGQLPPEILDAAKNGG--------ANTTRLVLYAMLTNFITAEALLPPFWAFNALQ-RN---ELAEL-----TSPTLTRPGSMSPV---------GFRMDL-----------ASW-E--CIPPLPAASYVPAGVEV--YNQQPATARSVATLSPRQPPPLIT------SLHSAGL------ETPNLPV-GV-----LPAKLPSEGDLKSMCGFLSKVQTT-PLATPHL---------------------------RSQMISILAQGGLVHD------PTHPSILKNEERRLLAEARREYAVKLAERFLGGP-----------------ARFLLQDQV-DAKGIAKLEQILTTEMDLALRFGARLWSVE-WEVEFW-GLDEL-----SSLVQPEVEKEKRDGVL--E--T--------------TGG----E-----------------GVEVVMVLQPAVV-RKGVEGG-L---GDEG----NQIAG--EEERVWSKARVWLGEKSEFKV-QEV---TAEVKA----------------------------------------------------------------QGSP--KRVA-------------------SPAVV-------------------------------------------SP-----------------------------GTG-------KRTL-----TLELGP*------------------------------------------------
>JW179_CG3/1-2829
-MGAGPRQTD-L--RSKAVS-P--------------DR-WRDPGLL--FRRDSESSVS----------S-YHSTPTNGSPQIRPTIL--------------------------------------------------EAMNLPLTPYPDSNA----ASSLLSPL-PEVPDTP-------------------------------------------SSTLGQFGDL--------ARK---P--NPSAAELVQKVH---KSWRSQSREGHSRT--QDSHSRTRSGRHQS-QSRSRSEQ-----RNVRDPPETRETLES---RQRSLSRSTAKASIDPRDERESSLSRSS--------------------N-----HASVKDR-QREREREKERERERDRE-----RDT--DRSQT-SSHRRAASSKEL--RLLA-HERNYDNDREIAATKVSMYLQSLAAQTPQPMPSPPQSNASQTPQ--P--------QSSQTPKP---TAP-----PVQQIPSRAAVDTPIPAASHTPIPAGFHTPIPS-------------VSAMSFT---------SEPDR-ELLQ----ENRGLYQRVAALQRTERDL-----LAENQELVRQ-------LAVFK-KHHETRHQQWKDEY---------QK--------IKEREKI--LLVEA--Q---QLKQK---IMRQE--------EQILD------------------------------LA-------VAN-------------------------------------AQIE--NPAP-----GLSDRQITTWFAERDESWFSWARNFASHDPNRLSSGLHPLQLYEVCDGIKSFVKLT-DDFKLPAELLAKG------------TDMIQAVLHGMLANFICTETLSSPFWIFNAIS-SG------SP-----ESPFVAPATAISPG---------GFRLDL-----------AML-N--AIPSRT-FPAAP-VPTL--QPH-----RDP-----RFPPPLIT-----SNLQ----------PGGMLSA--------SSLAYPMKDEMENMFHMLTKAQTG-EAGMTSVQLR------------------------EAQLVQLFAESGMSIK-------SPQDAGGVEAKRMLIESRLNYARRLKERFLSGA-----------------ARFLLKDQ--DPVGIANLERTLTDHIDDALRFSCQLWARP-GPIRFH-GFTAL----GGRQFKPSDRLMSLCHAQSPKVPA------PSALPAH-LLGLGLSQ----VGPETPGPPGYYDGRPVVMVVQPAIE-AIEVGGG-GVGGRDDD----PSKPR--KISKVWLKARVLVAASSQEQT-SSA---PTTTNI------------------GITKV----SMMT---------------------------------SLDP---QAT-------------------TPPE-SEKAF--LIGPVPKSAVRASPKRTPSEQQGQFPAQ---VASYYTA--SLGHAIDS---------QSAPLEKMPGGIS-----SLQQET-----ALRT-S*------------------------------------------------
>JW246_NCU07192_1_CDS/1-2413
------------------MP-P--------------PG-VTPRITT--ASETSSSSTT----------T--ITTVTETVP---PANK--------------------------------------------------PKLTLSV------------LTDYITQL-EATSITS------------------------RNN------------LEEPSSTTAECGEG----FG--AGA---G--ALSAAARADEIF---KKWVAAGMPDDG-------------------IIGEESEP-----KKDFT-------------------------------------------------------------K-----ELNEDKD-STDVDTSKGD------------GEK--LELRA-INAEQDISNRLL-------HER------------VSKFLETIGQ-------------------------------------P-----P-----TRSER---------------------------------------------------------NE----RMAK----ENRSLQKQLASLQRTGQVL-----MKEKQNLVMQ-------VAALKQKDMETFHAMYK------------QKNEYEAK--MKGMEQQ--LAAQK--E---KFEKE---MAQQK----DEFEKQLIRQKNAHAKELI--------------------!S-KRRAS-SSS--!QR-------------------RSSSPTPS-----VQTL--KPTTLKLTPTLTSTDIASWFTTRRSSWHSWATTHSHPSPNRLAE-LHPVQFEELCRGISHFVRLT-ADKRLPDQLMKYTHDEENS------NKHIRTLLYGMLSNFIISECFSSPWWIFKALS-SK---ANPEM-----ESPTYRRVSDADNK--GTNMEAAGFSVDM-----------ANW-Q----SP---EVMNR-VVAA--ELEEPPTARSM-----GFLSPRLTNPEQ-RSMQSLGVMTA---VATGLEKRG!REKV-EVGRLPGGEEMEGLFELLSKAQTI-PTAAFSL---------------------------RAHIFHLLREGGLGLD------ATEPDIANHADCRMLAEARKDYARKLTDKFLSGP-----------------TRFLLCNQ--TPEGISVLENKLVGEIDLSLRFSVLVWEKENGHIKFS-GLGEL-SQYDQSEMEVYDGGKGKKAGDVER--S-----------SS-AEG----E--------DPSPAG------ITMVLQPAIT-CTTFSSS-A---SGRS--SPNSQPQ--PQTTTIFKA---VSPPSQCLSVIFH---VHNITR-LRPLLQPSLSSQ-----ERDHF----LTRAF--------------------------------MFLP-ALYDS-------------------LPWHSCQ-----SVGRRPRKSVN--------------------VTSTYLQ-------------------ASLP------------------GA-----VLN*---------------------------------------------------
>JW196_CG2/1-2769
-MSYGSRQPD-L--GSKAVS-PKRSLTDIPSKAVSPDR-WRDPALL--YQRDSESSMG----------SSDHSTPTNESPQMRAAIF--------------------------------------------------EPFNRVFSPYSESSAA---FSPPLFPL-PEVPDTP-------------------------------------------TSTLGQFGDL--------VQQNIPQ--NPSATELVQKVY---QSWSSQSRDGQSETHHSQSHSRTRSRHHHS-QSRSRSEQ-----RQGREGQDLREVLESPASRQPRLRRSTTQQSFNPRDNRERSRSRSTLQAAPEATREAHERSQHTTAV-----RASLQEI-ERNREGEKERNGDWERP-----RER--DRSQS--THRRGASSNKL--RLLA-HERSYDNDREIATDKVNRFLQSLEPSKQAFMTFKTADSSTPQPI--P--------RFAASETS---QSM-----VSQQT----------------PFSTRPQTPQST------VSQPTQFTPTQNQT---------VDHEK-ELML----ENRGLYQRVAALQRTERDL-----LAENQDLVRQ-------LAILK-KHHETRRQQWQDEL---------QS--------VKERENM--LLAEA--Q---QLKAQ---TMRQE--------KQIID------------------------------LT----CT-ISS-------------------------------------SQL---APTPEPSTGLLSDQEIKTWFAGRDETWYAWARDYASKDPNRLSTGLHPLQLHELCDGVKDFVKIT-DDHKLPSELLVGS------------TEMVQTLLHGILANFICSEALSSPFWVFNAIS-SG------TL-----ESPYMAPTTAISPG---------GFRFDF-----------SMS-N--AIPSR--NLYVP-SA----QNA-------------RKPLSLLT-----TNLP-LNH------HHDPISA--------SSLAYPMKAEIENMFHMLTKAQGEDPTSSTSPAHV------------------------KASLVHLFATAGISLP-------SSSSANRIEAKSMLIESRLNYARRLKDRFLSGV-----------------ARFLLQDQ--DPAGIARLERSLTEHIDDALRFSCQLWARP-GPTRFHAGFAAL----GGQVYKAGGRLVELCWAQQ-Q--G---------LEGT-KAG----Q--------TSQPPGNYDGKQVLMVVQPAIE-SLEIGSD-G---DDDD--DTTTKPS--KTSRVWLKARVLVGHGATAPQ-IPA---PT!AGAV!MSMSHVRSNT------SPSIT----GTGGT--------------------------------AKLP-LHVMS-------------------RPTTPSEKST--SVAD---------------------------KVG--L*-------------------------------------------------------------------------------------------------------
>D112_NCU07192_1_CDS/1-2694
-MPAVFQSLASI--AR--MP-P--------------PG-ITPNKSA--LKTSSSSSFP----------S---ATATETVS---ASNK--------------------------------------------------PKLTLTV------------LTDYLAQL-EATPVTP------------------------DSKK-----------IREPSSTTAECGEG----LG--PDA---N--TLSAAARADLIF---KKWIAAGMPDDI-------------------QGSDATEE-----VKDTT--------------------TTTDK------------------------------------E-----KSDSTDV-ATPKVEEQPAELP---------SSS--EEDIK-PSETDQATRELL-------HDR------------VTKFLESIGQ-------------------------------------P-----P-----TRSER---------------------------------------------------------ND----RLAK----ENRSLQKQIASLQRTAQTS-----MKEKHNLSTQ-------VTSLK-QQHEAEKRRLHEEM-------IRKKSAYEAK--VMELEEQ--LAKQK--T---DFENQ---LAQQK----ADFEQQLAKQKEEH?????-?????????????????????-?????-?SK--PSRHRQ----------------RSPSPTPS-----TLTL--KPTPKL---AITNTDIASWFSTRSTTWYTWATHYAHLNPNRLIE-LHPIQRDELHQGISQFVRLT-ADNKVPEQFIAYTSSSN--------NTRIRVLLYGMLSNFIITECFSSPWWVFKALRKTG---NPEMG-----ESPTVERISGQRTD------EPAGFSVDVQV---------ATW-E--NISP---PILSP-GILVSTEMAEPATARSM-----TFMSPRLTNPGH-VSMQSLGVI-----TAVGVDG-GVRSSV-EVGRLPAEEELEGLFELLGKVQSL-PASSPTL---------------------------RASLLRILHEGGLSLD------ATHPSIAGNGARRMLAECRREYARKLKDRFLSGP-----------------ARFLLRDQ--TPEGITKLEDALMSELDAALKFSSLVWARQDGDVHFK-GLEEL--DMEGENIQIWEGADGKEAAHE-R--P------SSSASST-SHG----E---------KPPS-------VMVVLQPAIT-CTTFSSS-M---SSDA----TAHCR--SSSSTSDRSSSEFKPELHTAT-------TTISKA-LILLSNAFSPSSLGENSCPSTP----SSTN-------------SRPSTPQNRTS---------SSTPDCEEIM-------------------TPETVVSLRL--SMAACPGTPVDPTQKNLDSL-ETL-PGMAS-KCGKRSP--KL-------KL------RNSPQLKLGGGGW---------TK-----EVAEGR*------------------------------------------------
>AKFA6_NCU07192_1_discreta_CDS/1-2052
-MPAVFQSLASI--AR--MP-P--------------PR-VTPNKSA--LRTSSSSSFP----------S---ATATETLP---ASNK--------------------------------------------------PKLTLRV------------LTDYLSQL-ETTPITP------------------------DSKK-----------IREPSSTTAECGEG----LG--PDA---N--TLSAAARADLIF---KKWIAAGMPDDI-------------------KGPDATED-----AKDTS-------------------------------------------------------------TTTDKERSDATDV-VTPKVEEKPVE-----------LPSSSEEDIK-PSEADQPTRELL-------HER------------VTKFLESIGQ-------------------------------------P-----P-----TRSER---------------------------------------------------------TD----RLAK----ENRSLQKQIASLQRTAQTS-----MKEKHNLSTQ-------ITSLE-QQHEAEKRHLREET-------KQEKSAYEAK--VKELKEQ--LARQK--T---DFENQ---LAQHK----ADFEQQLAKRKEEHDKRLL-----------HEKESHAQELA-NQREI-VSK--LSRR------------------RSPSPTPS-----TLTL--KPAPRI---TITNTDITSWFSTRSTTWYTWATNYAHLNPNRLVE-LHPIQRDELCRGISHFVRLT-ANNELPEQFIAYTCSSN--------STRIHTLLYGMLSNFIITECFSSPWWVFKALRKTG---NPKMG-----ESPTMEGIGGQRID------EPAGFSVDV-----------ATW-E--NISP---PILSP-GILVPVEMAEPVTARSM-----TFMSPRSTNPGH-VSMQSLGMI-----TTVGIDG-GVRPSV-EVERSPGEDELEGLFELLGKVQTL-PTSSPSV---------------------------RASLLRILHDGGLSLD------ATHPSIAGNGARRMLADCRREYARKLKDQFLSGP-----------------ARFMLRDQ--APEGIAKLEGTLVSELDTALKFSSFVWAREDGDVQFK-GLEEL--DLVGKDMEV*----------------------------------------------------------------------------------------------------------------------------------------------------------------------------------------------------------------------------------------------------------------------------------------------------------------------------------------------------------------------------------------
>FGSC2489_CG1/1-2488
-MSSGKGSPETL--ATKTFSSPGKSSTVTFTSTTLEER-NERNGRIAALRRDSGSSSS----------K---GS-AHGL----SSID--------------------------------------------------ARLGLPI------------STKFLAPA-EDVPDTP-------------------------------------------SSTIVEFGDT--------DRN---Q--LPSAAELADNVF------RTQHR-----------------------VRKSRSQ------SRTRP-------------------------------------------------------------E-----HGSIRDL-KQERSASAQANRAGTPTG----STR--ERSES-GS---KGASPGL--RGLP-TDRNPAAERELAKTRVNMYLTQHQQ------------------------------QQSQEQII---QSP-----IQQQP---------------------------------------------------------SDPDK-ELLL----ENRGLYQRVAALQRTERDL-----LAENQELLRQ-------FNQLK-QHHDVRRKQWRDQL---------RQ---------RERE------YEA--R-----------IHELE--------DHMLQ------------------------------LA-------IAN-------------------------------------PT----RAAP-----IQTDKEIIHWFAEQEHARRVWTQDYAHRDANRLCEGLHPVQLAELCEGVKEFVKLK-EDKTLPEELPTNS------------SETTQLLLQGMLADFISTEILASPFWVFTAIS-AG------TL-----ESPSVPHPSTVPIA--------TSFRMDL-----------SLF-N--DIAPMR-PIYAP-TPG---SP--------------HFPPPLIT-----AMLP----------QALGNAA--------SGLGLPTKTEMENLYHMLLSAQKQ-YADVT-VHDW------------------------RAQLMRLLAESGMSLK-------DPLDAAKNESRRILIESRLNYARKLKEKFLGGP-----------------ARYLLGEQ--DAAGIEKLERRLHDLIDETLRFSCRIWSRP-TPVRLH-DLGDL----KNQKFSASHPYMRLCHVQAPR--G------MEEVQQPRTNG----S-----SEREKSPPGYHDGRPVIMVLSPAIE-SI-VDSS-----KDNK----KAAPAMDETPRVWVRARVLVSSPARAAA-MKSLGPVKIASP-PQPVRHNSAPT------TATTT----TLDKSG-------------SGSPAGV-----------GTLP-ATQFS---------------RMHTSPPHSSSSSLS-TVDTANDSFTTVGPLKATPKQVSM-PFASQQVVSPFLR-------------------QSVSPSKMFGENG--NQEGMMGSM-----DLPIA!D------------------------------------------------
>P4468_CG2/1-2697
-MSYGSRQPD-L--GSKAVS-PKRSLTDIRSKAVSPNR-WRDPALL--YQRDSEFSMG----------SSDHSTPTNESPQIRAAIF--------------------------------------------------EPFNRVFSPYSESSAA---FSPPLFPL-PEVPDTP-------------------------------------------TSTLGQFGDL--------VQQNIPQ--NPSATELVQKVY---QSWSSQSRDGQSETHHSQSQSRTRSRHHHS-QSRSRSEQ-----RQGREGQDLREVLESPASRQPRLRRSTTQQSFNPRDNRERSRSRSTLQAAPEATREAHERSQHTTAV-----RASLKEI-ERNREGEKERNGVWERP-----RER--DRSQS--THRRGSSSNKL--RLLA-HERSYDNDREIATDKVNRFLQSLEPSKQAFMAFQTADSPTPQPI--P--------RFAASETS---QSM-----VSQQT----------------PISTRPQTPQSM------VSQPTQFTPTQNQT---------VDHEK-ELML----ENRGLYQRVAALQRTERDL-----LAENQDLVRQ-------LAILK-KHHETRRQQWQDEL---------QS--------VKERENM--RLAEA--Q---QLKAQ---TMRQE--------KQIID------------------------------LT----CT-ISS-------------------------------------SQL---APTPEPSTGLLSDQEIKTWFAGRDETWYAWARDYASKDPNKLSTGLHPLQLHELCDGVKDFVKIT-DDHKLPSELLVGS------------TEMVQTLLHGILVNFICSEALSSPFWVFNAIS-SG------TL-----ESPYMAPTTAISPG---------GFRFDF-----------SMS-N--AIPSR--NLYVP-SA----QNA-------------RKSLSLLT-----ANLP-LNH------HHDPISA--------SSLAYPMKAEMENMFHMLTKAQGEDP?????????????????????????????PAHVKASLVHLFATAGISLP-------SSSSANGIEAKSMLIESRLNYARRLKDRFLSGV-----------------ARFLLQDQ--DPAGIARLERSLTEHIDDALRFSCQFWARP-GPTRFHADFAAL----GGQVYKAGGRLVELCWAQQ-Q--G---------LEGT-KAG----Q--------TSQPPGNYDGKQVLMVVQPAIE-SLDIGSD-G---DDDD--DTTTKLS--KTSRVWLKARVLVGHGATAPQ-IPA---PTAQGQ------------------*-----------------------------------------------------------------------------------------------------------------------------------------------------------------------------------------------------------------------------------
