# Supplementary material for: Characterization of Greenbeard Genes Involved in Long-Distance Kind Discrimination in a Microbial Eukaryote
Source: PLoS Biol. 2016 Apr 14;14(4):e1002431. doi: 10.1371/journal.pbio.1002431 (PMC4831770; doi:10.1371/journal.pbio.1002431)
Supplement: S2 Alignment — (FASTA) [file pbio.1002431.s002.fasta]

>FGSC2489/1-31180 Reversed:
GTAATCTTCAAGGCCCCATTCGTGGCTCTCGAGGGGGATGATGTCGTTGATTTGGTCGACGAGGTCGGCAAT
GGTTGGGTCGTTCTCCAGAGGGACGTGGTGGATGATTCTGACCTCGGGGAGGGAATGACGGCGGACGACGAG
GCGCAGACGAAGGCTGTTGTCCTTCATGTTGCCGTCGATGTGTGGTGTTTGTGGATTAGGTGTAAAATTGAA
TGGTAGGTATGATATCGAAGATGAACTGAATGGTTGGCTATGTGATGTTGGTCGTCTTGTTCGGGATCTGTT
CCGGTGGACAGCAGTAGCACTGTGGTGATGGGAATTTTGCAATCGTGGTGGTGCCTGGTGATCTGAGTCCGA
GATGACGAAAAGAACGCGTAAAGTGGAAATATTCAGTTTGGTTGTTTGCGTGGAAGAAAAGCACTGCAGAGG
AGAA-----------------------------------GCAAACCGTGTTCCGTTCTGTTTCGTAAGATTT
CACTTCAGTTTGCTTTTCGCTCCTTCCACGCTGCCCGGTGGAGGATTCAAGTTC------AGTTGGATTCTC
TCGGCTCTTTTCTTCAGGGCATTTTGTGGTGTGTGGTGGTGGCAGTCGCGACGGGCGTTATTCTGCAGCTTC
AGCTTCCACTTCCACTTCTACTTCCATCCGCTCGCTGCCTTTCTGCAGAACAA-----ACACTGATTCAATC
CCGCGCCAGAAGGGGAGCACCATGCAAGCCTTATCGGTGGAACCCAGCGTTGATGCCAAGAAGCTTGATTCC
ATGCTTCCTATTGGATGAAACATCGCAGGGCGTGTGGGGCCAGCACTTTATTGCATCTTCCACTACTGTACA
AGTATCTTCCGACACTCCAAACTGAAAGGCGAAAGGCCCTTACAATACAGTACATAGTGTACAGGTACTTAC
C-AAAGTTGTAGCTGAGCGTCTCTTCAGAGGTCCGATG----TAGGAGAGGAAATTATAGAAGGACTCGAGC
ACGTGAAAAGGCGTCATGAGCTACTGTGACCTCCAAGAGGTACCCCGCGAAAGACTTCAGTTGTGTGTTCGG
GCATAGCAACAAGATGAGGGAACTTGAGCATTGGATACTGGTAGGATCAGTCCAGAACTCGCGAGATGGTAA
TCCACGGTGTGACCATGACGGTCTGTAAAAGATCCAAACAAAATCTAATTACCTAAGAAAAAGAAGGAACCC
CCCCTGAAACGCCTCGATTTTTGTGCCGCCAGAGAGACATGCCCGGTATACACGAGATTATATGCAGAATAA
ATGTCGCCATGTAACAAGAACTGTCTAATGTGTTTTTCTTCGTGTTCGTGTCAAATGT-----ATCACTGAG
GGAGCGCTCCCATATCCAACATGTGTCCCATCTTTTCAATCTGTTGTCATTCGCGTTAGCACATAGTTGTCA
CCACCT------GCAGCAGCAGCAGCAGCAGCAGTATCACCAACAGGGTCAGCGTCACAAACGTACCTTGGT
CTTCAAATACCCCTCCACCTCGGGCGCCCTGAACCCTCCCTTGCCCTTCCAACTCAACGGCACCATGGCCAC
CCGTTCCGTCACCACAATCTCCCGATTCGGGCCCTCCACCGCCCTGATCTTGTCCGGGTTGTTCGTCAACAG
TCTGATCTCCTTTTGTCCCAGGTCCCGCAACATGGCAGTCGCCAGACCATAGCTCCTCGCATCGGCAGGGTG
GCGCAACAGCAAATTGGCCTCGACGGTATCCGACCCCAGATCTTGCAAGTTGTAGGCCTTCAACTTTTCGCC
CAACCCAATACCTCGGCCTTCTTGGCGCAAATAGATAATGATTCCACCAGCGGTATTGGAAGGCAACGACAT
CAAACGCGCCGCCTCGTCAAGCTGCTCGCCACAGTCACAGCGCGCAGACCAGACGGTTTCGCCCGTGTAGCA
CTCCGAGTGTATCCTGACCAATGGCACCTGTTTCTTCTCCTCCGCCTTCTCTTCCTGCTCTTCCTTCTTGGT
CTCTCCAACACCCGGTTCCCGACTCGTCGTCCTACCGGGATACAACCGGCCCGTATAAGCACCCCTTACCAA
CCTGTCCATCTCCGTCTCGCCCTCCCGCACTCTGTCCAAGCTTTCACTCCGAATGTTGTTCCCAAACACAAT
GGCCAGGTGCTCCTTGTTGTCCACGTCGTTGGTGTACAAGTGCAGGAACATCTCGGCCCCGTTGGTGGTCGG
GATGCGCGCCCGCACTATGCACTCCACGTGCGGCAGAGATTCGAGGAGCTTGGGCTTCTTGGTACCGCATCC
TCCCGTGGGAATGGAGCTGTCGACGGGGATGCCGCGCGGCTCGGAGAGCGAGAGGGAGGTTATGGAGGTGGA
GGGGGTTGCTGTGCCGGGGGTCTGGGGAGGCGTGAAGGAGGGCGAGAGGAGGGAGGGCGGTGGTGGTTGGGA
GAGGGGGGTCGAGGGCACCGACGAGTGTGTCGAGAGGTTGTCGCTGGTGTCG-------AGGGTGATGGCGG
GCGCTGTGGTCGGTTGTGCCGAGGTAGAAGAGAGGTCTACGGATTCGACGTCGCCATTGTCTCGAGACTGCT
CGCTGGTGTTCTCTGATCTCTTGGGAGAGTAGAAGGAGGGTAATTGGCTTGTTGTCGCATTGTCGGCTTGCG
ACGATTGCGCATCTGATGTTGGTGCCGGGCACATGTTTGGTCTGAAGTGTTCGGAAGTGTTGAGCCGGAGGG
GCAAAC-------------------GGGGTTCGGCGTTGGTGGGATGGAAGTTGTTCGGTCGTGTTTAGGTC
TGGAACATCAATTCAACTCTACCTAGAGACAACGAGCGAGAAGCAATTCGACAAGTCGGCGGTGTCGTAAAA
GAGACTCGCGGAGAGAGAGAAAGAAGGAGAGAAAGTTCCCGAGTCGGTCTTGTCCAACTGACAGAACTAACA
ACACAGAGTTCGGATGCGCTGGGTCAGATTGCGGATTACTGTACATATGATTCGTACAGGGAACACGGCGAA
TTAAGCCAAGGGTCCGAGTCCGTCTCACACATTCAGCAATTGGGGAATCATTAGTCATGGACCCGGCTGCGG
GGATTCTTCGCTGACACTTCGCTGACTTTCTGCCGCCCAAAAGGGACC-AAAATGGAGAAAGGTCTCTGAGA
CAATTGGCCGTGCTTTGCGGGGTTGATGCCTGCCACGGCACCTTTTCCGGCAAGCCAAGGGGCCACGGGGGC
CTGCCGGAGACAGATCGGGGGTGGGTCTGTGCGCCATCATCCAC----CTGTATTCCAGGTTGCTCACTGTC
TCGTGAATTCCCCTCGAATTTCCATCGGCTTTTCCAGAATGACAATGACAATTATTTTCCACCCCAACACCA
TGATATCGTTAGCATTCTGGTTACTGAGCAAGCGCTATACAAAACACGTCTGATGATCATTCACAGACGCCA
GAAGCTCTCCCGTCGAGCTCTGCATTTCTCTTTCCCTCCTCGCCGCCATCTCAATTTCCTCCAATTGCAACC
CCATCACTCCATGGACTTCCCCTTGCTGCTGAGTCCGTTGTTGGGAGCCTGGATACACCTTCGAAATCTGGT
CACCTTCTGAGATATAACTGCTGAAGCATGGCGGGGCAAGTTTGGCCAGGAGAGGACGCAGCGGAGGAATGG
ACACACAGATGATGCCCAGTGAGCACTCGATGATGGTCCAGTTGAGGGGAGACACGAGGTAGTCTGCCTCGA
TGGTCAG-------TATTAATCTTCCACGCGGGGCTGGCTTTGAAACTCACAAGTCACGTCAATACCCTTGA
CATCACCCAACGACACGATTCGGATGATGCTAGAGGCAAAGGCACTGGACAGTCAGCA----ACATGTCTTT
CAAGACCATGACCACGAAGACGCAGACACTCACATAAAGCCAACCCCAAACAACACACAAATCATCAACCTC
TGCCTCAACGGAATGCTCAGACTCCAAAAATACGGCAACGGCGCCGCAACTAGCACAAAGTCAATGGCCACA
TTGACCCCGGCATTCGCATACAAAAAGTCCACAAAGGGAATACACTTGCTACCAGCAATGGTATAATCCCAC
GCCGCCTTCACCGGTGTACACTGAAAGATGGTCGCCAAAACGGCGCAAACCCCCATGGCCGTCACCACAACA
GCCGTGCCGTACAAGATCCACCTCAAGACTTGTCCGGAAAAGATCCTCAAGTACGACGTCAGGATGGACAGC
TTGGTAAAGGCGCCAGCTGCCGCATAGAAAACGTGGGCGACGTACATATGCTTTGATCCCGTCAGCCTCATC
ATCGCCCCAATTCAAGCCCCGGGCACAAAAGCTCACCTTTACGCACCGCCTCAACATATCCAACATGTTCTC
CACCGGCATTGGCAAGTTCCAGATATGTTCCCCCAGTCCATATCGTGTGGCTGCGAGGGCCATGGACGCCGA
GACCAGCGTGAACAGCCCGGCCAGGATGATGAAAAAGTCATCGACAAACAAACGGCGGGTGATGTACGCACG
GCAGACGATGCGGAGAGAGACAACCACACCCACAAGCACGATCAAAACCAGGTTGACCTGCCATATCGTCGG
CTTTTGCGTGGAGTTGTCGCTGAGGTCGTAGCCGGCCAATATATCAGGACTGAACGATGGTCTTTGTGCTTG
GCGGGGGAATAGCGGGTTTAGGGGTGGCATTGGTGTTAAAGGTGCACGGGACTGGGTAAGGTCAACTTGTGA
GGATCATACTGCAACTGGTATGCCCTTCCCGAAGACGAGATCACAAGGCGATATGGGATGAAGATGTAAGGC
GGATTTATGATTTCACGATTCCAGACTTCCATCCTCGAGTCGCGACACGATATACACCCCCACACATCGGAC
GAGCCGCCTCAGAGCTATTAAGTCTTTAGCCGCAACTGGCGGCCATGTGCGTGAAATCGTGGCGCTGCTTTC
CGTTTCCGCTCCGCTACACCTCCACTGCCTGCAAGCGCTTATGACTTTGTGGCTCACGGTACGGTGAAAACG
AGGGAGCAAGACATGCATTGACACTTGCTCAACGCCCGTCGTGAAACCCCATTCAAGATCCCAGTATCATGG
CAGAAAGATGGTGAAAAGAGACATCCCAGAGATCTGGAAGGCTGGAGAGTTGGCAGCCATGTAGTGACGCCA
TGGGTACCTATCTATGTCACCAAAAGATGGAAGATTTGCGCGAAGCCGGGAGTGACTCGAATGGGAGTGTTT
TCAGCTGCGATTACCCGCGGCTGGGTCTCAAGTTGAGGCCCGTATTTCATCCATCGGAATACGCAGAATCGG
GTCAATTGTGCAATTTTGGCACGCACAATCTGATTTCCTCTCTACCTCTACGCGGTAGGCTACTGTAGCAGG
CTCCAAACAAAACCCTTGGCCTTGGGAAACGGGTAGCCGCATGAGTTATACGGGACCAATGCAGACATCTGG
GTGATCATTGGCAACCATTGTTCACTTGAGCGAGACGATTTTCCCAGCAGTCCGGCATCGATTGCAATACCC
CAACTGATCCAGTTTCCTGGGTTAAGTAGATCGGCTTCAAATGCGCGATCCTCCCGCCGAT---ACAAAGCT
TCTCGACCGCAAAT-GAAGAACGGGAAAAAAGCAAATCGTCTCGGAGAAGAGAATACGGAATCGGGAGTGTT
GCCAGCCTGTCGCGTGCTGTTGACGAGCTCGACCAATCGGACATCTGATTCTGGTGGCCTTCCCCAGCGGTT
TAGCCTGGCACACGACCCGTCTCGGCAGCGTGTCTGTCAGCGCTGAACTGAAAGACCATGCTAGCCATTTAC
GTCTTTCTCATAACTCAGCCACCACGGACAGACAGCCCTCCAATATCTTGCCAGGCCTCGACATTCAGGCAT
GACTTTGACAAATTATGCCAGCTGTGGCAGTTGTGGCAACAGCCGTGGCTCAACCAACCGCTGCCGGTGCTC
GGTATATGAAGCGACGTCGTTCCATATCGTCAGGACATGGATGGACGATAAAGCTCGAGTAGGCTTGACCAA
ACATGACCAAAAGAGTACCATCTCCGTGGTCGGCGCTTGTTTCCTCCGTACATGGCAAGCTGAAAGGCAAGT
CAATGGTGCCGCGGAGAAATA---AAAAAAACAAGGCAGAAAAAGCAATGATCGCGATAACAAGACGCATGG
CACAACACAACACAACACGAGAGGCCTTTGGATATGTTACCACTGACAACATGACTGGAGATGTGATTGAAA
ATGGGGCAACTCTGCGATAGACAAGTGGAATACAGGTCCCTGGATGGGTGATGTACAAGTGTTCAACAGGAC
GA-----GCGCGATTTGGGCTGCGTCAAAGAGTGTGCGATGCGCCATTCGGTGTGGTCTTTGAGTGTTACCA
CGACCATGAGAGGTTGCTGCTATACGTGCGCATGTTTCTTGACATGAGAGGCATGGGATGTGGTG-------
---TCACTCATTGCACATAGGGGTCCAGTCTACCGGCTAGGTATGTTGTCCGGCCCGGCAGTTTCGCCGAGT
GGCAGCCGGGAAACCTCCGTAAACCGTTGATCTTCACACAAGCGCACGAATCATCACGGCTTGAGTTCCTTC
CGGAGCGGGCTGCCGCCTGCGATTTACACCCATGACACTATCCTCACCTCCATCGCTTATGCACGCGCCTCA
TTTCCTCGAGATCGCGCAAGCCATTACATACAAAGATCTGTCAAATATCCCCAGACCGACAGTCAAGGTGAC
ATTACCACCGTTTTTGAATCTGGGGATTAATCGGCACCTGACCCGGTTCCTTGTTTCTGGAACTTCTTTATT
CGGCCAAGGAACCTGTGAGTCCCGTAGCGTAACATCGCGGAGGTGTTGGCTCCGGATTATCGGCACACCTGC
CGACGGTCAAGGCCTTGGCCCACTTACCCCGGCATCATCCTCCAATTTCCCCATGGCTCTCGCACTTATCTA
CGTCTAGCCATTTCTGGTAAGTCTCGGGACCTGGGCCGAGCAAGTTGAAACAGCCAGAGCATGAACAAATTA
GTGCCAGGAAGGTGATGATGGACAAGCCGACGGATCTATTGTTTCCAGGTCCGTCTGGGCGTTTCCGAAGTA
CGGGGTTGTCGCCCGGCATGCGATGACCTCAAATCTCAACAATCAAGATGAGGA----GAAATAAGGGGCTG
TCCTGATGGTTGACGACCAG---------CTATATAAGACCTGTCGTCCATCAGTCCTCATCATCACCGACC
ATCACTTCTCCAACCATCTTCCCCATATCATATACTCATCCCAAGTCACAATGCGCGCCCTCTCCCTCCTCG
CCGCCCTCTCGGCCGCCGGCGCCACCGTCACCGCTTCCCCCGTTGGCCCTGCTCATGCCCCACGGGCCCTCT
CCGACTCCAACCCCTTTGTCGGCAAGAAGCTCTTCGCCAACCCCAAATGGGCCTCTAAGCTCGAAGACACAT
ACAAGGCCTTTACTTCCAGGGGCGACTCGGAAAACGCAGCCGTAGTCCGCAAGGTCCAAAAGATCGGTTCCT
TCGTCTGGGTGTCCTCGCGCTCGGGGCTCTCCGAGATCGACGAAGCCATCCAAGCCGCTCGTGCGGAGCAGA
GCCGGACGGGACAGAAGCAGATTGTCGGGTTGGTGATGTACAACATACCTGATCGTGACTGCTCTGCGGGCG
AGTCGGCGGGCGAGCTGAGCACCAAGAACGATGGACTGAGAATCTACAAGGAGCAGTTTGTCAAGCCGTATG
CGGCCAAGCTGGCGGCGGCCAAGGACTTGCAGTTTGCTGTGGTGGTGGAGCCGGACTCGTTGGGCAATTCGG
TCACCAACTCTGCCGTCGAGTTTTGCAAGCAGGCCATTCCTACCTATCGGGAAGGTATCGCTTTTGCCATCA
AGAGCTTGCAGTTGGATAACGTGGCGGTGTATTTGGATGCTGCGAATGGTGGATGGTTGGGCTGGGGCGATA
GTTTGCCCAAGGGTATGTCC-TTTCTTTCCTTCATC----------------TCCATTTCTCTCCTTTCCCT
ACTACCATCACCAGAAT----ACTAACACATCTCC-AAAAACAGCCGCCGACGAAATCGCCACCATCCTCTC
CATGGCCTCCCCCGCCAAAGTCCGCGGTTTCTCCACCAACGTCTCCAACTACAACCCCTACCTCGCCACCAA
GCGCGACTCCTTCACCTCGGGCTCCCCGTCCTACGACGAATCGCACTACGCCTCCTCCCTCGCGCCCTACCT
TCAACAACACGGGCTCCCTGCGCACTTCATCATCGACCAGGGCCGTGTGGCTTATCCGGGCGCCAGGAAGGA
CTGGGGTGACTGGTGCAACGTCAACCCGGCTGGGTTTGGCCATATCCCCACGACGGACCAGAGCGTGCTGCA
GAACTCGAATGTCGATGCGATTGTGTGGATCAAGCCCGGTGGTGAGAGTGATGGACAGTGTGGATTGAAGGG
GGCGCCGATTGCGGGAGCGTGGTTTGGTGGGTATGCGGAGATGTTGACGGGGAATGCGGATGCGAGTGTCAA
GAACAGTTAAAGGGGATGAGATGATGAGATGATGAGGGACGGATG------ATGTCGATTATGGGCTGGAGG
TGGTGA-TCTGATCTTTTGTACATATGCCAGGGGGCTTTTCTCTTCGTTTGATCATACT-----TACCTACT
TGAATTATATACTTA----CACAAAGCA----TAACTTGTGTGTTCTCTCCGGTCAGCTTGAGCATATCCGC
GTGCATTGTGATAGAACTTTGAGGCGGAAACTGAAACGAAGGGAAGCCGGAAGGGGAACGGGAAAATGGGAA
AAAGGAGAGAAGCTCGCACGGACCACATCTCATCCTGATGTTCGA-------GGGAAGGAACAATCAACTGC
ACCTGCCAAACCCAACATCAACACCAGAACTTCAGAAAGCACACAAGGAAGGAAGGAAGTAAAAGATGCCAA
AAAAAAT-ATAGTCGACGTGGGCCTGATTCGAACAGACGCTCCCTAGGGAACCAGATTTCAAGTCTGGCGCG
TTAGACCACTCCGCCACCACGTCTTTTCCGTTGAAGT-CGTGT----CTAGGTGGTAC-GGTTATAGGTGAC
CAAGGGATAGATGACCACGTGTCTCACGCTAGTAGTCAGTACAGTACATGTGGATGTAGGTATCTCGTATCT
TCTGTGCGACCTAGCGTTGTTCCGTAAGCGATACGTTTGTGTGTCCGGTTTGGTTGT------TCAAAGGTA
CCT---AGGTG-----GCTTGGGTTCGTTGATCTCGTCATTATAGGATATTGCTGAATGCAATGTGGTTTTT
GTG--TGGTAGAGGTACCTTTAGATATTTCAGTCGAACTTCTCCACCACGACTTACACG-ATACCTATGAGT
AGCCCCTTTCACGGACGGCAAAATCTTTACGTCTGTATCGATGTAACTGTAAGTAAAGAA------------
---------TGGTAGCT-------------------------------------------------------
-ACAAAAGGAAGATTACCGTCGGCAGGAAGAGATGAGGCTCAACAACACTACGCAGTGGAAGTTCAAACAAG
CTTCATGGATCCATCCAAGGGTGATACCACTGTGTATCATTCATAAGAAGCGACCGTTACGCCCGCCTGAGC
GAACGACCGTTTGATGCCCCTGGCAGCCTGGTATCTCGCCATGTCATCGACATAGACGA-----------CG
AATCCA-CGGGAGC----TAGCTGGCTATCGTA------------CCGACTCCCTGGGAGAGAGAGAGAGGA
TCAAGG------------------------------GAGGCATGTTT------------GACAGGCTTCAGG
ACTACATACCAGGCCGCCTCGG------------AGACGACCCGCGCTTGCGCTTGCGCCTGTGCTGTGCCT
CCGCCTGCGGCTGTTGGATCAAGCAGTCCACGGTATGTAATTCACGATCATTTGCCGCGATGGCGCTTA---
------------------------------------------------------------------------
------------------------------------------------------------------------
----------------------------------ATTACATCGTGTC----------GTGCTCCCCATGTTC
GTTCTCGAGCCAAGTCC------------------------AGGGGCCTCGACAGTTGACACCCCAGCCGGC
GGCCC-----------------AGCCATCACCGCTCATGTGAT----------------GAACTTGATCATG
CAATCTTGAAGTCAGTCCTCTTGC-------CAGTCGAGCCCTGCAGCCAGAATGCGAAGCTGTACGGAAGA
AACGCAACGTAAGTGTGT-----TCAATAAACACGGGA---CACTGTGACGGCTTCCGTGAGAGGGGTATAG
GCACGAATCAGAGGCCTCATCACAGTGTGTTAGT--------------GGTGATGCGGGTCAGGGGT-----
-------GGTGTGTGATGAGCCAATGGTGGT-AGAGAGTGAGGATTGGGCGTTGCAGCCACTGTGAAGAGTG
GAAGTGCCAAGGGTGCTTAACTGCAGAAAAGACAGTATGGGT--------------GAGGGGAGTTCGCGCT
GTATATC--------------------------------------------GCGGTGGGGATATCGAAGCGA
AATGCTCGAGATGGCTTCAAGCTTTTGTTGTCGTTTGTT----GGAGATGTTGAGATGTCATGAAGGTGGTG
GTTTGTTGATGATGAAGTCA----ACAATTACCGGAGAATCGTTGATAAATCAATGGCCAGGTCGGCAGGCG
TATGGATTGCTAACCGGCAGGCAACAGAGCAGGCTGCCGGCTGCGTGAGGTGCGTTG---------AGCTTG
GACGCCGC------GGCAGCTTGGAACTTCCCTCTCTCCAGCTGTATCTCCTCTTGGCAACATTCGTCCATC
ATCTTTTTCTGTCCTTCACCTGTTACCCCGAAGCATCAGTTCCACTTTTGTGTTCATCGTACAAATTACACG
CTCGTCTATCATCGCAACAGCCGACTGTCCCA----TCGTGAAGTTAGTCGAAAGTTGCG------------
-------------CCGAACACA-ACAGCTGTTCAGTGCTCCGCCGTAGGGCGACTCTGGCGAAGTCGCGATG
AGGAAGAACTCCAAAGTGGGTATCGCGGT-----------------ATCTCACTG--TCTATTGGTTATCCA
GCATGGCATCGCGGCTGGA----CAACCAACCACAAC-----CCTCCATTAACCACCCACCCAAGCCGTCGG
GTTTGTCCACCATCCAATTGCC--TGTCTGTTCTGCCAGTGTCGCTGACTCTCGCTTGCTCCAAAGTCTGAT
TGTCAACGCCGCGCTGCC-CTGCACCCACTACACT-------------------------AGCCCGCTG---
-------------ACGAGATTCCGGGGAGGCTATTCGGACTACGGGCAGGGACTCCCTT-TTTCCCGCGCTC
GAGATATTCCCACTTGGGACTACGGTAGGAACATGGCAAGATTTGCAAGTGACGACGGCCTTGTCCTGCATT
AA-ATCCCGCT------------------GAGGATGATTCGGGGACCGGCTTGGAGTGGATCTAATAGCGGT
TGCTCCCTGTGACATGCCCGGGGGAGCTGACTGCTCTTTTGGGTTCTCGAACCTATCCCACGAAGCCTGCGC
TCAGAATGATGCTCTTGAAAGTCAGAGAAGGACGGCAGCCTGCCGAGAGCCG--------------------
-----TGAGACAAAGCTCTCGTATCTCTGTA---------GCTGGTTGATCAATATTCTACAGGACATA---
--TGCTAGTGGTGCAA-----------AGGACCTCCCACAGTGTGGTCTGCATGGTAATGCTGGTCGGCGCG
GGGCACTCACTC-----------------------GCTAAGTAGACATGGCAATG-CCTTCCTACCTGGCCA
TAGGACAAGACCTGATGAGGCCCCGGACAG-ACACGGCTCAAGATACAGCAGAGAGCATGCGGAGCGAAGGG
CAACA----GGTACGGTGAGCAGCCGTCTCTCTGGCCAACGAGCTGAGCAAAGCCACGGTCGAGGCCAAA--
-----TTTCCCCAGAGTCCCTCGTCACCACTCTGTCAATAAACTTGGGAATC-ATGCATGTGGA--------
--------------------GGGAACA------ATTGCTTGGGTGGCCGGCCAGTCAAAGCCTG--------
-------AGCCCCCCCTGCTTAGCGCTAGCGGCGCGACCTTGC--------GGATTGGGCACTCAAGCTCCC
CATGGTTCCATCACCTCACTGCCCTGTCTGCACATGCT-GGGGGGCACTGGGCTCTTCTCGCACAAGGCCGG
CTGTCTGAAGAAGACTGAAATTGACCGG--GGCTGATTTGTTATCTTCAGTTGGGTCCCTCCCGCTTCGTTT
------CGTGGTGGA---TGGACCGTGTCCGACTCTCAGC---GTCTTTCCCTCCTCCAACGCCCGCTATCT
CCAGCCCTACCCCCAGCCTACTCCAACGAGCTGGCGACACCTCCAGATGCACTTGCAATCTCAGCGACTCTT
TTCCAGAAGACTACTTGTGTTCGAGTGAGACTCCAA-----------------------CGTCTTCGCCTTG
TATCATATTCTAATATC----------TTTGAAGTTGTTGGGAACCCTTGGAAGTTGACGCGCTGTAGTGTA
TTAACACAGCAA-----------GCGTGGTGATCACCTTTACTCCGCTTCCCGCGTACAGCAGACGCTTCCT
TTGTTTTCTC-CTCACACGGCAGAGACAGCCAGACTCCAACACACAACCTTTGTGAAAGGAGGAACAATGAG
TAGCGGCAAGGGCTCTCCCGAGACTCTCGCAACAAAGACATTTTCGTCACCAGGAAAATCATCAACCGTGAC
CTTCACATCGACCACTCTCGAGGAGAGGAACGAGAGAAACGGCCGAATTGCTGCCCTGAGGCGGGACTCAGG
GTCCTCGTCC---TCCAAGGGATCAGCGCATGGCCTTTCAAGCATTGATGCGAGACTCGGCCTCCCGATTTC
AACAAAG---------TTCCTAGCTCCAGC---GGAAGATGTTCCTGATACGCCAAGTTCCACGATTGTCGA
GTTCGGTGATACGGACAGAAACCAATTGCCATCGGCCGCAGAATTGGCCGACAATGTCTTTCGCACCCAGCA
CCGCGTCCG------------AAAAAGCCGGTCACAGTCTCGGACACGCCCTGAGCATGGGAGCATTAGGGA
TCTCAAACAAGAGCGCAGCGCGAGTGCTCAGGCTAACCGAGCTGGGACTCCGACTGGCTCAACAAGAGAGAG
ATCCGAATCAG---GCAGCAAAGGAGCCAGTCCTGG---------ATTGAGGGGCTTACCAACCGACAGAAA
TCCCGCCGCCGAGCGGGAGCTGGCTAAAAC------------------------------------CAGAGT
CAACATGTATCTCACACAGCACCAACAACAACAAAGTCAAGAGCAGATCATCCAGAGTCCCATTCAGCAGCA
GCCCTCGGACCCTGACAAGGAACTTCTATTGGAGAACCGCGGCCTGTACCAGCGAGTTGCTGCGCTACAGCG
GACTGAGCGAGACCTGCTGGCAGAGAATCAAGAGTTACTCCGCCAATTCAACCAGCTAAAACAACATCACGA
CGTACGCCGCAAGCAATGGAGGGATCAACTTCGCCAACGGGAAAGGGAGTACGAAGCTCGCATTCATGAGCT
GGAGGACCACATGTTGCAGCTTGCTATTGCCAACCCGACAAGAGCGGCGCCGATCCAGACCGACAAGGAGAT
TATTCACTGGTTCGCTGAGCAAGAACATGCCCGGCGAGTCTGGACACAAGACTATGCCCACCGCGACGCGAA
CCGTCTATGCGAGGGCCTTCATCCAGTCCAGCTGGCCGAGCTATGCGAAGGCGTCAAGGAGTTTGTGAAGCT
CAAGGAGGACAAAACACTTCCCGAAGAGCTTCCTACCAACAGCAGCGAGACGACTCAGCTCCTTCTTCAAGG
CATGCTTGCAGACTTTATCTCCACCGAGATTTTGGCTTCTCCGTTCTGGGTGTTTACTGCCATCTCAGCCGG
AACGCTCGAGAGCCCTAGCGTTCCTCACCCCAGCACGGTACCGATTGCGACCAGTTTCCGTATGGATCTGAG
TTTGTTTAATGACATTGCTCCCATGCGACCCATCTAT---GCCCCTACTCCGGGCAGCCCTCACTTCCCGCC
CCCTTTGATTACAGCCATGCTGCCCCAAGCACTCGGAAACGCGGCATCG------GGCTTGGGCTTGCCTAC
TAAGACCGAGATGGAGAACCTTTATCACATGCTTCTGAGTGGTACGTCCTAACCCGTCACCCCTGATAGAAT
C---------TTGCTAACT-GTGTCGTAGCTCAAAAGCAATATGCGGACGTGACCGTTCACGATTGGCGAGC
GCAGCTTATGAGGCTCCTTGCCGAGAGCGGCATGAGCTTGAAGGATCCCTTGGATGCAGCCAAGAACGAATC
CAGGCGTATCCTGATTGAGTCCAGACTCAACTACGCCCGCAAACTTAAGGAAAAGTTCCTCGGAGGCCCGGC
CAGGTATCTCCTCGGCGAACAAGACGCCGCTGGAATCGAAAAGCTCGAGCGCAGACTACATGATCTGATCGA
CGAAACCCTCCGCTTCTCCTGCCGAATTTGGTCGCGTCCCACTCCTGTCCGCCTCCATGACCTTGGAGACCT
CAAAAACCAAAAGTTCAGTGCTTCCCACCCTTACATGCGGCTCTGCCACGTCCAAGCCCCCC--GCGGAATG
GAAGAGGTGCAACAACCAAGAACGAACGGCTCCAGCGAGCGTGAAAAGTCTCCCCCCGGCTACCACGACGGC
CGTCCGGTAATCATGGTCCTGTCCCCCGCCATCGAATCCATCGTCGACAGCAGCAAGGACAATAAGAAAGCA
GCGCCAGCCATGGACGAGACTCCCCGCGTTTGGGTCCGCGCTCGCGTGCTCGTTTCCTCACCCGCACGCGCT
GCGGCGATGAAGTCACTCGGCCCTGTCAAGATCGCTTCGCCTCCA--CAACCAGTCCGCCACAACTCCGCTC
CTACCACGGCCACAACTACGACACTCGACAAGTCAGGTTCTGG-----------------------------
-----CTCGCCAGCGGGGGTGGGTACATTACCAGCCACGCAGTTT-------TCGAGGATGCACACGTCACC
GCCGCACTCGTCTTCTTCTAGTTTGTCGACGGTCGATACAGCCAATGA----------TTCTTTCACGACTG
TTGGTCCGTTGAAAGCGACACCGAAACAGGTGTCCATGCCGTTTGCTA-GCCAGCAAGTGGTATC-------
-------------ACCATTTTTGAGGCAGAGTGTGTCGCCAAGTAAGATGTTTGGGGAGAACGGAAATCAGG
AAGGGATGATGGGAAGTATGGATTTGCCTATTGCTTGATGGGGAAATCCCAAGTGATTGACATGACTGGAAC
TACCCACCTACCTTCGTGTCTCCTCATCCATTCCTTCTTCATTTACCCACGGGCATAACCTCTCTTTCACAT
TTTCGTTTCGTACCTACGAACAGCGACAACCGGGCGCCTTATTCATTTATTGTACCAAAATAACGATACTAT
TTTTACTCATTCTTTTCAACTTTCGATGGATATATGACAATGGAAAATTCGCGGCGGATAGGTGAATAAATG
GACATCACAGGTGAATTCTTCAGATGGTGGCAGCACGAATTGGATGTCATGTATCGTCAAAGATA-CTACAC
TAGAAAGCGAGTGCAACGACGGACGTCACGGGAC--------AGGAGGACGGAGATGACTAGGACTGGAGAA
CTGGAAAAGAGATAGCCGGGGGAAACAGGAAATGTACGCTATGGACCTTTCAGCAGCTGAATTAACGCCAAG
TTTGTACACCCCGACTTTGCTTTTTCT-----CCGTTAATATTGCAGTCACTTCTGTCATTCAAGTAGGTAC
GCTGGTCGGTCAATCCTGGAACTCAGCATCTGCATGGCGTTTGACAGACTTTTTCGACAGTGCAGCAGTGTT
GATGTGAGCGAAGGTGGAAGCTCAAAGGTGAGTACCTAGTCAGTCAGGGCAGCTAGCCCAGTTCTGTCGGCA
TGCTGTTACTGACCGACTGACTGCAATTGATGTTTGAAAGGAAACGTGCGTGTCCGGGGGACTGTATCAATC
GCAGCACGTCGAACGGGAAAGGTAGACCACAAGCGAGGTGGCTACCAACCGGATGAGTCAACACTTCATTCC
GTGGGAAGGTGAGGCACGCTCCGTGGATTGAGTGGACAAAAGGGGGAAGGAACGG--CAAGGTCTGACGGAC
GCCTTCGGCTCATATCACGGGGAGTTTCAAAAGTAGAGAAGAAGAAGTTGTA---TCAGCCGTCCCAAAAGG
AAATTCTCGATGAATTTCTTTTCCATTTCTCGAGTCACCTGTCAGAATAATTTCCTTCAC------AAAAAA
ACCAAAAAAAAAAAAAAAAAGGTCAATTGCG--------------------ACTCTCGCTGCGTCGCATCTT
GCTCCGAGCCTGTCCTGCAGCATTCACAGTGGTAATATCCTCGTCCCGGTGCACCGGGGCCTGGCGTCACAT
CCTTCATCGGTTGACCGCAGCAGACATATGTGCAATGGATATCACAACACCGATTTTGACTTTTAGTGATTT
TCTACCAGCGATGATGAAGAATCGACCTCACTT------CCGCACATACTATAAGCCGTATCATCTTC----
GTTCGTCTCTATGTGCGCAAGTACCCACTGACAGCTCCCGTCTGA----CATATACACCTCTACGTAGGGTG
GTACAGACCCATTTCTGTCACCGGTGAACTGACAGTACCTCTAGTGACAGGTGACACAGGTGCCTAGGTAGG
TAGGTAGGTAGAAATAAAGAAAGCATTGAGCAAACAATATGCCTATTGCCACTGCCTAGGTACACAGAGACA
TC-CACGACTGGCTACCTAGGTAGACAGTCCACACTTGTCGTTGATCCCTTCGAGGTCTTCTATTGGTTGAG
TTGATAATGAGTGGTGGTGTCACAAACCAACCTATTGGAGCCGTCAAACCTATTACACTACTGCTTTGCCCT
TGTCTCGGTCTTGTCTCTTTCAAGAAGAAGGCATGTGATTGGCTGTGCGTGGGAAAATGCAGTTAGTTTACT
ATACTACCTCTAGACAT----AAAAGGGGGGAACAGGAAAACGC-----CAGGCTGGTTCAT----------
-GTTCTTCC-GAAGCAGACAGGTGAAACGGGA----------------------------------------
------------TATTGGCTCAC--GTGAAATTAGGTAGGTACCTAGTCGTACCTAGGTAGAGGTAAGGATC
CAGAATATGCCGCGATGCTTTGACCTTGGTACCTCTAAGGGAAAGGATTGGCTTGGGGTGAATGTTGTTGAT
GCCCGA----TTTGACAAGGATTCATTGGAATTCGGTGGTCGTTGATGCT------GCTGGCTGGGACTGTC
AGTCCATTGACCAAATTTTGGAAGAAAGCCGCTTCAAGACATCAACGC----------CATCGCTCATATAC
TAAAG--ATGTGAAGGATTTCGTTCTTTCCTTAGGTAGGTAGATTGTCAAGTGATAATGCCTTTTGGCTTGT
TGTTTGCTAATGGCCACTTGGTAGCTACCTCTACCTGGTATGCTAAATGCTACAATATCCTTATTTCGGACA
TCGACAATAGAAAGGGAAGAAAGA----AGTGGATAAGAAGCAGGAAAAACC-AAAAAAAAAGGAGAAAAAA
AGAGAAGAGAAAAAGAGGAAGAAGAAGACTCCGCCGAATGATACCGTTCATGAACCCATTCCCATACC----
------TCATA------AACTTCTTTTTCCGTTCCTTCATGAA---------------------CCCAGCTC
AA--------GAGTCAACGTTCTCTTCCCCGTCCCCGGCGACACCACCGCCGGCGACGCCACCCGTTTCGGC
GATCCTTGCGCCTTGACTTCCACCGTGACCTCCTGAACCTTCACCTCTCTCTTCTCACCCAACCATACCCGT
GCCTTACTCCAAACTCTCTCCTCCTCGCCAGCAATTTGATGCTCCCCATCATCACCACCACCTTCCACCCCC
TTCCTCACAACAGCAGGCTGCAAAACCATCACCACCTCCACTCCCTCACCCCCACTCGTCTCCAATACCCCA
TCCCTCTTCTCCTTCTCTGCCTCCGGTTGCACCAG-------GGAACTCAACTCATCCAAACCCCAAAACTC
CACTTCCCACTCAACACTCCACAGTCTAGCACCAAACCTCAGCGCCAGATCCATTTCTGTGGTCAAGATTTG
CTCGAGTTTGGCAATGTTCTTGGCAT---CTACCTGGTCCTGCAGCAAGAAACGCGCAGGGCCGCCGAGGAA
CCGCTCGGCGAGCTTGACGGCGTACTCGCG------------------------------------------
-CCTTGCTTCGGCGAGGAGGCGACGCTCTTCGTTCTTGAGGATGGAGGGATGTGTGGGGTCGTGGACGAGAC
CGCCTTGGGCGAGGATGGAGATCATTTGTGAGCGGAGGTGGGGAGTTGCCAGGGGGGTAGTTTGGACTGTTG
AAAAGGAAGAAAACCAATGTTAGTCACCTGCTGCTGTGAAAGAAAAAGGAAAGGAAAAGAAAGGAAAGGAAA
TAAGGGGGGCCGGAGAGGCTTACCTTTAGACAAGAACCCGCACATGCTCTTCAAATCTCCTTCACTCGGCAG
CTTGGCCGGGAGTACACTAACGGGAAGATTGGGTGTCTCCAGCCCGGCGGATTGTAGAGAGGTAATCAACGG
AGGCGGCT---GTCTCGGGCTCAGCGTGGCCACTGACCTTGCTGTTGCCGG-----TTGCTGGTTGTACACC
TCTGCACCCGCGGGCACGTACGAAGCCGCCGGCAGCGGGGGGATGCACTCCCACGAAGCAAGATCCATCCTG
AAGCCCACAGGTGACATGCTGCCCG-----------GCCGGGTCAGGG--------TAGGAGAAGTC-----
AGCTCAGCGAGTTCGTTGCGCTGCAAGGCATTGAAGGCCCAGAAGGGCGGCAACAGAGCTTCGGCAGTGATA
AAGTTGGTGAGCATGGCGTAGAGAACGAGGCGGGTGGTGTTGGCGCCGCCGTTCTTGGCGGCG---------
------------TCGAGGATTTCGGGAGGGAGCTGGCCGTCTTGCGTCAAGCGGATAAACTTCTGGACGGAG
CGGAAGAGCTCTTTTTGTTGCACGGGGTGGAGCTCAACGATGCGGTTGATATTGGGATGAGCGAACTCGTCG
ACCCAGGAGTTCCAGACCGTGGTGCGGGTGGTGAACCAAGTGATTATGTCGCTGTTGGAGAGGACGAGACCT
TGCTCGGGTTCGGGCTTAAGGGACTTCTTTGG---------------------------AGTGACCTTCTCA
AGCTCAGCGATGCGTTCGTCACGCTCGGTCATCTGCTTCTCTTGCTCGGCCACCTTGGCCTCGAGCTGGGAA
ATGGTATCTTCTTGCTCAGAGAGATTGTCCTCCTGGACGGTGATCTTGTGCTCAAGCTGGGCAATGAACTGT
TCTTGCTTAGAGAACTTCTTCTCTTGCTCAGCGAGCTTAG------------------CTTCGAGCTCCTTG
ACCTGAGCTTCGTGTTTGGCCTCTCTCTCCTTGAGCATCTCTTCCCACGCACGCTCTAGCAAGGCACGGTCC
TTCTTGGCCTGCGCAAACTCCTTTTGGGTTGCGGTGAGCTGGTGGGTGATGCTTTGGTTCTCAGCCAGGAGG
TTCTCCTCGGCGCGTCGAAGAGAAGCAAGCTGCTGGAGAAGATTACGGTTCTCGATCGCCAGCTCTTTGTCT
GGGTCTCCGTTGGCTGTGCTGCTGATAGACGCCAGGAATCGGCTGACTCGGTCGTTGATGCCCTTGTTACCG
AGCTTGCGAGCAAGGCCTCTTTCGTGCTTTGGTGTCAGGGGCGTGACGGGGGAGATGAT-------------
--CAAGTCATCTCCTGCTTCCGCAGTGTCGTTTTGTGGCTGCTTTGGCTGCTTGTTACGAGCAGTCCATAGC
TTGAAGATGTGGTCTGCTCGCTCTGCCGCCGTACCCTGAAGAGTTGGATGTTCACCATACTCAACAATGGTT
GAGCTAGGCGTTTCAATGACTGGGCTTAGA---------------GGGTAGGCCGAATTAGGGGCAGGTGTG
AGTGGGT---------------------------------GAATGTAGGCCGGCGTGGCTGGTGTAGCTGGT
GTCGCGGGAGTGAGCGGAACGGCCGAGGGGTGAGGAGTAAGCGTGTAGCCATTGGGGTTGGCGGCGGGTGCT
GGTGTCAACGGG-AATTGAGTGCGGGGATTG-----------------------------------------
---------------------CCAACAGCCGGAGACAATGGGATTGCTGTGACGATGCCAGGAGAGCCGGGG
GACAACGGAAGTGCTGAAATGTTTGGGGTTGCCACCTTTGCCGAGTTGGGGGCACTGCTCAAAGGGGAGTTT
GTCACCACCAAGGTCAACTTGGGACCTCTCAAAGGTGAGTTCGGGCTTCTTGGGCTTCTCATGATCGGCGAG
TTTGCCGGTAGTTGTGCGGTGGGGGAAACGGTGGACTGAGCCTGCGGCAAAGCCGTGACAATGGGGGTTGCA
GAGGCCATCATGATAAGGTATGTTGTAATAAAACAGATAGTTTAAA-----------------------AAT
GGGGTATAGTGAGAAATAGATACGATGATGGTCTTGTC--------------GGCGATCCTGCACCAAGCTC
A--------------GATAGGTGTGATGATAGAGAACAATGAGGACTCTCGGCGCGAAGCTCTCACAACGCT
GACTTCAAGTGTGAAGTTGAAGCTGAAAAAAGGAACAACTTGGAGAGGGTGCTCGTCGTGAGCGAGCCCA-G
GCTTACATACTTTCTGGTGTCAGTCAGCCTT--TTGTGATAACAATAGAATAAAAGTGGTCCGGTCAACATG
GAGTTGCATGGGCCTT-CTACCGGGGGATAGCGCGGACTGGCTTACGAGCTCACCCACCACCCCTGTCCGGC
GCTTATTCCTCGACGCCATTGGCTCCCGCAGTGTCAACATCACTTCCATTGGCACTCTTCACATCAGCCAGA
CTGTGTAGGAAGCATGCCCAGCATGACCGTGAAGACCTCAGCGAGCTCTCAGTGGGCAA----AATGGTTCG
ACCCCTCCTATCGTGCCCTTGTCGATCA-------GTTTCTTCCAGCGGCTTTACCACTTACTTGGGAA---
-------------GCCATCAGCAAATGTCTTGCTCTCACTTGCCCTTTGCGAACCTCGAGCTTTACCCCGTA
CGGCTTCTTGGCTCCGTAGCTCCCGCTGACCATCGATGTGCCTGGCACTGCTCTCGCCTCAATGCAGGCCAC
TTCATCCGCATCACATCATGACCAACCCAGTTGATTGCCTG-GGCGGCTGGGCGGTTAGCAAATGGTGCCGA
TGTCATACGCCCACGGGCATACCCTTCCCAGATCACCAGAGCGAAGCGCAGGTGGAGTCTATCCAGTAGTCC
TTCAGACTGGCATGTCATCTTGTTCCTGGACGCGCAACAACCCCAGAAGCAAAGAATCGAACCAGCCCTTTT
GCCTGATCCGGCCTGGAATCAGCCATCCTGCACGGTAGTGAGTGTGGTAGGAATCCA--AAAACATGCGCCG
AT------------------CTGAAGATGAAACTGGTTCGTTTGGGGGTCATCGAGATATCCAT-CTTGCGG
TGAACC---AAAGGGTGG------GAAGTGAGGATCTAGAT---ATCAATT-TGTGTTTTCAGCTTGTT---
----------ATGAACGAGGTCTACTTCTCACTTTATAGAACCGGAAACTTTTCTTTTTTTTCGTCGAATTG
AATGCTCCACAAGCCGTTTGGTGTCTAAATGTCAGCTCTGGTCAGCACGTAATCAACGTCGTGACCAATGAG
CCG----------TGATTTAGCGATGACGC--------CGTTCCTACCGATAGGGCTCAAACCTTCCATAGG
GCAGCG------------------AGCAACTTTCACAATCCACCTC--GTCGCGCTT-----ATCGGCTCAG
GAACCTATCTGGA-GCTGGCCACATTTCGGGGCCCTGGATCTGCGGCGGCCAGGGCATGTTAGCCCGAGGAC
AAGGCACAAGTGACC----CGTGCCCCACTAACGGTCCTCGGCTGCATTT-----------TCTCGGGAAGT
AGAGCCAGCCGTTATCATCTTGTGGTTGGAATAAGC---GCGTATGAGT-----GCGGTGGGTGGAGTTGTT
GTCAT-------GGTGGAGGCGTTGGGTATGGTAGCGTCGCGCCCAGATCCTAGG-----------AGGAAG
ATGTCAGTATCAGGAAGCCA----------------------------------------------------
------------------------------------------------------------------------
------------------------------------------------------------------------
------------------------------------------------------------------------
------------------------------------------------------------------------
------------------------------------------------------------------------
------------------------------------------------------------------------
---------------ATACTGATCGAGGAAGGCTGATGAATGTCAGGAATAGCAAGATGCCCATATATACAA
CTCGGAC------------------------TGCCTCTTTGGACGACGCACTCCTCCTATGTACACCATTCG
TCTAG---CACTTTGCTAAGGTGGTATGTCCTCCAAATTTTCCTTATACATGCTATTCCAAATTAACGACAG
TGTCTCCCAAACACGCTATGCAAAAAGAAAAAAAGAAAAAAAAAAGGACAAAAAAAAGCAAATCCAAACCAA
ATCCCATCTGCTATGGCTTTCTGTACAAAGGGTAGACCTCCCAGCTGATACGCCACCTAGCAGATCCTCCAG
ACGAGTAAACGGATTCGAAACGATGCTGTCGCCATCGCGTTATAAGACCTAGCTCTTCCGAGACTTGGCCGA
AATGCTTGTCTCCAAGTCCCG--ATGGCAATTGCATCATGTCTCATACCATCCGCTTCTGCATACC-GTCTA
CTGCGGCTTTTGCGCAAACCAGAAATAATAGTTGAAATAGCGATGCACCCTCGGGTTATCCAGCCCCTTTCT
TGCCTCCATCAAAATCATCTCTCTCTGCACCGGATCTAATCCCAGGGCATCAAACGGTCTGCCCGCCAGTGC
CTCCATGATTTCCAGAATGGCCATCTTCTGATACATGCCGACCAACCGCAGCGTCTTGTCTTTCGCCCAGAC
CCCAATGGGCACCTTCTTGACGACACACTGGATATTGACGAACCCGGCGTCGGCAAGATATCGCCTGAGGAT
CTTGGGCATGGTGATGTTCATGTTGAACTTGGCAAAGGCTTGTTGACTAAAGTCATAGAGG-----------
---------ACCTTGACCGGGTCATCATCGGGCATGGTCTCGTCGTCGCAAAAGACTTCGCAGTTTAGTTCT
TGGAACTCGATCCAGCCGCCTGGTTTGAGGGCTCTGTTTTGTT----GTCTGTTAGCAG-------------
-----------ATTGTCACCGCCTGCAGGTAATAGGACGAAAAAAAGAAGGGACCTACTCCATGGCATGCCC
CAACACCACGGGCAAATCCTTCAACACAATCGCCATGAACCGAAAATGCGCATAGTCCAGCTCCCCCCTCAT
CAACCACTCCTGCTCACAATCATCGACCAAAAAGTCCACATTGGGCGGGACCCAAACCGGTTGAACAGGAGA
GATATCCATCCCTCTGACTCTAGCCATCGGCCATCGATCACCAGCGTCGATGGCCCAGATGCCTGTCCCCGT
GCCGATGTCCAGGATATTCTGCGGACTTTTTCCCAGGGGCGCAAAACTGATTTGGCCGTCAAGCAGCTCGAG
AAGCATGGCGTGCTTCATGTCTTCGCGCGACAGCTCGGCATCGTCGTTGGGGATGGGGTAGCGGCTGTTCTT
GTAGGATTGGTAGCGCCGGCCGTGCTCGTAGGTGTGCGCGTAGATGGACGAGGTGGCAGAT-GTGCTGCCGG
TGGATTGGGTTTCGTAGCCTTCGGTGAGAGAGAACTCGTCCGAGTCGGAGGCGTAGTCGTGGCCGGCGGCTT
CTATGTTGTCGTGATGGTGGTGGCCGTGGTGGTGGCCATACTCGCGAGAGTCATGGTAGTGACGGTCGTTGG
AGGAATTCAACTGCCATGACGATGCCGCTTGCTGCTCGTAGGTGGTGGTTGGAGCGAGGAGGGGAATTTCGT
GAGCTTCTTCGGCTTCCACGTCTTGA---AGTAGTAGTTGCTGACGTGCGTCTGACACAGTGTTGTTGGAAG
TGGTGTTTGCTGACATGGACGTGTCGACACTGTTCTTCTGTGCAGCGGCGGGGCCTTGCGCATTCGACGTTA
CAGTCGCATTGTCTGCG---------GCTGCTGCTGCTGCTTGTCGGTTGTTACCACTAGAACCCGGCATCT
TGACGTGAAAGGAATCTGGATGGTAGCGATTTCATGTAGGGTCCATGTTTGGGGAAAATAAAATATCAGGCT
GGAGGGGCAAAGGCATAAGAGTGCGGATTGGCGACGACGACGATCAAGTTGAGTGTCTCGAATGGGCAATTG
TGATATTGCGCGCAGTAAATCAGAAGGTAAGCTCGGCTAAGGTACAATTCTCGTCTCGGTCTGTTAGGTCCG
GTAGTACCTAGGTATACAATGTACCTCCCCTCTCTTTGGTTTTCTCGGTTTCTGTCGGGTAACA--------
---------------------TTTTACATACACACACTTGGCCGTCTTTTAGTGACATACTGAAACA----T
AATACCTGGACATGTATACTATCCTCATGTTGATATCATCACTAACGAACCCTCCCTCCCTCCACTTACACA
AACTTATGGTCGATCCC----CGGAAGATTCTCAAAATCCTCCACCTCGGCTTTCCGGGGCCCCATTCCC-T
TCTTCCCCGGGCCCGTCCGATCGCCACCATGCCCCACGTGGTTCCC--------------------------
------------------------------------------------------------------------
------------------------------------------------------------------------
------------------------------------------------------------------------
------------------------------------------------------------------------
------------------------------------------------------------------------
------------------------------------------------------------------------
------------------------------------------------------------------------
------------------------------------------------------------------------
------------------------------------------------------------------------
------------------------------------------------------------------------
------------------------------------------------------------------------
------------------------------------------------------------------------
------------------------------------------------------------------------
------------------------------------------------------------------------
------------------------------------------------------------------------
------------------------------------------------------------------------
------------------------------------------------------------------------
------------------------------------------------------------------------
------------------------------------------------------------------------
------------------------------------------------------------------------
------------------------------------------------------------------------
------------------------------------------------------------------------
------------------------------------------------------------------------
------------------------------------------------------------------------
------------------------------------------------------------------------
------------------------------------------------------------------------
------------------------------------------------------------------------
------------------------------------------------------------------------
------------------------------------------------------------------------
------------------------------------------------------------------------
------------------------------------------------------------------------
------------------------------------------------------------------------
------------------------------------------------------------------------
------------------------------------------------------------------------
------------------------------------------------------------------------
------------------------------------------------------------------------
------------------------------------------------------------------------
------------------------------------------------------------------------
------------------------------------------------------------------------
------------------------------------------------------------------------
------------------------------------------------------------------------
------------------------------------------------------------------------
------------------------------------------------------------------------
------------------------------------------------------------------------
------------------------------------------------------------------------
------------------------------------------------------------------------
------------------------------------------------------------------------
------------------------------------------------------------------------
------------------------------------------------------------------------
------------------------------------------------------------------------
------------------------------------------------------------------------
------------------------------------------------------------------------
------------------------------------------------------------------------
------------------------------------------------------------------------
------------------------------------------------------------------------
------------------------------------------------------------------------
------------------------------------------------------------------------
------------------------------------------------------------------------
------------------------------------------------------------------------
------------------------------------------------------------------------
------------------------------------------------------------------------
------------------------------------------------------------------------
------------------------------------------------------------------------
------------------------------------------------------------------------
------------------------------------------------------------------------
------------------------------------------------------------------------
------------------------------------------------------------------------
------------------------------------------------------------------------
------------------------------------------------------------------------
------------------------------------------------------------------------
------------------------------------------------------------------------
--TACTCCCAG-------------------------------------------------------------
------------------------------------------------------------------------
------------------------------------------------------------------------
------------------------------------------------------------------------
------------------------------------------------------------------------
------------------------------------------------------------------------
------------------------------------------------------------------------
------------------------------------------------------------------------
------------------------------------------------------------------------
------------------------------------------------------------------------
------------------------------------------------------------------------
------------------------------------------------------------------------
------------------------------------------------------------------------
------------------------------------------------------------------------
------------------------------------------------------------------------
------------------------------------------------------------------------
------------------------------------------------------------------------
------------------------------------------------------------------------
------------------------------------------------------------------------
------------------------------------------------------------------------
------------------------------------------------------------------------
------------------------------------------------------------------------
------------------------------------------------------------------------
------------------------------------------------------------------------
------------------------------------------------------------------------
------------------------------------------------------------------------
------------------------------------------------------------------------
------------------------------------------------------------------------
------------------------------------------------------------------------
------------------------------------------------------------------------
------------------------------------------------------------------------
------------------------------------------------------------------------
------------------------------------------------------------------------
------------------------------------------------------------------------
------------------------------------------------------------------------
------------------------------------------------------------------------
------------------------------------------------------------------------
------------------------------------------------------------------------
------------------------------------------------------------------------
------------------------------------------------------------------------
------------------------------------------------------------------------
------------------------------------------------------------------------
------------------------------------------------------------------------
------------------------------------------------------------------------
------------------------------------------------------------------------
------------------------------------------------------------------------
------------------------------------------------------------------------
------------------------------------------------------------------------
------------------------------------------------------------------------
------------------------------------------------------------------------
------------------------------------------------------------------------
------------------------------------------------------------------------
------------------------------------------------------------------------
------------------------------------------------------------------------
-------GTCTAGCCCATCCAACCAACACCGTCATCTTCCCTGTCCGTTCATCTCTTTCTTG-TTTCTTTTC
TTTTTCCCTCCTGTCAGATGCTTATCTCTCTTCCATCGCTTCCCC-TAATTATTATTGGGAATTGCAAAACA
ACGTT-GTTGGTTGATGGACAACCATCGATTACAAAGCATCCAATCTTACCAAACGCTCAAAGTTTCAACGA
CGTCGTAACCTGCAAAACATCGCATCC---------TGGTATTGTAACATCGGCCATCCTCCCCAAACCT--
----------------------------AACTGCCGGTGCCGCCGCTTGAAACCGCCAACCAAGCGAAACGA
ACATTCGCGGATCCTATTCCCGATTTCCAATCATACGCCAATTCCTCGAAGAAATCTGGGTGTCAAGTCCGA
GTTTACTTTC--------------------------------------GGATTCGACAATCGACACGGTTGC
TCTGTCGATATCGATTTCGGGCATTGAAG-----CTGTATGGGTCCG-----------TACAGGTAGGTACC
TGTA-ACGCTGTATGT---ATCGTATCGGAATATATGA---CCGGCACCCTTCCTTTCTTCCATTTGAGATT
CTC-GAAAGGCAAGCCAAGTGCGAGAGTGCAACACCAAGAACAACCAAGTGTTTCATCATTACAAAATTGCC
TCATTCCATGTGGGTA---------------------------CCCATATCAACTTCTTGCATGTCTGAATC
CCGTCTTCTTCTTCTTCTATCATTTGTCATATCCCGCTGCACCCATAACAGCCGACAGTTTAGAAATCCCTT
TCCCCTTGGGCTACTATGG---------------------------------TTAGACACTCCTCCCATGCC
CCTTCCTAACCATCAACATCTTCTCCACACTCTTCGCATCCATCGCCAGTTCCGCCTCCTCCAGCGCCTGTA
GGGCAGCCTTACTTCCTCTCTCCACCATATCTTTATCATACGCCGCCACCACTTCCTTCCTATCCTTTCCAC
TGTCTCTGATTTCCAACAGAGCCTGGACGTAGTTTTGCACATCGATAACAGCATGCTGGAACCCCTGTCCTC
TCAATATCAGCATCGGATGTCCCGCGTCCCCTGCCAGCGTCACCCTTCCATCCCTATTATCAAACGGCTGTG
CAATCCACGTGCCCATCTCGTCGATGAAGGCCTGGGTATGCGTATCGTCTTCGGGCGTGGCGTCTACGAAGG
ACTGGAAATCGGGTGAGAGGTCTCCTTGCCAGGATTGTTTGAGGTAGCGGACGGCTTCGGGGCCCTTGCGAG
GGATGTCGGGCGTGATAGAGAGGCTGCCTTTCCAGATTTTGGTCCAGAAGAATGTGTGCTGGAGGTCAGAGG
GAGGGGTGCCGGTTGTGTATTGGACTGTGAGGTGTTAGCTGCTGTCGTACCT--------CTGTTCCATGTG
ATTGCTTCCCG--TCCTTTTTTCGGTTTTGTGTAGGTACCCTAA-----AAAAAAAGGAAAAACTCACCTCC
GAATCCCCCCACAGCCCCTCGACTCATCGCCATAGCCATGACCGGATGTTTCTCCAACACCTTTCGCACCAC
ATTCTCATCTTGGTAGTCAACAACACACGTCCCAATCATGAACCCGCTCCTCTTCGCCTTTGCCTTTTCTTC
TCCATTTTCTTGATCCGCAAAGAGGATCTCCCGGACTTTACTCCCCGCCCCGTCCGTTCCCAGGACATAATC
CGCCCATACCTCTTCCTCCTCCACCCCTTCTTCTCCTGCCAACGTAACCTTTACCTTTTCCGGATCCGACTC
AGTATCCAATCTAGTCACCTTCCGTCCCCAAGCAATATCCAAACCCTCACTCAACACCTCCCTAAGTCCCCT
TCTGGTAATCCTCCTTGCCCCCGGTACCGCGCTCTTGAACATTAGATCTCCCGTCTCGCCATTATACATGGG
CAACGTCTCCGCCCACTCGTCAAAGTCTAAGTGAGGGTTGGAGACAGCGTGGTCGAAGTTGGCGAGGATAGA
AGGCGGGAGGAGGGAGGAGAAGATGGGGAGAGCCCAGTGGAGGGCAATGGTCCAGTCGCGCGGGCGGGAGTT
GAGGTGTGGTTCCGAGTCGTAGATGAGGACGGTGAAGCCGTGCTGTGAGGAGTTAGTAATCCGTTGGAGAGG
GAGAGGGGGTCTGGGTTGTGTGGAAGA----AAACATGCGTTTTTCAAAGCTTGAGCTGCCAGAAGACCGGT
GAGGCCGGCACCAATGATGATGATGGTTGGTTGGGAGGGGTTGGTGTCCTTTGTCGCTGCCATTTCTGCTGC
TGATATCAAAAGGTGCTTGAAGATGAGTTGTGCCAATGCTGCTACCAGGCCGGAATATA----TACCGGGAA
GTTGGCGGAAACGGAAAGTTGAAGATCGGAAAGATGGTTTTGTGCACCACTTGGTCCAAGTGTAAGTGAAGG
CAAGTAAACCGGTGCATGGGATCATGTCTCGCTTTAAAGAGAATATCCTGACGGGAATAGAGTGGAGGAAGA
ACCTTGGTGGCTACTATCTCCAGTCCTCTAGCGGTACCTCTAGCCTTGCTGATCCCGGTACCAGGTGACTGG
AATCGATCTTTCCATCCCATAACCCGCCCGAACAAAAAGTCCCGACACTGCAGTGGATCACTCGGCGATGAG
TGGTGCCCGGTCCGTTCGGGGTATCGCTAT------GTGGGCTTCCACTTGGATTTACTTCTATCCATCCTG
CTGGATATCCAATGTCCATCCATTGGCGTGGAATTCCACAGCTTTGTTCCCAAGCCGTCGCCTACCCATCAG
GACCCCATCGCGGAGGTTGCTTATCCCCGATCCCG----ACTACTGAACGGCCGCACAAAGTGCTCCTCACT
GGCGATCACTCATGTCAGAAGCCATGCTGTCGGACAAGTCGTCGTATCCGAACTGCCGGTAACCCGCACGAC
GACCGTTGATCGTTTGACCCAGGAAGACCCTGAAACCAGCGAGCAACGAAACCGCCCGTCGCTTGCGTAACG
AAGAAAAGTGTAGAGGTGGTATCAAATGT-CCGCCGCAGTCCCTCGGAGTTAAGGCACG---TAATCTTCTG
GGGTATTGCTATCTTGGGTTAGGCTGTTCGACAGTGCTGG----------------TTCGACACCTTTTGAA
GATGATCGCGGTTACGGCGTGCTGGTATCGCCGGGGATATTTCCGAGCTTCACAAGTGCAATCAGTGGTGAC
TCTAAGCCGGAACGACAAAGACGAAAGAGTTCA------------------ATGATGCCAAGCGTGACGTGA
CGGTACC----TATACAAGTAAAAGTCATAACGTTCAT-TTGCTTCCTGATTCCCAGTTATCCCGCGTCACA
TTAATCGCGAGCGGCTCAATGAGTTCAGTGTGAGGAGGCTTGCCAAAGAACATACAAGATGATCGGGGATTG
GAAAGTTGGAATGAACGGGAGGAGGACGGAACGTGGGATTGGGTGCCGTAGTTCACCGCTCCCGTCCGGCGC
ACGAGCTCCGGTAAATTTCGTTGTACCGGTATTCATCCCGCTAGGTAACGAGTGAAAATAGCGTAACTTTCC
CCAAC-----AACTTCACCTTGTCCCACTGAACCGCGACTCGAGACGATAATTTGAACTTTCCTGCAACTCA
GATCCATACAGTTGGTGATTGTCTATCTCTTCTGCCCTCTTCTCCTATTCCAATTGCCATACAACACCAAC-
AAACTTTCCATCCATGTATCAATGCCATGCTATCTCCTATCTGCCCATAGCGAACGAGGCTCGGTAACTTAT
GTACCTGGACCACCGATTGAAGCTGTAAATTACACAGACAGGTGGGTAATTTCAGTCGCAAACCCATCATAC
-AGCTCCAATA----CATTCGAATGCCGCCATCACGCATGATACTACGGGAGTAACTGGTAAGTCACAGTAA
TC-AAGCGAGCGTCGCCTTCGCTGGTTTATGGATTTCGCGGGCATGCTGTTCAAGGCTCGTCCAGATATTGG
TCGAGCCGGAAAAAATATATATATATATATCTATATATAT-------TTTAAACAATATCACCAGGCAACAA
GATTGCAAGCTTTTTTTC-CGAGAGTCAATAGAAGACGGCAAAGGTGACGGACGAGAGAGTCAGAGGATGAA
CGTTATTAACAACATT--ATGGGTTGAATAGTCCATCTAAGAGCTGTTCGCTCACCTGCCAAGTTATCTAAG
AACTGGGAACCAACACAGCTTGCTTCCAATCATCGATAGCCCGGTTGTTGACTTGCTGAACACCAAGACGTG
GAGTGAGGAGATCGGATCGATGCATTGACCCTCGGACAACAGGAAACCAGCTGTCTTAGAGGCATTGCATCG
ACATCCATCCCGGTCCGAATACCGAGCTACTTGCACGCCGCATGGCGCGTCTCGCGTATGACAGAAGCGGGA
ACCGGCAGGAACTGGGCAGGCTGTCCGACACGCAGTCCGCTACGGACTCGTTCTCGGGGTCGTCCGGTCTGC
GAGGATGACTGTTTGTAAGCCAGCGTGGTGGTGACTTTCTCCGTCCTTCTGGGGTATTTCTTCTGCCCAGTA
CCCCTGCCTTGTTTTCGA-TCATCCATCAAGACCCTTCATATACATTGCAAACACAACGTAAACCCAACGCA
AACCTCCATATTTGTCCCAAACGACTCAAGCCCAACTCGTATCCAACAAGTTCCTCACACCAAACCTCAACA
TCAACATGTCCCCCTCCAAGACCACCAAGTCCTCTTCCCAGTCCAAGATCTCGCTCACCAACCCCTCCATCC
CCCTCAACTCCCTCATCCTCGTAACAGGCTGCAACGGCCTCCTAGCCTCGCACGTCGCCGACCAACTCCTCG
CAGCAGGCTACCGCGTCCGCGGCACTGTTCGCAACCCCGACAAATGCTCCTACCTTACGTCCCTCTACTCCC
ACCGCCATGGAGGCCCGGGAAAATTCGAACTCGTCGAGATTTCCGATGTCACGGCCCCCAACGCCTGGGATG
ACGCCGTGAAGGGAGTGGCAGGGATCGTGCACTGCGTGGGAGCCACGGACTTGACTATCCAGGAGTCGGACA
GCGCTGCTCAAGAGGAGTTGGAGTGGCAGGTTGGTTTGTTGGAGGCTGCTAGGCGGGCAGGGACCGTCAAGA
GTTTTGTTTTTACTTCTTCGGCGTGGGCGCTTTGGATGCCTGATGCTAGCAAGAAGGTGACTCTGACGGAAC
AAAGTTGGAACGAAGACGCCGTGGCCCTGGCCAGGGATAAGAATGTTGATCCGAAAACCAAAGGAATGGCGG
GGTTTATGGCGCTCAAGACTCTTGTTGAGCAGGGGATTTGGGAGTGGGTAAAGCGCGAAAAGCCTGGGTTTG
CGTTCAATACCGTTCTGCTTGATACTGTACTAGGCGAGTGTCTTGATCCGAAGAATCAGGGGATCCCAAGCA
CGCTGGGCATGGTCCATTGGATTTGGGAGAACAAGCACATGGCTATCATCGACCTGATGGAACCGCAGTGGT
TTGTGGATTGCGTGGATATGGCCAAGGTGTACGTCGCGGCGCTGGCGTCGAGTCCAAAGGTGGATAGGGAGA
GATTGTTTGTCTTTGGCGAGCGGTATAGCTTCGGGGAGGTGGCGCGGTTGTTGGGGGAGATGTTTCCCGAGA
GGACGGAGAAGTTTGGAAAGCCAAAGAAGGAGGGGTGGGATCAGACCGAGGTGCCAAACCAGAGGGCTGAGG
AGTTGTTGAAGAGGGTGGGACAGAAGAAGGGCTGGACGGGGTTAAAAGAGAGCGTGAGGGCGAATGCGGAGA
GTATCTTGAGGTTGGAGAGGGAGGGTGGCACGGGGGCGCCGCAGAGTACGTATGCGCGGTAGACTAGGAAGG
AGACGTGTTAATGAGGTTTTCGAATCGTGGATGTATAGAGAGTAATACATACGACAGCTTGGCCCAATGCCT
CAACACTTTGAGTATGCGCTACCCTTTTGCGATCCCTGGTCTCCTGTAGTATTTCTTTTCGCAAAGAGCTGG
CATGACC-AAAAAAGCTCTTCAAGGCGCCGTCGGCTGGGGGTTATTCCCCACTGTCTTGTACAAATCCCTCA
ACTCGAATGCCTCGATGCCTCCCTCGGGGATTTCGCCAATGATACGCGCCGGCTGACCAGCGACGATGCTGA
AGCTGGGGATGACCATGTTCGGAGGGACAACCGAGCCGTCGAGAACTTTGACGTAATCCTTGATGATGGCAA
ACTCGCCAATGACGACCTTACCGCCAATGTGGACGTGGTTGCCGATCTGAGCAGCTTGGACGACGGTACCGG
GGCCGACAAAGACGTGGTCGCCGAGACGGAGGGGCATGAAGGTGAAGACTCTGTTTAGATTGCCGTCAGCCA
TTATAACGAGCACAGTCAAATTGGAAGAGAGAGGGTGGAGGAGCAGACATACCCCTTGTACATCCTGCCCGG
CGGCCGAAGACAGCACCCTCTGCTCAAGAAACAGTACCGACCAATGGCAACGGCAGTGTTGTTGGCTGGACC
GCCGGACGCGGACTGGGCTGGTGGAATTGTTCTCGCGAGGTCGCCTCGGATCATGACGTCGGGCTGGATGAC
TGTCTTGCCGCCAAGCATGATGTTTTGGGTGCCGACCAAAGTAGCCTTGCGGGCGACCTTGTTGCCGGTGTC
GGTCTCGATGTATTCTCCTCTGGGTGGTCGTCGTGACATGATGGGCGGCTGTTGTCTGTGTGTTCCGTTTGG
GGT----TGTGTGTGTGTGTGTTTGCTGGTCTTGTTGTTGTTTGTTTTTGTTTTGGCCAACAATTTCTTTGA
TCACTCAAAGCAGAGGGCGGGCGGGCAGGCACCTTGACGGTCAGTTTGGCGTCA----ACAGCCAGCGACGG
CACAAGTTGCCGATTGACAGACGGGGGATCACACCAATTTCAGCCTTTGATTGGTCGATCATGCTGGGC---
-TAGCGGGAGGTAGTGGGGGAGCTTGGGCCACTCATTGCGGGA------CCGGCACACGGCGGACACAGGAG
GCTGACACAGGCGGGCGGGGGTCCCCTGAAGCCCAGACGGGACCGCTGAAGATGACGGGATGCGCTGCAGTG
TCGATTCGCTACGAGGACTTGTCGGTTCCGCGTCTGGGGCTTCCACTCGTCGGATTAGGTT---CCTGCTCC
TCTTTCACCAGCAAGTCGAGACCGACTGGACCAGGTTGAT--GAAGCCTTGAAGCCCAACAGATGTGATGGA
TTTGTGCGGTGAGCGAATGGAGTCCAAGAAGTCCAAACTCGCCTCATACGATTTTCGACTTTATGCAGTCAT
GGAAACATAATCCATGTCCCTGTCTTTTGGGATCGGGAATTTATATCTGTGTTGATTCCCTTCTGCTTTGTC
AATGCTCCCGTTGTTTGTGAACGAAGCTGTAAACAACCACCCCTGAATGCCCTCATTCCCATCATCAACACA
CATCAATCATGTCCACCACCCAAAACCAGTCCCCTCAACCAAGCACAGGCAACGTCCCAACCGCCTCCTCCG
CGTCCCTCTTCAACATCTCCCACATCTCCCCACACCCCTCTCGACCATCAACA---ACCACCACCACCACCG
GACGAACCACCCCCGGCCGTCATCCACCAATCCCGCCTCCGCGTCCTTCACTGGCTCTTCAACCTCTCCCAA
ACCGACCCGTCGTGCTCATCCATAAACTCGACATACTCGGGCCCCGCATTTGCCCAGCCCTTGATGCCCTCA
AACAGAGCAAAGCTTTGAATCGAGTCATCGCCTATTTTGACGAGGTAATCCGACAACCAGCGCGCGGCACGG
CTA
>JW204/1-40323 Reversed:
GTAATCTTCAAGGCCCCATTCGTGGCTCTCGAGGGGGATGATGTCGTTGATTTGGTCGACGAGGTCGGCAAT
GGTTGGGTCGTTCTCCAGAGGGACGTGGTGGATGATTCTGACCTCGGGGAGGGAATGACGGCGGACGACGAG
GCGCAGACGAAGGCTGTTGTCCTTCATGTTGCCGTCGATGTGTGGTGTTTGTGGATTAGGTGTAAAATTGAA
TGGTAGGTATGATATCGAAGATGAACTGAATGGTTGGCTATGTGATGTTGGTCGTCTTGTTCGGGATCTGTT
CCGGTGGACAGCAGTAGCACTGTGGTGATGGGAATTTTGCAATCGTGGTGGTGCCTGGTGATCTGAGTCCGA
GATGACGAAAAGAACGCGTAAAGTGGAAATATTCAGTTTGGTTGTTTGCGTGGAAGAAAAGCACTGCAGAGG
AGAA-----------------------------------GCAAACCGTGTTCCGTTCTGTTTCGTAAGATTT
CACTTCAGTTTGCTTTTCGCTCCTTCCACGCTGCCCGGTGGAGGATTCAAGTTC------AGTTGGATTCTC
TCGGCTCTTTTCTTCAGGGCATTTTGTGGTGTGTGGTGGTGGCAGTCGCGACGGGCGTTATTCTGCAGCTTC
AGCTTCCACTTCCACTTCTACTTCCATCCGCTCGCTGCCTTTCTGCAGAACAA-----ACACTGATTCAATC
CCGCGCCAGAAGGGGAGCACCATGCAAGCCTTATCGGTGGAACCCAGCGTTGATGCCAAGAAGCTTGATTCC
ATGCTTTCTATTGGATGAAACATCGCAGGGCGTGTGGGGCCAGCACTTTATTGCATCTTCCACTACTGTACA
AGTATCTTCCGACACTCCAAACTGAAAGGCGAAAGGCCCTTACAATACAGTACATAGTGTACAGGTACTAAC
CAAAAGTTGTAGCTGAGTGTCTTTTCAGAGGTCCGATGTACATAGGAGAGGAAATTATAGAAGGACTCGAGC
ACGTGAAAAGGCGTCATAAGCTACTGTGACCTCCAAGAGGTACCACGCGAAAGACTTCAGTTGTGTGTTCGG
GGATAGCAACAAGATGAGGGAGCTTGAGCATTGGATACTGGTAGGATCAGTCCAGAACTCGCGAGATGGTAA
TCCACGGTGTGACCATAACCGTTTGTAAGAGATTCAAAGAAAATCTAATTACCTAAGAAAAAGAAGGAA-CC
CCCCTGAAACGCCTCGATTTTTGTGCCGCCAGAGAGACATGCCCGGTATACACGAGATTATATGCAGAATAA
ATGTCGCCATGTAACAAGAACTGTCTAATGTG--TTTGTTCGTGTTCGTGTCAAATGTATCAGATCACTGAG
GGAGCGCTCCCATGTCCAACATGTGTCCCATCTTTTCAATCTGTTGTCATTCGCGTTAGCACATAGTTGTCA
CCACCT---------GCAGCAGCAGCAGCAGCAGTATCACCAACAGGGTCAGCGTCACAAACGTACCTTGGT
CTTCAAATACCCCTCCACCTCGGGCGCCCTGAACCCTCCCTTGCCCTTCCAACTCAACGGCACCATGGCCAC
CCGTTCCGTCACCACAATCTCCCGATTCGGGCCCTCCACCGCCCTGATCTTGTCCGGGTTGTTCGTCAACAG
TCTGATCTCCTTTTGTCCCAGGTCCCGCAACATGGCAGTCGCCAGACCATAGCTCCTCGCATCGGCAGGGTG
GCGCAACAGCAAATTGGCCTCGACGGTATCCGACCCCAGATCTTGCAAGTTGTAGGCCTTCAACTTTTCGCC
CAACCCAATACCTCGGCCTTCTTGGCGCAAATAGATAATGATTCCACCAGCGGTATTGGAAGGCAACGACAT
CAAACGCGCCGCCTCGTCAAGCTGCTCGCCACAGTCACAGCGCGCAGACCAGACGGTTTCGCCCGTGTAGCA
CTCCGAGTGTATCCTGACCAATGGCACCTGTTTCTTCTCCTCCGCCTTCTCTTCCTGCTCTTCCTTCTTGGT
CTCTCCAACACCCGGTTCCCGACTCGTCGTCCTACCGGGATACAACCGGCCCGTATAAGCACCCCTTACCAA
CCTGTCCATCTCCGTCTCGCCCTCCCGCACTCTGTCCAAACTTTCACTCCGAATGTTGTTCCCAAACACAAT
GGCCAGGTGCTCCTTGTTGTCCACGTCGTTGGTGTACAAGTGCAGGAACATCTCGGCCCCGTTGGTGGTCGG
GATGCGCGCCCGCACTATGCACTCCACGTGCGGCAGAGATTCGAGGAGCTTGGGCTTCTTCGTACCGCATCC
TCCCGTGGGAATGGAGCTGTCGACGGGGATGCCGCGCGGCTCGGAGAGCGAGAGGGAGGTTATGGAGGTGGA
GGGGGTTGCTGTGCCGGGGGTCTGGGGAGGCGTGAAGGAGGGCGAGAGGAGGGAGGGCGGTGGTGGTTGGGA
GAGGGGGGTCGAGGGCACCGACGAGTGTGTCGAGAGGTTGTCGCTGGTGTCG-------AGGGTGATGGCGG
GCGCTGTGGTCGGTTGTGCCGAGGTAGAAGAGAGGTCTACGGATTCGACGTCGCCATTGTCTCGAGACTGCT
CGCTGGTGTTCTCTGATCTCTTGGGAGAGTAGAAGGAGGGTAATTGGCTTGTTGTCGCATTGTCGGCTTGCG
ACGATTGCGCATCTGATGTTGGTGCCGGGCACATGTTTGGTCTGAAGTGTTCGGAAGTGTTGAGCCGGAGGG
GCAAACGGGGGGGCGCGCTCTGGAGGGGGTTCGGCTTTGGTGGGATGGAAGTTGTTTGGTCGTGTTTAGGTC
TGGAACATCAATTCAACTCTACCTAGAGAACACGAGCGAGAAGCAATTCGACAAGTCGGCGGTGTCGTAAAA
GAGACTCGCGGAGAGAGAGAAAGAAGGAGAGAAAGTTCCCGAGTCGGTCTTGTCCAACTGACAGAACTGACA
ACACAAAGTTCGGATGCGCTGGGTCAGATTGCGGATTACTGTACATATGATTCGTACAGGGAACACGGCGAA
TTAAGCCAAGGGTCCGAGTCCGTCTCACACATTCAGCAATTGGGGAATCATTAGTCATGGACCCGGCTGCGG
GGATTCTTCGCTGACACTTCGCTGACTTTCTGCCGCCCAAAAGGGACC-AAAATGGAGAAAGGTCTCTGAGA
CAATTGGCCGTGCTTTGCGGGGTTGATGCCTGCCACGGCACCTTTTCCGGCAAGCCAAGGGGCCACGGGGGC
CTGCCGGAGACAAATC-GGGGTGGGTCTGTGCGCCATCATCCACCGGGCTGTATTCCAGGTTGCTCACTGTC
TCGTGAATTCCCCTCGAATTTCCATCGGCTTTTCCAGAATGACAATGACAATTATTTTCCACCCCAACACCA
TGATATCGTTACCATTCTGGTTACTGAGCAAGCGCTATACAAAACACGTCTGATGATCATTCACAGACGCCA
GAAGCTCCCCCGTCGAGCTCTGCATTTCTCTTTCCCTCCTCGCCGCCATCTCAATTTCCTCCAATTGCAACC
CCATCACTCCATGGACTTCCCCTTGCTGCTGAGTCCGTTGTTGGGAGCCTGGATACACCTTCGAAATCTGGT
CACCTTCTGAGATATAACTGCTGAAGCATGGCGGGGCAAGTTTGGCCAGGAGAGGGCGCAGCGGAGGAATGG
ACACACAAATGATGCCCAGTGAGCACTCGATGATGGTCCAGTTGAGGGGAGACACGAGGTAGTCTGCCTCGA
TGGTCAG-------TATCAATCTTCCACGCGGGGCTGGCTTTGAAACTCACAAGTCACGTCAATACCCTTGA
CATCACCCAACGAGACAATTCGGATGATGCTAGAGGCAAAGGCACTGGACAGTCAGCAACATACATGTCTTT
CAAGACCATGACCACGAAGACGCAGACACTCACATAAAGCCAACCCCAAACAACACACATATCATCAACCTC
TGCCTCAACGGAATACTCAGACCCCAAAAATACGGCAACGGCGCTGCAACCAGCACAAAGTCAATGGCCACA
TTGACCCCGGCATTCGCATACAAAAAGTCCACAAAGGGAATACACTTGCTACCAGCAATCGTATAATCCCAC
GCCGCCTTCACCGGTGTACACTGAAAGATGGTCGCAAACACGGCGCAAACCCCCATGGCCGTCACCACAACA
GCCGTGCCGTACAAGATCCATCTCAGGACTTGGCCGGAAAAGATCCTCAAGTACGACGTCAGGATGGACAGC
TTGGTGAAGGCGCCAGCTGCCGCATAGAAAACGTGGGCGACGTACATATGCTTTGATCCCGTCAGCCTCATC
ATCGCCCCTATTCAAGCCCCGGGCACAAAAGCTCACCTTTACGCACCGCGTCAACATATCCAACATGTTCTC
CACCGGCATTGGCAAGTTCCAGATATGTTCCCCCAGTCCATATCGTGTGGCTGCGAGGGCCATGGACGCCGA
GACCAGCGTGAACAGCCCGGCCAGGATGATAAAAAAGTCATCGACGAACAAACGGCGGGTGATGTACGCACG
GCAGACGATGCGGAGAGGGACAACCACACCCACAAGCACGATCAAAACCAGGTTGACCTGCCATATCGTCGA
CTTTTGCGTAGACTTGTCGCTGAGGTTGTAGCCGGCCAATATATCAGGACTGAACGATGGTCTTTGTGCTTG
GCGGGGGAATAGCGGGTTTAGGGGTGGCATTGGTGTTAAAGGTGCACGGGACTGGGTAAGGTCAACTTGTGA
GGATCATAGTGCAACTGGTATACCCTTCCCGGAGACGAGATCACAAGGCGATATGGGATGAAGATGTAAGGC
GGATTTATGATTTCACGATTCCAGACTTCCATCCTCGAGTCGCGACACGATATACACCCCCACACATCGGAC
GAGCTGCCTCAGAGCTATTAACTCTTTAGCCGCAACTGGCGGCCATGTGCGTGAAATCGTGGCGCTGCTTTC
CGTTTCTGCTCCGCTACACCTCCACTGCCTGCAAGCGCTTATGACTTTGTGGCTCACGGTACGGTGAAAACG
AGGGAGCAAGACATGCATTGACACTTGCTCAACGCCCGTCGTGAAACCCCATTCAAGATCCCAGTATCATGG
CAGAAAGATGGTGAAAAGAGACATCCCAGAGATCTGGAAGGCTGGAGAGTTGGCAGCCATGTAGTGACGCCA
TGGGTACCTATCTATGTCACCAAAGGATGGAAGATTTGCGCGAAGCCGGGAGTGACTCGAATGGGAGTGTTT
TCAGCTGCGATTACCCGCGGCTGGGTCCCAAGATGAGGCCCGTATTTCATCCATCGGAATACGCAGAATCGG
GTCAATTGTGCAATTTTGGCACGCACAATCTGATTTCCTCTCTACCTCTACGCGGTAGGTTACTGTAGCAGG
CTCCAAACAAGACCCTTGGTCTTGGGAAACGGGTAGCCGCATGAGTTATACCGGACCAATGCAGACATCTGG
GTGATCATTGGCAACCATTGTTCACTTGAGCGAGACGATTTTCCCAGCAGTCCAGCATCGATTGCAATACCC
CAACTGATCCAGTTTCCTGGGTTGAGTAGATCGGCTTCAAGTGCGCGATCTTCCCGCCGGT---AAAAAACT
TCTCGACCGCAAAT-GAAGAACTGGGAAAAAGCAAACCATCTCGAAGAAGAGAAGACGGAATCGGGCGTGCT
GCCAGGCTGTCGCGTGCTGTTCACAAGCTCGACCAATCGGACATCTGAATCTGAGGGTCTTCCTCAGCGATT
CATCCTGGCACCCGACCCGTCTCGGCAGCTTGTCTGTCAGCGGTGAACTGAAAGGCCATGCTAGCCATTTAG
GTCTTTCTCATAACTCAGCCACCACGGACAGACAGCCCTCCAATATCTTGCCAGGCCTCGACATTCAGGCAT
GACTTTGACAAATTATGCCAGCTGTGGCAGTTGTGGCAACAGCCGCGGCTCAACCAACCGCTGCCGGTGCTC
GGTATATGAAGCGACGTCGTTCAATATCGTCA------GGATGGACGATAAAGCTTGAGGAGGCTTGACCAA
ACATGACCAAAAGAATACCATCTCCGTGGTCGGCGCTTGTTTCCTCCGTACATGGCAAGCTGAAAGGCAAGT
CAATGGTGCCGCGGAGAAATA---AAAAAAACAGGGCAGAAAAAGCAATGATCGCGATAACAAGACGCATGG
CACAACACAACACAACACGAGAGGCCTTTGGATATGTTACCACTGACAACATGACTGGAGATGTGATTGAAA
ATGGGGCAATTCTGCGATAGACAAGTGGAATACGGGGTTCTGGATGGGTGATGTACAAGTGTTCAACGGGAC
GAGCCAGGCGCGATTTGGGCTGCGTCAAAGAGTGTGCGATGCGCCATTCAGTGTGGTCTTCGAGTGTTACCA
CGACCATGAGAGGTTGCTGCTATACGTGCGCATGTTTCTTGACATGAGAGGCATGGAATGTGGTATCATGTG
CACTCACTGCCCGCACATAGGGGTCCAGTCTACCGGCTAGGTATGTTGTCCGGCCCGGCAGTTTCGCCGAGT
GGCAGCCGGGAAACCTCCGTAAACCGTTGATCTTCATATAAGCGCACGAATCATCACGGCATGAGATCCTTC
CGGAGCGGGCTGCCGCCTGCGATTTACACTCCTGACACTATCCTCACCTCCATCGCTTATGCACGCGCCTCA
TTTCCTCGAGATCGCGCAAGCCATTACATACAAAGATCTGTCAAATATCCCCAGACCGACAGGCAAGGTGAC
ATTACCACCGTTTTTGAATCTGGGGATTAATCGGCACCTGACCCGGTTCCTTGTTTCTGGAACTTCTTTATT
CGGCCAAGGAACCTGCGAGACCCGTAGCGTAACATCGCGGAGGTGTTGGCTCCGGATTATCGGCACACCTGC
CGACGGTCGAGGCCTTGGCCCACTTACCCCGGCATCATCCTCCAATTTCCCCATGGCTCTCGCACTTATCTA
CGTCTAGCCATTTCTGGTAAGTCTCGGGACCTGGGCCGAGCAAGTTGAAACAGCCAGAGCATGAACAAATTA
GTGCCAGGAAGGTGATGATGGACAAGCCGACGGATCTATTGTTTCCAGGTCCGTCTGGGCGTTTCCGAAGTA
CGGGGTTGTCGCCCGGCATGCGATGACCTCAAATTTAAACTAAGAAGATTAGGAGAGTGAGGTAATGTACGG
TGCTGATGGTTGACGACCAG---------CTATATAAGACCTGTCGTCTATCAGTTCTCATCATCACCGACC
ATCACTTCTCCAGCCATCTTCCCCATATCACATACTCATCCCAAGTCACAATGCGCGCCCTCTCCCTCCTTG
CCGCCCTCTCGGCCGCCGGCGCCACCGTCACCGCTTCCCCCGTCGGCCCTGCTCATGCCCCACGGGCCCTCT
CCGACTCCAACCCCTTTGTCGGCAAGAAGCTCTTCGCCAACCCCAAATGGGCCTCCAAGCTCGAGGACACAT
ACAAGGCCTTCACCTCCAGGGGCGACTCGGAAAACGCAGCCGTAGTCCGCAAGGTCCAAAAGATCGGTTCCT
TCGTCTGGGTGTCCTCGCGCTCGGGCCTCTCCGAGATCGACGAGGCCATCCAAGCCGCTCGTGCGGAACAGA
GCCGCACGGGACAGAAGCAGATCGTCGGGTTGGTGATGTACAACATACCTGATCGTGACTGCTCTGCGGGCG
AGTCGGCGGGCGAGCTGAGCACCAAGAACGATGGACTGAGAATCTACAAGGAGCAGTTTGTCAAGCCGTATG
CGGCCAAGCTGGCGGCGGCCAAGGACTTGCAGTTTGCTGTGGTGGTGGAGCCGGACTCGTTGGGCAATTCGG
TCACCAACTCTGCCGTCGAGTTTTGCAAGCAGGCGATTCCTACCTACCGGGAAGGTATCGCTTTTGCCATCA
AGAGCTTGCAGTTGGACAACGTGGCGGTGTATTTGGATGCTGCGAATGGTGGATGGTTGGGCTGGGGCGATA
GTTTGCCCAAGGGTATGTCC-TTTCTTTCTTTCTTTCTTTCTTTGTTTCCCGTCTCTATTCCCCCCTTCGCT
ATCATCATCACCAGAAT----ACTAACACATCTCCAAAAAACAGCCGCCGACGAAATCGCCACCATCCTCTC
CATGGCCTCCCCCGCCAAAGTCCGCGGTTTCTCCACCAACGTCTCCAACTACAACCCCTACCTCGCCACCAA
GCGCGACTCCTTCACCTCGGGCTCCCCGTCCTACGACGAATCGCACTACGCCTCCTCCCTTGCACCCTACCT
CCAGCAACACGGGCTCCCTGCGCACTTCATCATCGACCAGGGCCGTGTGGCTTATCCGGGCGCCAGGAAGGA
CTGGGGTGACTGGTGCAACGTCAACCCGGCTGGGTTTGGCCATATCCCCACGACGGACCAGAGCGTCCTGCA
GAACTCGAATGTCGATGCGATTGTGTGGATCAAGCCCGGTGGTGAGAGTGATGGACAGTGTGGATTGAAGGG
GGCGCCGATTGCGGGTGCGTGGTTTGGTGGGTATGCGGAGATGTTGACGGGGAATGCGGATGCGAGTGTCAA
GAACAGTTAAAGGG--------GATGCGATGATGAGGGACGGATGATG-CAATGTCGATCATGGGCTGGAGG
TGGTGA-TCTGATCTTTTGTACATATGCCAGGGGGCTTTTCTCTTCGTTTGATCATACTT-AGGTACCTACT
TGAATTATATACTTACTTACACAAAGCA----TAACTTGTGTGTTCTCTCCGGTCAGCTTGAACATATCCGC
GTGCATTGTGATAGAAATCGAAGGGGGA-----AAACGAAGGGAAGCCGGAAGGGGAAAGGGGAAAGGGGAA
AAAGGAGAGAAGCTCGCACGGGCCATATCCCATCCCAATATGCGAACGACCTAAGGAACAGCAGTCAACTGC
ACCTGCCAAACCCATCACCAACACCAGAACTTGAGAGAGCGAACAAAGGAG-----------AAGATGC---
--AAAAA-ATAGTCGACGTGGGCCTGATTCGAACAGACGCTCCCTAGGGAACCAGATTTCAAGTCTGGCGCG
TTAGACCACTCCGCCACCACGTCTTTATCGTTGAAGT-CGTGT----CTAGGTGGTAA-GGTTATAGGTGTT
CAAGGGATAGGTGACCACGTGTCTCACGCTAGTAGTCAGTACAGTACATGTGGATGTAGGTATCTCGTATCT
TCTGTGCGACCTAGCGTTGTTCCGTAAGCGATACGTTTGTGTGTCCGGTTTGGTTGT------TCAAAGGTA
CCT---AGGTG-----GCTTGGGTTCGTTGATCTCGTCATTATAGGATATTGCTGAATGCAATGTGGTTTTT
GTG--TGGTAGAGGTACCTTTAGATATTTCAGTCGAACTTCTCCACCACGACTTACACG-ATACCTATGAGT
AGCCCCTTTCACGGACGGCAAAATCTTTACGTCTGTATCGATGTAACTGTAAGTAAAGAA------------
---------TGGTAGCT-------------------------------------------------------
-ACAAAAGGAAGATTACCGTCGGCAGGAAGAGATGAGGCTCAACAACACTACGCAGTGGAAGTTCAAACAAG
CTTCATGGATCCATCCAAGGGTGATACCACTGTGTATCATTCATAAGAAGCGACCGTTACGCCCGCCTGAGC
GAACGACCGTTTGATGCCCCTGGCAGCCTGGTATCCTGCCATGTCATCGACATAGACGA-----------CG
AATCCA-CGGGAGC----TAGCTGGCTATCGTA------------CCGACTCCCTGGGAGAGAGAGAGAGGA
TCAAGG------------------------------GAGGCATGTTTGACAGGC-TTGGGACAGGCTTCAGG
ACTACATACCAGGCCGCCTCGG------------AGACGACCCGCGCTTGCGCTTGCGCCTGTGCTGTGCCT
CCGCCTGCGGCTGTTGGATCAAGCAGTCCACGGTATGTAATTCACGATCATTTGCCGCGATGGCGCTTA---
------------------------------------------------------------------------
------------------------------------------------------------------------
----------------------------------ATTACATCGTGTC----------GTGCTCCCCATGTTC
GTTCTCGAGCCAAGTCC------------------------AGGGGCCTCGACAGTTGACACCCCAGCCGGC
GGCCC-----------------AGCCATCACCGCTCATGTGAT----------------GAACTTGATCATG
CAATCTTGAAGTCAGTCCTCTTGC-------CAGTCGAGCCCTGCAGCCAGAATGCGAAGCTGTACGGAAGA
AACGCAACGTAAGTGTGT-----TCAATAAACACGGGA---CACTGTGACGGCTTCCGTGAGAGGGGTATAG
GCACGAATCAGAGGCCTCATCACAGTGTGTTAGT--------------GGTGATGCGGGTCAGGGGT-----
-------GGTGTGTGATGAGCCAATGGTGGT-AGAGAGTGAGGATTGGGCGTTGCAGCCACTGTGAAGAGTG
GAAGTGCCAAGGGTGCTTAACTGCAGAAAAGACAGTATGGGT--------------GAGGGGAGTTCGCGCT
GTATATC--------------------------------------------GCGGTGGGGATATCGAAGCGA
AATGCTCGAGATGGCTTCAAGCTTTTGTTGTCGTTTGTT----GGAGATGTTGAGATGTCATGAAGGTGGTG
GTTTGTTGATGATGAAGTCA----ACAATTACCGGAGAATCGTTGATAAATCAATGGCCAGGTCGGCAGGCG
TATGGATTGCTAACCGGCAGGCAACAGAGCAGGCTGCCGGCTGCGTGAGGTGCGTTG---------AGCTTG
GACGCCGC------GGCAGCTTGGAACTTCCCTCTCTCCAGCTGTATCTCCTCTTGGCAACATTCGTCCATC
ATCTTTTTCTGTCCTTCACCTGTTACCCCGAAGCATCAGTTCCACTTTTGTGTTCATCGTACAAATTACACG
CTCGTCTATCATCGCAACAGCCGACTGTCCCA----TCGTGAAGTTAGTCGAAAGTTGCG------------
-------------CCGAACACA-ACAGCTGTTCAGTGCTCCGCCGTAGGGCGACTCTGGCGAAGTCGCGATG
AGGAAGAACTCCAAAGTGGGTATCGCGGT-----------------ATCTCACTG--TCTATTGGTTATCCA
GCATGGCATCGCGGCTGGA----CAACCAACCACAAC-----CCTCCATTAACCACCCACCCAAGCCGTCGG
GTTTGTCCACCATCCAATTGCC--TGTCTGTTCTGCCAGTGTCGCTGACTCTCGCTTGCTCCAAAGTCTGAT
TGTCAACGCCGCGCTGCC-CTGCACCCACTACACT-------------------------AGCCCGCTG---
-------------ACGAGATTCCGGGGAGGCTATTCGGACTACGGGCAGGGACTCCCTT-TTTCCCGCGCTC
GAGATATTCCCACTTGGGACTACGGTAGGAACATGGCAAGATTTGCAAGTGACGACGGCCTTGTCCTGCATT
AA-ATCCCGCT------------------GAGGATGATTCGGGGACCGGCTTGGAGTGGATCTAATAGCGGT
TGCTCCCTGTGACATGCCCGGGGGAGCTGACTGCTCTTTTGGGTTCTCGAACCTATCCCACGAAGCCTGCGC
TCAGAATGATGCTCTTGAAAGTCAGAGAAGGACGGCAGCCTGCCGAGAGCCG--------------------
-----TGAGACAAAGCTCTCGTATCTCTGTA---------GCTGGTTGATCAATATTCTACAGGACATA---
--TGCTAGTGGTGCAA-----------AGGACCTCCCACAGTGTGGTCTGCATGGTAATGCTGGTCGGCGCG
GGGCACTCACTC-----------------------GCTAAGTAGACATGGCAATG-CCTTCCTACCTGGCCA
TAGGACAAGACCTGATGAGGCCCCGGACAG-ACACGGCTCAAGATACAGCAGAGAGCATGCGGAGCGAAGGG
CAACA----GGTACGGTGAGCAGCCG--TCTCTGGCCAACGAGCTGAGCAAAGCCACGGTCGAGGCCAAA--
-----TTTCCCCAGAGTCCCTCGTCACCACTCTGTCAATAAACTTGGGAATC-ATGCATGTGGA--------
--------------------GGGAACA------ATTGCTTGGGTGGCCGGCCAGTCAAAGCCTG--------
-------AGCCCCCCCTGCTTAGCGCTAGCGGCGCGACCTTGC--------GGATTGGGCACTCAAGCTCCC
CATGGTTCCATCACCTCACTGCCCTGTCTGCACATGCT-GGGGGGCACAGGGCTCTTCTCGCACAAGGCCGG
CTGTCTGAAGAAGACTGAAATTGACCGG--GGCTGATTTGTTATCTTCAGTTGGGTCCCTCCCGCTTCGTTT
------CGTGGTGGA---TGGACCGTGTCCGACTCTCAGC---GTCTTTCCCTCCTCCAACGCCCGCTATCT
CCAGCCCTACCCCCAGCCTACTCCAACGAGCTGGCGACACCTCCAGATGCACTTGCAATCTCAGCGACTCTT
TTCCAGAAGACTACTTGTGTTCGAGTGAGACTCCAA-----------------------CGTCTTCGCCTTG
TATCATATTCTAATATC----------TTTGAAGTTGTTGGGAACCCTTGGAAGTTGACGCGCTGTAGTGTA
TTAACACAGCAA-----------GCGTGGTGATCACCTTTACTCCGCTTCCCGCGTACAGCAGACGCTTCCT
TTGTTTTCTC-CTCACACGGCAGAGACAGCCAGACTCCAACACACAACCTTTGTGAAACGAGGAACAATGAG
TAGCGGCAAGGGCTCTCCCGAGACTCTCGCAACAAAGACATTTTCGTCACCAGGAAAATCATCAACCGTGAC
CTTCACATCGACCACTCTCGAGGAGAGGAACGAGAGAAACGGCCGAATTGCTGCCCTGAGGCGGGACTCAGG
GTCCTCGTCC---TCCAAGGGATCAGCGCATGGCCTTTCAAGCATTGATGCGAGACTCGGCCTCCCGATTTC
AACAAAG---------TTCCTAGCTCCAGC---GGAAGATGTTCCTGATACGCCAAGTTCCACGATTGTCGA
GTTCGGTGATACGGACAGAAACCAATTGCCATCGGCCGCAGAATTGGCCGACAATGTCTTTCGCACCCAGCA
CCGCGTCCG------------AAAAAGCCGGTCACAGTCTCGGACACGCCCTGAGCATGGGAGCATTAGGGA
TCTCAAACAAGAGCGCAGCGCGAGTGCTCAGGCTAACCGAGCTGGGACTCCGACTGGCTCAACAAGAGAGAG
ATCCGAATCAG---GCAGCAAAGGAGCCAGTCCTGG---------ATTGAGGGGCTTACCAACCGACAGAAA
TCCCGCCGCCGAGCGGGAGCTGGCTAAAAC------------------------------------CAGAGT
CAACATGTATCTCACACAGCACCAACAACAACAAAGTCAAGAGCAGATCATCCAGAGTCCCATTCAGCAGCA
GCCCTCGGACCCTGACAAGGAACTTCTATTGGAGAACCGCGGCCTGTACCAGCGAGTTGCTGCGCTACAGCG
GACTGAGCGAGACCTGCTGGCAGAGAATCAAGAGTTACTCCGCCAATTCAACCAGCTAAAACAACATCACGA
CGTACGCCGCAAGCAATGGAGGGATCAACTTCGCCAACGGGAAAGGGAGTACGAAGCTCGCATTCATGAGCT
GGAGGACCACATGTTGCAGCTTGCTATTGCCAACCCGACAAGAGCGGCGCCGATCCAGACCGACAAGGAGAT
TATTCACTGGTTCGCTGAGCAAGAACATGCCCGGCGAGTCTGGACACAAGACTATGCCCACCGCGACGCGAA
CCGTCTATGCGAGGGCCTTCATCCAGTCCAGCTGGCCGAGCTATGCGAAGGCGTCAAGGAGTTTGTGAAGCT
CAAGGAGGACAAAACACTTCCCGAAGAGCTTCCTACCAACAGCAGCGAGACGACTCAGCTCCTTCTTCAAGG
CATGCTTGCAGACTTTATCTCCACCGAGATTTTGGCTTCTCCGTTCTGGGTGTTTACTGCCATCTCAGCCGG
AACGCTCGAGAGCCCTAGCGTTCCTCACCCCAGCACGGTACCGATTGCGACCAGTTTCCGTATGGATCTGAG
TTTGTTTAATGACATTGCTCCCATGCGACCCATCTAT---GCCCCTACTCCGGGCAGCCCTCACTTCCCGCC
CCCTTTGATTACAGCCATGCTGCCCCAAGCACTCGGAAACGCGGCATCG------GGCTTGGGCTTGCCTAC
TAAGACCGAGATGGAGAACCTTTATCACATGCTTCTGAGTGGTACGTCCTAACCCGTCACCCCTGATAGAAT
C---------TTGCTAACT-GTGTCGTAGCTCAAAAGCAATATGCGGACGTGACCGTTCACGATTGGCGAGC
GCAGCTTATGAGGCTCCTTGCCGAGAGCGGCATGAGCTTGAAGGATCCCTTGGATGCAGCCAAGAACGAATC
CAGGCGTATCCTGATTGAGTCCAGACTCAACTACGCCCGCAAACTTAAGGAAAAGTTCCTCGGAGGCCCGGC
CAGGTATCTCCTCGGCGAACAAGACGCCGCTGGAATCGAAAAGCTCGAGCGCAGACTACATGATCTGATCGA
CGAAACCCTCCGCTTCTCCTGCCGAATTTGGTCGCGTCCCACTCCTGTCCGCCTCCATGACCTTGGAGACCT
CAAAAACCAAAAGTTCAGTGCTTCCCACCCTTACATGCGGCTCTGCCACGTCCAAGCCCCCC--GCGGAATG
GAAGAGGTGCAACAACCAAGAACGAACGGCTCCAGCGAGCGTGAAAAGTCTCCCCCCGGCTACCACGACGGC
CGTCCGGTAATCATGGTCCTGTCCCCCGCCATCGAATCCATCGTCGACAGCAGCAAGGACAATAAGAAAGCA
GCGCCAGCCATGGACGAGACTCCCCGCGTTTGGGTCCGCGCTCGCGTGCTCGTTTCCTCACCCGCACGCGCT
GCGGCGATGAAGTCACTCGGCCCTGTCAAGATCGCTTCGCCTCCA--CAACCAGTCCGCCACAACTCCGCTC
CTACCACGGCCACAACTACGACACTCGACAAGTCAGGTTCTGG-----------------------------
-----CTCGCCAGCGGGGGTGGGTACATTACCAGCCACGCAGTTT-------TCGAGGATGCACACGTCACC
GCCGCACTCGTCTTCTTCTAGTTTGTCGACGGTCGATACAGCCAATGA----------TTCTTTCACGACTG
TTGGTCCGTTGAAAGCGACACCGAAACAGGTGTCCATGCCGTTTGCTA-GCCAGCAAGTGGTATC-------
-------------ACCATTTTTGAGGCAGAGTGTGTCGCCAAGTAAGATGTTTGGGGAGAACGGAAATCAGG
AAGGGATGATGGGAAGTATGGATTTGCCTATTGCTTGATGGGGAAATCCCAAGTGATTGACATGACTGGAAC
TACCCACCTACCTTCGTGTCTCCTCATCCATTCCTTCTTCATTTACCCACGGGCATAACCTCTCTTTCACAT
TTTCGTTTCGTACCTACGAACAGCGACAACCGGGCGCCTTATTCATTTATTGTACCAAAATAACGATACTAT
TTTTACTCATTCTTTTCAACTTTCGATGGATATATGACAATGGAAAATTCGCGGCGGATAGGTGAATAAATG
GACATCACAGGTGAATTCTTCAGATGGTGGCAGCACGAATTGGATGTCATGTATCGTCAAAGATA-CTACAC
TAGAAAGCGAGTGCAACGACGGACGTCACGGGAC--------AGGAGGACGGAGATGACTAGGACTGGAGAA
CTGGAAAAGAGATAGCCGGGGGAAACAGGAAATGTACGCTATGGACCTTTCAGCAGCTGAATTAACGCCAAG
TTTGTACACCCCGACTTTGCTTTTTCT-----CCGTTAATATTGCAGTCACTTCTGTCATTCAA----GTAC
GCTGGTCGGTCAATCCTGGAACTCAGCATCTGCATGGCGTTTGACAGACTTTTTCGACAGTGCAGCAGTGTT
GATGTGAGCGAAGGTGGAAGCTCAAAGGTGAGTACCTAGTCAGTCAGGGCAGCTAGCCCAGTTCTGTCGGCA
TGCTGTTACTGACCGACTGACTGCAATTGATGTTTGAAAGGAAACGTGCGTGTCCGGGGGACTGTATCAATC
GCAGCACGTCGAACGGGAAAGGTAGACCACAAGCGAGGTGGCTACCAACCGGATGAGTCAACACTTCATTCC
GTGGGAAGGTGAGGCACGCTCCGTGGATTGAGTGGACAAAAGGGGGAAGGAACGG--CAAGGTCTGACGGAC
GCCTTCGGCTCATATCACGGGGAGTTTCAAAAGTAGAGAAGAAGAAGTTGTA---TCAGCCGTCCCAAAAGG
AAATTCTCGATGAATTTCTTTTCCATTTCTCGAGTCACCTGTCAGAATAATTTCCTTCACNNNNNAAAAAAA
AAAAAAAAAAAAAAAAAAAAGGTCAATTGCG--------------------ACTCTCGCTGCGTCGCATCTT
GCTACGAGCCTGTCCTGCAGCATTCACAGTGGTAATATCCTCGTCCCGGTGCACCGGGGCCTGGCGTCACAT
CCTTCATCGGTTGACCGCAGCAGACATATGTGCAATGGATATCACAACACCGATTTTGACTTTTAGTGATTT
TCTACCAGCGATGATGAAGAATCGACCTCACTT------CCGCACATACTATAAGCCGTATCATCTTC----
GTTCGTCTCTATGTGCGCAAGTACCCACTGACAGCTCCCGTCTGA----CATATACACCTCTACGTAGGGTG
GTACAGACCCATTTCTGTCACCAGTGAACTGACAGTACCTCTAGTGACAGGTGACACAGGTGCCTAGGTAGG
TAGGTAGGTAGAAATAAAGAAAGCATTGAGCAAACAATATGCCTATTGCCACTGCCTAGGTACACAGAGACA
TCTCACGACTGGCTACC----TAGACAGTCCACACTTGTCGTTGATCCCTTCGAGGTCTTCTATTGGTTGAG
TTGATAATGGGTGGTGGTGTCACAAACCAACCTATTGGAGCCGTCAAACCTATTACACTACTGCTTTGCCCT
TGTCTCGGTCTTGTCTCTTTCAAGAAGAAGGCATGTGATTGGCTGTGCGTGGGAAAATGCAGTTAGTTTACT
ATA------CTCGACAT----AAAAGGGGGGAACAGGAAAACGC-----CAGGCTGGTTCAT----------
-GTTCTTCCAGAAGCAGACAGGCGAAACGGGA----------------------------------------
------------TATTGGCTCAC--GTGAAATTAGGTAGGTACCTAGTCGTACCTAGGTAGAGGTAAGGATC
CAGAATATGCCGCGATGCTTTGACCTTGGTACCTCTAAGGGAAAGGATTGGCTTGGGGTGAATGTTGTTGAT
GCCCGA----TTTGACAAGGATTCATTGGAATTCGGTGGTCGTTGATGCT------GCTGGCTGGGACTGTC
AGTCCATTGACCAAATTTTGGAAGAAAGCCGCTTCAAGACATCAACGC----------CATCGCTCATATAC
TAAAG--ATGTGAAGGATTTCGTTCTTTCCTTAGGTAGGTAGATTGTCAAGTGATAATGCCTTTTGGCTTGT
TGTTTGCTAATGGCCACTTGGTAGCTACCTCTACCTGGTATGCTAAATGCTACAATATCCTTATTTCGGACA
TCGACAATAGAAAGGGAAGAAAGANNNNNNNNNNNNNNNNNNNNNNNNNNNN-AAAAAAAAAGGAGAAAAAA
AGAGAAGAGAAAAAGAGGAAGAAGAAGACTCCGCCGAATGATACCGTTCATGAACCCATTCCCATACC----
------TCATA------AACTTCTTTTTCCGTTCCTTCATGAA---------------------CCCAGCTC
AA--------GAGTCAACGTTCTCTTCCCCGTCCCCGGCGACACCACCGCCGGCGACGCCACCCGTTTCGGC
GATCCTTGCGCCTTGACTTCCACCGTGACCTCCTGAACCTTCACCTCTCTCTTCTCACCCAACCATACCCGT
GCCTTACTCCAAACTCTCTCCTCCTCGCCAGCAATTTGATGCTCCCCATCATCACCACCACCTTCCACCCCC
TTCCTCACAACAGCAGGCTGCAAAACCATCACCACCTCCACTCCCTCACCCCCACTCGTCTCCAATACCCCA
TCCCTCTTCTCCTTCTCTGCCTCCGGTTGCACCAG-------GGAACTCAACTCATCCAAACCCCAAAACTC
CACTTCCCACTCAACACTCCACAGTCTAGCACCAAACCTCAGCGCCAGATCCATTTCTGTGGTCAAGATTTG
CTCGAGTTTGGCAATGTTCTTGGCAT---CTACCTGGTCCTGCAGCAAGAAACGCGCAGGGCCGCCGAGGAA
CCGCTCGGCGAGCTTGACGGCGTACTCGCG------------------------------------------
-CCTTGCTTCGGCGAGGAGGCGACGCTCTTCGTTCTTGAGGATGGAGGGATGTGTGGGGTCGTGGACGAGAC
CGCCTTGGGCGAGGATGGAGATCATTTGTGAGCGGAGGTGGGGAGTTGCCAGGGGGGTAGTTTGGACTGTTG
AAAAGGAAGAAAACCAATGTTAGTCACCTGCTGCTGTGAAAGAAAAAGGAAAGGAAAAGAAAGGAAAGGAAA
GAAGGGGGGCCGGAGAGGCTTACCTTTAGACAAGAACCCGCACATGCTCTTCAAATCTCCTTCACTCGGCAG
CTTGGCCGGGAGTACACTAACGGGAAGATTGGGTGTCTCCAGCCCGGCGGATTGTAGAGAGGTAATCAACGG
AGGCGGCT---GTCTCGGGCTCAGCGTGGCCACTGACCTTGCTGTTGCCGG-----TTGCTGGTTGTACACC
TCTGCACCCGCGGGCACGTACGAAGCCGCCGGCAGCGGGGGGATGCACTCCCACGAAGCAAGATCCATCCTG
AAGCCCACAGGTGACATGCTGCCCG-----------GCCGGGTCAGGG--------TAGGAGAAGTC-----
AGCTCAGCGAGTTCGTTGCGCTGCAAGGCATTGAAGGCCCAGAAGGGCGGCAACAGAGCTTCGGCAGTGATA
AAGTTGGTGAGCATGGCGTAGAGAACGAGGCGGGTGGTGTTGGCGCCGCCGTTCTTGGCGGCG---------
------------TCGAGGATTTCGGGAGGGAGCTGGCCGTCTTGCGTCAAGCGGATGAACTTCTGGACGGAG
CGGAAGAGCTCTTTTTGTTGCACGGGGTGGAGCTCAACGATGCGGTTGATATTGGGATGAGCGAACTCGTCG
ACCCAGGAGTTCCAGACCGTGGTGCGGGTGGTGAACCAAGTGATTATGTCGCTGTTGGAGAGGACGAGACCT
TGCTCGGGTTCGGGCTTGAGGGACTTCTTTGG---------------------------AGTGACCTTCTCA
AGCTCAGCGATGCGTTCGTCACGCTCGGTCATCTGCTTCTCTAGCTCGGCCACCTTGGCCTCGAGCTGGGAA
ATGGCATCTTCTTGCTCAGAGAGATTGTCCTCCTGGACGGTGATCTTGTGCTCAAGCTGGGCAATGAACTGT
TCTTGCTTAGAGAACTTCTTCTCTTGCTCAGCGAGCTTAG------------------CTTCGAGCTCCTTG
ACCTGAGCTTCGTGTTTTGCCTCTCTCTCCTTGAGCATCTCTTCCCACGCACGCTCTAGCAAGGCACGGTCC
TTCTTGGCCTGCGCAAACTCCTTTTGGGTTGCGGTGAGCTGGTGGGTGATGCTTTGGTTCTCAGCCAGGAGG
TTCTCCTCGGCGCGTCGAAGAGAAGCAAGCTGCTGGAGAAGATTACGGTTCTCGATCGCCAGCTCTTTGTCT
GGGTCTCCGTTGGCTGTGCTGCTGATAGACGCCAGGAATCGGCTGACTCGGTCGTTGATGCCCTTGTTACCG
AGCTTGCGAGCAAGGCCTCTTTCGTGCTTTGGTGTCAGGGGCGTGACGGGGGAGATGAT-------------
--CAAGTCATCTCCTGCTTCCGCAGTGTCGTTTTGTGGCTGCTTTGGCTGCTTGTTACGAGCAGTCCATAGC
TTGAAGATGTGGTCTGCTCGCTCTGCCGCCGTACCCTGAAGAGTTGGATGTTCACCATACTCAACAATGGTT
GAGCTAGGCGTTTCAATGACTGGGCTTAGA---------------GGGTAGGCCGAATTAGGGGCAGGTGTG
AGTGGGT---------------------------------GAATGTAGGCCGGCGTGGCTGGTGTAGCTGGT
GTCGCGGGAGTGAGCGGAACGGCCGAGGGGTGAGGAGTAAGCGTGTAGCCATTGGGGTTGGCGGCGGGTGCT
GGTGTCAACGGG-AATTGAGTGCGGGGATTG-----------------------------------------
---------------------CCAACAGCCGGAGACAATGGGATTGCTGTGACGATGCCAGGAGAGCCGGGG
GACAACGGAAGTGCTGAAATGTTTGGGGTTGCCACCTTTGCCGAGTTGGGGGCACTGCTCAAAGGGGAGTTT
GTCACCACCAAGGTCAACTTGGGACCTCTCAAAGGTGAGTTCGGGCTTCTTGGGCTTCTCATGATCGGCGAG
TTTGCCGGTAGTTGTGCGGTGGGGGAAACGGTGGACTGAGCCTGCGGCAAAGCCGTGACAATGGGGGTTGCA
GAGGCCATCATGATAAGGTANNNNNNNNNNNNNNNNNNNNNNNNNNNNNNNNNNNNNNNNNNNNNNNNNNNN
NNNNNATAGTGAGAAATAGATACGATGATGGTCTTGTC--------------GGCGATCCTGCACCAAGCTC
A--------------GATAGGTGTGATGATAGAGAACAATGAGGACTCTCGGCGCGAAGCTCTCACAACGCT
GACTTCAAGTGTGAAGTTGAAGCTGAAAAAAGGAACAACTTGGAGAGGGTGCTCGTCGTGAGCGAGCCCA-G
GCTTACATACTTTCTGGTGTCAGTCAGCCTT--TTGTGATAACAATAGAATAAAAGTGGCCCGGTCAACATG
GAGTTGCATGGGCCTT-CTACCGGGGGATAGCGCGGACTGGCTTACGAGCTCACCCACCACCCCTGTCCGGC
GCTTATTCCTCGACGCCATTGGCTCCCGCAGTGTCAACATCACTTCCATTGGCACTCTTCACATCAGCCAGA
CTGTGTAGGAAGCATGCCCAGCATGACCGTGAAGACCTCAGCGAGCTCTCAGTGGGCAA----AATGGTTCG
ACCCCTCCTATCGTGCCCTTGTCGATCA-------GTTTCTTCCAGCGGCTTTACCACTTACTTGGGAA---
-------------GCCATCAGCAAATGTCTTGCTCTCACTTGCCCTTTGCGAACCTCGAGCTTTACCCCGTA
CGGCTTCTTGGCTCCGTAGCTCCCGCTGACCATCGATGTGCCTGGCACTGCTCTCGCCTCAATGCAGGCCAC
TTCATCCGCATCACATCATGACCAACCCAGTTGATTGCCTG-GGCGGCTGGGCGGTTAGCAAATGGTGCCGA
TGTCATACGCCCACGGGCATACCCTTCCCAGATCACCAGAGCGAAGCGCAGGTGGAGTCTATCCAGTAGTCC
TTCAGACTGGCATGTCATCTTGTTCCTGGACGCGCAACAACCCCAGAAGCAAAGAATCGAACCAGCCCTTTT
GCCTGATCCGGCCTGGAATCAGCCATCCTGCACGGTAGTGAGTGTGGTAGGAATCCA--AAAACATGCGCCG
AT------------------CTGAAGATGAAACTGGTTCGTTTGGGGGTCATCGAGATATCCAT-CTTGCGG
TGAACC---AAAGGGTGGGAACTTGAAGTGAGGATCTAGAT---ATCAATT-TGTGTTTTCAGCTTGTT---
----------ATGAACGAGGTCTACTTCTCACTTTATAGAACCGGAAACTTTTCTTTTTTTTCGTCGAATTG
AATGCTCCACAAGCCGTTTGGTGTCTAAATGTCAGCTCTGGTCAGCACGTAATCAACGTCGTGACCAATGAG
CCG----------TGATTTAGCGATGACGC--------CGTTCCTACCGATAGGGCTCAAACCTTCCATAGG
GCAGCG------------------AGCAACTTTCACAATCCACCTC--GTCGCGCTT-----ATCGGCTCAG
GAACCTATCTGGA-GCTGGCCACATTTCGGGGCCCTGGATCTGCGGCGGCCAGGGCATGTTAGCCCGAGGAC
AAGGCACAAGTGACC----CGTGCCCCACTAACGGTCCTCGGCTGCATTT-----------TCTCGGGAAGT
AGAGCCAGCCGTTATCATCTTGTGGTTGGAATAAGC---GCGTATGAGT-----GCGGTGGGTGGAGTTGTT
GTCAT-------GGTGGAGGCGTTGGGTATGGTAGCGTCGCGCCCAGATCCTAGG-----------AGGAAG
ATGTCAGTATCAGGAAGCCA----------------------------------------------------
------------------------------------------------------------------------
------------------------------------------------------------------------
------------------------------------------------------------------------
------------------------------------------------------------------------
------------------------------------------------------------------------
------------------------------------------------------------------------
---------------ATACTGATCGAGGAAGGCTGATGAATGTCAGGAATAGCAAGATGCCCATATATACAA
CTCGGAC------------------------TGCCTCTTTGGACGACGCACTCCTCCTATGTACACCATTCG
TCTAG---CACTTTGCTAAGGTGGTATGTCCTCCAAATTTTCCTTATACATGCTATTCCAAATTAACGACAG
TGTCTCCCAAACACGCTATGCAAAAAGAAAAAAAGAAAAAAAAAAGGACAAAAAAAAGCAAATCCAAACCAA
ATCCCATCTGCCATGGCTTTCTGTACAAAGGGTAGACCTCCCAGCTGATACGCCACCTAGCAGATC--CCAG
ACGAGTAAACGGATTCGAAACGATGCTGTCGCCATCGCGTTATAAGACCTAGCTCTTCCGAGACTTGGCCGA
AATGCTTGTCTCCAAGTCCCG--ATGGCAATTGCATCATGTCTCATACCATCCGCTTCTGCATACC-GTTTA
CTGCGGCTTTTGCGCAAACCAAAAATAGTAGTTGAAGTACCGATGCACCCTCGGGTTATCCAGCCCCTTTCT
CGCCTCCATCAAAATCATCTCCCTCTGCACTGGATCCAATCCCAAGGCATCAAACGGCCTGCCCGCCAGTGC
CTCCATTATTTCCAGAATGGCCATCTTCTGATACATGCCGACCAACCGCAGCGTCTTGTCTTTCGCCCATAC
ACCAATGGGCACCTTCTTGACGACACACTGGATATTGACGAACCCGGCGTCGGCAAGATATCGCCTGAGGAT
CTTGGGCATGGTAATGTTCATGTTGAACTTGGCAAAGGCTTCTTGACTGAAGTCATAGAGG-----------
---------ACCTTGACCGGGTCATCATCGGGCATGGTCTCGTCGTCGCAAAAGACTTCGCAGTTTAGTTCC
TGGAACTCGATCCAGCCGCCTGGTTTGAGGGCTCTGTTTTTGT----GTCTGTTAGCAG-------------
-----------ATTGTCACCGCCTGCAGGTAATAGGACGAAAAGAAAAAGGGACCTACTCCATGGCATGCCC
CAACACCACGGGTAAATCCTTCAACACAATCGCCATGAACCGAAAATGCGCATAGTCCAGCTCCCCCCTCAT
CAACCACTCCTGCTCACAATCGTCTACCAAGAAATCCACATTGGGCGGGACCCAGACCGGTTGAACAGGAGA
GATGTCCATCCCTCTGACTCTAGCCATCGGCCATCGATCACCGGCATCAATGGCCCAGATTCCTGTCCCCGT
GCCGATGTCCAGGATATTCTGCGGACTTTTTCCCAGGGGCGCAAAGCTGATTTGACCGTCAAGCAGCTCGAG
AAGCATGGCGTGCTTCATGTCTTCGCGCGACAGCTCGGCATCGTCGTTGGGGATGGGGTAGCGGCTGTTCTT
GTAGGATTGGTAGCGCCGGCCGTGCTCGTAAGTGTGCGCGTAGATGGACGAGGTGGCGGAT-GTGCTGCCGG
TGGATTGGGTTTCGTAGCCTTCGGTGAGGGAGAACTCGTCCGAGTCGGAGGCGTAGTCGTGGCCTGCGGCTT
CTATGTTGTCGTGA------------TGGTGGTGGCCATACTCGCGAGAGTCATGGTAGTGACTGTTGTTGG
AGGAATTCAACTGCCATGACGATGCCGCTTGCTGCTCGTAGGTGGTGGTTGGAGCGAGGAGGGGAACTTCGT
GAGCTTCTTCGGCTTCCACGTCTTGAAGTAGTAGTAGTTGCTGACGTGCGTCTGACACAGTGTTGTTGGAAG
TGGTGTTTGCTGACATGGACGTGTCGACACTGTTCTTCTGTGCAGCGGCGGGGCCTTGCGCATTCGACGTTA
CAGTCGCATTGTCTGCGGCTGCGGCTGCTGCTGCTGCTGCTTGTCGGTTGCTACCACTAGAACCCGGCATCT
TGACGTGAAAGGAATCTGGATGGTAGCGATTTCATGTAGGGTCCATGTTTGGGGAAAATAAAATATCAGGCT
GGAAGGGCAAAGGCATAAGAGTGCGGATTGGCGACGACGACGATCGAGTTGAGTGTCTCGAATGGGCAATTG
TGATATTGCGCGCAGTAAATCAGAAGGTAAGCTCGGCTAAGGTACAATTCTCGTCTCGGTCTGTTAGGTCCG
GTAGTACCTAGGTATACAATGTACCTNNNNNNNNNNNNNNNNNNNNNNNNNNNNNNNNNNNNNNNNNNNNNN
NNNNNNNNNNNNNNNNAACATTTTTACATACACACACTTGGCCGTC-TTTAGTGACATACTGAAACATACCT
AATACCTGGACATGTATACTATCCTCATGTTGATATCATCACTACCTAACGAACCCTCCCTCCACTTACACA
AACTTATGGTCGATCCC----CGGAAGATTCTCAAAATCCTCCACCTCGGCTCTCCGGGGCCCCATTCCC-T
TCTTCCCCGGGCCCGTCCGATCGCCACCATGCCCCACGTGGTTCCCTANNNNNNNNNNNNNNNNNNNNNNNN
NNNNNNNNNNNNNNNNNNNNNNNNNNNNNNNNNNNNNNNNNNNNNNNNNNNNCGAAAGTACCGACTGTATCT
TCGTAATTGTCATATACACAAACGTAAATTACAAATATACATCTATTATATTTGTATATAATAATTATATAA
TATAATACTAGCTGTATATAATATATACAATATATAATGATTCAAATTTATACTACTAATTACGGTACTACC
AAATTAAGATTAGGAAATTCGGCGCGTCCAAGAGTATAATTTATTGCAATTTTATTCCTTCTTTTATAATAT
AAACTTCTATTAAAACTATTCTATAATTAAGTTTAATATTAATATTCTAATAATTATCGTATAATTATTATA
TAAATATTATATATTCCATATATAGGTCCTACTTCTTAATAGGCAATAGGTTAATACTATTAGAGGGAGTAG
GGCGTTTAATATTAAATTTAGTAATCTACGAAGTATAAATACTTGGNTTAATTTAAATATAAATATTATTAA
TATATATTCTATATATTATTTACTATTAATAGAAAGGAAATACTTATTCGGTTTTTCAGGCGTTGCGGAGTA
GTAATAGTCTTCGGACCTATATTTACAGAAATATTAATTAAAATCCTAAGTAGGAGGGTTATATTACGTATA
ATATTAATAATATAGTATACCGGGGTTAAAATAATAGATTTTAGGGTACTAGGGGGTTTAGAGGTAGCGGCG
GACAATTTAAGGGTAGTAATAAATAGTTTAGAGGCGGCGGCGGATAGTTTAAATATAATAACAAGTAGTTTA
AGGGCAGTAGTAGGCAATTTAAAGGCGGTAGTAGTAGATAGTTTAAAGACGGCGGTAGTAAATAGTTTAAGG
GCGGCGGCGGTAAATAGTTTAGGGGCGGCGGTAGCGGACGGTTTAGGGGCGGTAGCAGTATCCTCCTTATCT
TCCTCCTCTTCCTTATCTTCCTCCTTATTTTCCTCCTCCTCCTTATCCTCTTCCTCCTCCTCCTTATTCTCT
NNNNNNNNNNTAAATTAGTATATATATTTATTATATATATAAACTAAAGTAATTTATAGAGGAGGACTCCTC
AGAATCCTTATCCTTATCGTTATCCTCCTTATTATTATTTTTATTACCTTTACTATTATTCTCTTCGCTATT
ATTCTCATCCTTATTACTATTAATAACCTAAGGNNNNNNNNNNNNNNNNNNNNNNNNNNNNNNNNNNNNNNN
NNNNNNNNNNNNNNNNNNNNNNNNNNNNNNNNNNNNNNNNNNNNNNNNNNNNNNNNNNNNNNNNNNNNNNNN
NNNNNNNNNNNNAAAATTAGTATATACCTTTTATATATTTTTAAATTAATAATATTTTACCCCCTAGTTATT
AGGCTATTTATAATCGACGTAGATTGTAAGTAGCAGGTTACTATATTAAATAGAAGGAAGTTTATATTAAAT
TAATCCCTTTCCTTCGTATATTTATAGGTAAAAGTATAAATTATTAATAATAGTATATAAATACAAAGGGGC
TATAGTAGAGATAGGTAGTTATAGTAAGGAATTTATTTTATAAATAAAAAATTNNNNNNNNNNNNNNNNNNN
NNNNNNNNNNNNNNNNNNNNNNNNNNNNNNNNNNNNNNNNNNNNNNNNNNNNNNNNNNNNNNNNNNNAGGGT
AGTAAAAATTATTATAATACTACTACCGGATTAGAATATATTGAATTAATATATTAAAGAACTATAGTTAGT
AAAAGTAATATATAAGAAATATATATTAAGATATATAAGGGAAGGTATATATTTATAGTTAGCGAGCGTTTC
TACGTCGGTAACGCGGGCTCTAGTAATTTTAATTATAATTGTAGGATATATATTACGAAAGTATTAGCGTAT
TTTTAAAAATATTAATAGAAAAGATAATTGAANNNNNNNNNNNNNNNNNNNNNNNNNNNNNNNNNNNNTAAG
TTGGAAGGTTACGTTATTCGTAGTAGTAAATTTATATTACCGGTTAGAGCCGACGATAATAGGATAAATAGT
ACTATTAGTTTTGGAAATAACGTAGCGCGTTAGATTTAGAATATTAAAGGTATTTTCCTCCTTTAAATCGCC
CTTATAATTTAATATATATTAATATATATTTAATATAAATAAAAGTATAAAAGAATAAACTTTATTTTTAGC
CCTTATAAGCGGAATATAGCCTAAATTAGGGTTTTCCACCGGATTATAGAAGTATCTATATATAGGGTATAA
GTTATTAGCGTAAAATACGTCCGTATATATTATTATAATATCCTATTAATATATATTCTATTTATAAAAGTA
AAATATAATTACTTATAAACGTCCTTTAGTAATTAATAGGGTAACACGGGTGTCTTTAAATATTACNNNNNN
NNNNNNNNNNNNNNNNNNNNNNNNNNNNNNNNNNNNNNNNNNNNNNNNNNNNNNNNNNNNNNNNNNNNNNNN
NNNNNNNNNNNNNNNNNNNNNCTCCTTTTTAATTTTTATTAAAATATATTAAATTACCTTTTTATATACCTA
GGCTTTATTAATATATATTTTTAAAATTCCGAGGGTTTAGAATTAAGTAAACTTATATAAGTAATATATATA
CGTTGCCCTCTTTTCGGAAGTAAAAATTAAAAGAGAGTTTTAGACTTAAAGAATTTAAGGATTAGAAGTAAT
ATTAGAACTATACTTAATAAAAAAAGCCCTAGTACAACCCTAAAAATTTATTTTCCCCGAGGACTGTTAATA
TTTATAATATATTTGGTAATAATATACCGGTTATTAATATAAATAGAGTACCTATTCTCAATATAAGTCCGA
TAATTATATATATTCTATATATATTTAATAGTACGCCGGCTAGGCTTAAATACTCTAGTATTTNNNNNNNNN
NNNNNNCTTCGGCTTATTATATTTATCTTCTCTAATTCTTAGTATTCGTAGGGTTTATATTAGTACTAGTAG
GTCCTTAATTATAATACTAATATATAATCAATATATATTAAACACTTAGTTATTGTTTAATAAAGGAAAGAA
GAGGGAGATAGTTAAACTTTCCGATTCGGGCGATAAGGGCTAGTTAACCCCGAGCCGACCGTCTAGGAAGGG
AAAGGAAAAGGAGGTTCTAGAAATTAATACCGGCAACGAAGGCTAATCCTACTAAAGCCGATATTTAATTAA
TTAAAGGATTAAATTCGTACTGGGGAAGTAGATTAGCGGATAGATTAATAACGAATAGCGATTAGTACGCGA
AATATTCCTAATCGATATAGAGAATATCTTTAATATATAATTAAATACTATTATAATATATAAAGGATATAT
ATTTAGTACCCTATAGCCGATAGTAAATATAGAAAATACTAATATTATTATAAATTATTAAAATACTATTAA
TAATAAGGTCCGGATTTTCTAAAGTTAAGTAGATATAGAAAACCCTAGCNNNNNNNNNNNNNNNNNNNNNNA
AAGGACTAACTATACCGGTATTTATCCTTTTCTACGAACTAAGTTAAGTAATAAAAATAAAGCTACCGCTTT
ACTATATATACAATATATATCTAGTGCTTTATAACCGTCTACGAAAGTAGAGAATATTATAATCAACCTCAT
TACAATTATTAATAACGAGGATAGCGGATAAAATAGTACTACTAAGAATAATAGAACTCCTCTAAATATATA
GCTTAACTCCTATATAATAAAGATCGAAGATATAAAATCCGTACCTTCTAATTATAAATTAACGCTAGGTAA
GAAGAAAGTTATTCCTTTTCCGAATTTAAATTATAATTTAGATTATAGTTCTATATTTATATTTGAAATTAA
TATATTAGGAATATATAATTACCTAATTATTATTTTAAATTACGAAGATTCAAATAAAGAGGCTAAGGGTTC
TCTCGACGTTACTATCTAGGCTAACCGTAATTATTCTATAGAATACCTTAATATTATATTTAATTACAATTT
ATTTAGGGACTTTTATAAAATAAAGTTTAGGATTATAATTAATTAGATACTATTTAATTTCATAACTACTGG
CGATAAATATTTATTCGAAAATAATTTTTATTTTAATAAATTTAGCGAAAATTNNNNNNNNATTAGAGTAAT
ACTAAGAGTATTAAATAAATATATAGGATAAGTATTAAGATTGGAAGCGTTGGAAATAGGGGCGTACTATAG
CGGACTTAAATGTACTAGGAGAATAGATACCTTTATATATAGCTTATATATATAAAGAAGGNNNNNNNNNGC
GGAAATAGTAGTAGTATATAATAATTTAGAGGTACTGGGCTCTAGTCTAGTAAGTAGTTTTTCCTAGCGTTC
TAATATAGATTCGTTCCTATTATTATTTAGGAAATTTTATAATTTAGAGAGTAAGTTAAGTTTTTTAGGGAT
AGAGGAATTTGAGGCGCTATAAAATAAGCTAAAATAATAGAATTAGAGTCGATAATTCTATACGTCCTATAT
ATATATATTTAATAATTATAATTAATAAATTATTATATATATTTTATAAATCAAAGTTAATTTATAAATTTA
CTTTAGAATACTTAATAATTCTTATANNNNNNNTAATAGGGGAAGGAAAAATAAATAGGATTTACTTAAGTT
AGAGTTAATTCTTAGAATTTAATTAAATCCGCCTCCTAATATTTTAATTAGTCTAATTATTAATATATTTAT
AAAATAGGCGTCTCTTACTATAGGGGGCGCCGTTTTAGGTTTATCTAATATTATTATTTCCTTCTTAATAAT
AAGGAATAGTAGAATAGTGCTATCGGTTAATAACTCTTTAAGTAAAGCCTAATACTATTAATATATATTTAG
AATATAGTAAATAGAGTATTATATATACAGTAGAATTTAATTCNNNNNNNNNNNCAATCTCCTTTAACTACT
CTATATAGAATTAGAATTTAAAATGACTATTAATACAACTATAGAGTATTAGTAATTTCCTTATTATATATA
NNNNNNNNNNNNNNNNNNNNNNNNNNNNNNNNNNNNNNNNNNNATTCTAGTATTTATTTAGGTTTAATTAAG
AATTGGGCGTACTTCTAGCTACGAAATAATACCTAGTATTTTAATATACTATAGCGTTTTTAATATTTGAAC
CTTACTCCTAAGTTGGATATATAAACTTACACTTCCCTAGCGCTACGTTCGAAGGCGTACGGCTTAGCCTAC
GTACGAATATAATTAAGAATTATTATATTTAAATAAATATAAACTAATTATTTAGTAAATTAAAAATAAGTA
GGTTTACTTACCCTAGTATAACTATTACGAAAATATTTACAAAACTATACAATACCCATTAATATATATCCT
ATATATNNNNNNNNNNNNNNNNNNNNNNCGTCCTACTAATTAAAAGCTATATAATTATATATATAAATTATA
TCCTTGCTAATAAAGTAATTAAATTATAAAGTTAGTAACTATATATATCTATTTACTTTATAAGTATATTTA
TATAAGGTTGTTCACCGCAGAGATTTGAATAGCTGGGTTGGGGGGGTATACGTTATCTAATATAGTAATCAT
TGAAATTAAGGTTATTAATTAATTTAATTAATATTTTAAATTAAATTAATATATATCTTATATATAATATAT
ATCAGATACTAACGGTTTCGAATAGGAATACTAACCTCCCTCTCCGCTCGCTGCCCTTAAAATTTAAATATT
AATTATAAGTTAAAAAACCTAAATAATTTAATATAAGATTTATTAGGAGGCACCTATCTAGTATTATTGTAG
GGGATCGGGCTTATATAGGTATAAATATATATTAGAATATAATATTAAACTTTATATTAAATATATATATTA
TAAAAATATCCCTATTCGCCNNNNNNNNNNNNGATATGCCCTAGATATATATATTTATATATAAATATTGTA
TTCCTAAGATAAGAGAATATTAAGGTATAAATCGAATTTAATATTATAACGAAGCGTATATATAAATAATAA
TACCCTGAAGTTCTAAATAGACGGATTATTATTAGTTGAAATAATATATATAGTTTAATATTAATAAGGTAA
AATCGAACTAATTGGATAGAATAATAAGTAGGTAATTTAAAAGTTTAGACGAAGTTGGATAGTAAACGGCCT
AGAATATTATATTCCCTCTCGTATAAAAGTAAATTTATTTCTCNNNNNNNNNNACCTAAACGAAGTTTAATA
CAACTTTTAAATATATTTTTCCCTCGCTTTACATTATTGCCCCTACTTCGTATTATTAATACCTACTTCTAC
TATTTCACACCTTACAGTTTAGTAATATAGAATTATAGCGTTGTAGTAAGTGCGATTCTAATGGTTACTAAG
AATAATTGGATATATTGTATATATATTAACCTAAATATATTAAAGCAATTACTATAAATTTAGAATTAGTAT
AANNNNNNNNNNNNNNNNNNNNNNNNNNNNNNNNNNNNNNNNNNNNNNNNNNNNNNNNNNNNNNNNNNNNNN
NNNNNNNNNNNNNNNNNNNNNNNNNNNNNNNAAATAACCTTCGATATAAATAACCCTAATTTAGAATATAGG
TATTTCTACGGCCGGATGCTATTTAATCGTATAATTACTTTATTAAAGTATAATACTAAAANNNNNNNNNNN
NNNNNCTCTTTTCTCTTTATAACCCTACTTAAATATATTAATTCAAATTACTAATTGTAAGGTAGATATTAT
AAATAGTTTATAATATGGTTATATCTTTATAACTCTACAATTACATATTAAATATCTTAATTTAAAATATTC
CTCCAATANNNNNNNNNNNNTAATATCAATTCTATTATAAGCAATCCGTTACGTATAGAGATAAAGGTTATA
AGAAAGTAATTAATTAACCTTATATTTAATATATATATACGAAATTTANNNNNNNNNNNNNNNNNNNNNNNN
CTATATTTAATACGCTCATCCAATATATCCTATCTCGATAATAACGGTTCTCCCGTTTTCTAAATATCCTAA
AAAATAAGGCAAGATTATTTAATACTATTACCGAAGCTTATAAACGAGTATTATAAATATATTTAAATAGGT
CTTAATTTAATGAATTATTTAATACGATTATTTAGGGTTGCCGATAATACATTTACAAATAAATATAGCGAC
TATTTCTACTATTTAATATATTGTTATATAAATTCTATTTATATACGCTATATATATTAATAATATATAATT
TAATAAACAATACCCTTGCGGTAATAGTAAATTAGGGTATATTATAGAAGGAGTCCCCTTACTTATATACTT
AGAATTTAATTAGAATTTATAAATATTCGTCGGCCTTACCCTTACTCTATAATAATTAAATATAAATAACCT
TCCTAATTAATAAATATACCTATTAAATAATATAAATAGACTATATACTAATATATATTAATTATATATTTA
GCCCAACCTCCGTTTAATTAAAAGAGAAATAATAACTACCCTTTATAATTTCGTATTAATTATTTATATAGG
GGATAAATTATTTAGAATATTTAAGAAAGAGATAGACGAGGATGGGAAGGAATAGGAAGTATATTTTAGGAA
AGCCGAAGATAATACTATTATTTAGATTAAACAGGTTAAAATAAACCCCTTCAGAGGTATTCCGCCGTAGTA
AGAGTATATATTAAACAATTTGCTACCCATTGTACCCCCTTCGCTATTATATACTCCTACCNNNNNNNNNNN
NNNNNNNNNNNNNNNNNNNNNNNNNNNNNNNNNNNNNNNNNNNNNNNNNNNNNNNNNNNNNNNNNNNNNNNN
NNNNNNNNNNNNNNNNNNNNNNNNNNNNNNNNNNNNNNNNNNNNNNNNNNNNNNNNNNNNNNNNNNNNNNNN
NNNNNNNNNNGGTAAATTAAATATTTTTTCTTTAATATATTCTAAATATATACTAATTTAATATAGGATAAC
AACCTTACACCTACTATACCGGACACCGCTATTAATTGGAGTAATATAGTAAATTAGAGCCTAGAACCTAAT
AGACCTCCTATAGTCTCGCCTTTAAACTCGCCTACTTTACTTAACGGTCTAATAGATCGTATTAGGGTATTA
ATTACTATAGTNNNNNNNNNNNNNNNNNNNNNNNNNNNNNNNNNNNNNNNNNNNNNNNNNNNNNNNNNNNNN
NNNNNNNNNNNNNNNNNNNNNNNNNNNNNNNNNNNNNNNNNNNNNNNNNNNNNNNNNNNNNNNNNNNNNNNN
NNNNGTAATAAATCATCGGATATCGCTAAGGATATAATAGAATCGTTAAATTGAAATTTTAGTAGAAAAGAA
CCGGAACCCCCTTCCCTCTAAAAAGTAAATTGGATTTCCTATTTTCAATTTACTTAGGTATATATACTAAAT
TTATACTAATTAGTATAGGATACCACCCCTTCTATTATTCGCCCTACAAAACCAAAGCGAGCCGTAGTATAG
GTAGTTAATTATTCCTCTTAATTTAGGAAGAATAGAAAGTATAAATATAATTAAGTTTATAAATATAAATAT
TAATATTAATAAATTTCTATTATCTAGTAGGTTTTTATTTAGTTTCCTCTTATATATACTATATATATTAAT
ATTTATTATACCGATAGGCAATACTCTCTTTTCGGATATATATAAGTTTATATTTGTAAATAGAGTTCCTAT
ATTCGATAAATACTATAGTTTTTTATAAATTATAATAATTTAGGCTACTTTATTAGAATTAATCTAATTCAG
CTTTGTTGCTTTACATTATAGAAGATATTAGGTTTATTAGTAATAGTATAAGAAGGCTTATTCCCTCTACTA
CTAGCTAGATAATTAATTATTTACCTACTTGCTAGTATATACGTACTTATTCTTCTTATTTGTATAATGTTC
CTTAATATAGTATTGTATTACAATTAGTTCTTTTATTATAATATATAAAAATTATATGTTATTGCGTTGTAT
AAAATATATTGGAAGAATTTGGCTAATGTGTAAGTGTAATTTATTGAAATAGCGGCTATTTACGNNNNNNNN
NNNNNNNGTCTAGCCCATCCAACCAACACCGTCATCTTCCCTGTCCGTTCATCTCTTTCTAG-TTTCTTTTC
TTTTTCCCTCCTGTCAGATGCTTATCTCTCTTCCATCGCTTCCCCTTGATTTTTATTGAGAATTGCAAAACA
ACGTT-GTTGGTTGATGGACAACCATCGATTACAAAGCATCCAATCTTACCAAACGCTCAAACTTTCAACAA
CGTCGTAACCTGCAAAACATCGCATCCTGT----TATGGTAATGTAACATCGGCCATCCCCCCCCCCCCCNN
NNNNNNNNNNNNNNNNNNNNNNNNNNNNNNNNNNNNNNNNNNCCGCTTGAAACCGCCAACCAAGCGAAACGA
ACATTCGCGGATCCTATTCCCGATTTCCAATCATACGCCAATTCCTCGGAGAAATCTGGGTGTCAAGTTCGA
GTTTACTTTC--------------------------------------GGATTCGACAATCGACACGGTTGC
TCTGTCGATATCGATTTCGGGCATTGAAG-----CTGTATGGGTCCG-----------TACAGGTAGGTACC
TGTA-ACGCTGTATGTACCATCGTATCGGAATATATGA---CCGGCACCCTTCCTTTCTTCCATTTGAGATT
CTC-GAAAGGCAAGCCAAGTGCGAGAGTGCAACACCAAGAACAACCAAGTGTTTCATCATTACAAAATTGCC
TCATTCCATGTGGGTA---------------------------CCTATATCAACTTCTTGCATGTCTGAATC
CCGTCTTCTTCTTCTTCTATCATTTGTCATATCCCGCTGTACCCATAACAGCCGACAGTTTAGAAATCCCTT
TCCCCTTGGGCTACTATGG---------------------------------CTAGACACTCCTCCCATGCC
CCTTCCTAACCATCAACATCTTCTCCACACTCTTTGCATCCATCGCCAGTTCCGCCTCCTCCAGCGCCTGTA
GGGCAGCCTTGCTCCCTCTCTCCACCATATCTTTATCATACGCCGCCACCACTTCCTTCCTATCCTTTCCAC
TGTCTCTGATTTCCAACAGAGCCTGGACGTAGTTTTGCACATCGATAATAGCATGCTGGAACCCCTGTCCTC
TCAATATCAGCATCGGATGTCCCGCGTCTCCTGCCAGCGTTACCCTTCCATCCCTATTATCAAACGGCTGTG
CAATCCACGTGCCCATTTCGTCGATGAAGGCCTGGGTATGCGTATCGTCTTCGGGCGTGGCGTCTACGAAGG
ACTGGAAATCGGGTGAGAGGTCTCCTTGCCAGGATTGTTTGAGGTAGCGGACGGCTTCGGGGCCCTTGCGAG
GGATGTCGGGCGTGATAGAGAGGCTGCCTTTCCAGATTTTGGTCCAGAAGAATGTGTGCTGGAGGTCAGAGG
GAGGGGTGCCGGTTGTGTATTGGACTGTGAGGTGTTAGCTGCTGTCGTACCT--------CTGTTCCATGTG
ATTGCTTCCCG--TCCTTTTTTCGGTTTTGTGTAGGTACCCTAA-----AAAAAAAGGAAAAACTCACCTCC
GAATCCCCCCACAGCCCCTCGACTCATCGCCATAGCCATGACCGGATGTTTCTCCAAGACCTTTCGCACCAC
ATTCTCATCTTGGTAATCAACAACACACGTCCCAATCATGAACCCGCTCCTCTTCGCCTTTGCCTTTTCTTC
TCCATTTTCTTGATCCGCAAAGAGGATCTCCCGGACTTTACTCCCCGCCCCGTCCGTTCCCAGGACATAATC
CGCCCATACCTCTTTCTCCTCCACCCCTTCCTCCCCTTCCAAAGTAACCTTTACCTTTTCCGGATCTGACTC
AGTATCCAATCTAGTCACCTTCCGTCCCCATTGGATCGCCAACCCCTCACTCAACACCTCCCTAAGTCCCCT
TCTGGTAATCCTCCTTGCCCCCGGTACCGCGCTCTTGAACATTAGATCTCCCGTCTCGCCATTATACATGGG
CAACGTCTCCGCCCACTCGTCAAAGTCTAAGTGAGGGTTGGAGACAGCATGGTCGAAGTTGGCGAGGATAGA
AGGCGGGAGGAGGGAGGAGAAGATGGGGAGAGCCCAGTGGAGGGCAATGGTCCAGTCGCGCGGGCGGGAGTT
GAGGTGTGGTTCCGAGTCGTAGATGAGGATGGTGAAGCCGTGCTGTGAGGAGTTAGTGATCCGTTGGAGAGG
CAGAGGGGGTCTGGGTTGTGTGGAAGA----AAACATGCGTTTTTCAAAGCTTGAGCTGCCAGAAGACCGGT
GAGGCCGGCACCAATGATGATGATGGTTGGTTGGGAGGGGTTGGTGTCCTTTGTCGCTGCCATTTCTGCTGC
TGATATCAAAAGGTGCTTGAAGATGAGTTGTGCCAATGCTGCTACCAGGCCGGAATATA----TACCGGGAA
GTTGGCGGAAACGGAAAGTTGAAGATCGGAAAGATGGTTTTGTGCACCACTTGGTCCAAGTGTAAGTGAAGG
CAAGTAAACCGGTGCATGGGATCATGTCTCGCTTTAAAGAGAATATCCTGACGGGAATAGAGTGGAGGAAGA
ACCTTGGTGGCTACCGTCTCCAGTCCTCTAGCGGTACCTCTAGCCTTGCTGATCCCGGAACCAGGTGACTGG
AATCGATCTTTCCATCCCATAAACCGCCCGAACAAAAAGTCCCGACACTGCAGTGGGTTACTCGGCGATGAG
TGGTGCCCGGTCGGCTCGGGGTATCGCTAT------GTGGGCTTCCACTTGGATTTACTTCTATCCATCCTG
CTGGATATCCAACGTCCATCCATTGGCGTGGAATTCCACAGCTTTGTTCCCAAGCCGTCGCCTACCCATCAG
GACCCCATCACGGAGGTTGCTTATCCCCGATCCCG----ACTGC---ACGGCCGCACAAAGTGCTCTTCAAT
GGCGATCACTCATGTCAGAAGCCATGCTGTCGCACAAGTCGTCGTATCCGAACTGCCGGTAACTCGC---AC
GACCGTTGATCGTTTGACCCAGAAAGACCCT----------------GAAACCGCCAGTCGCTTGCGTAACG
AAGAAAAGTGTGGAGGTGGGATCAAATGT-CCGCCGCAGTCCCTCGGAGTTAAGGCACG---TAATCTTCTG
GGATATTGCTATCTTGGGTTAGGCTGTTCGACAGTGCTGG----------------TTCGACACCTTTTGAA
GATGATCGCGGTTACGGCGTGCTGGTATCGCCGGGGATATTTCCGAGCTTCACAAGTGCAATCAGTGGTGAC
TCTAAGCCGGAACGACAAAGACGAAAGAGTTCA------------------ATGATGCCAAGCGTGACGTGA
CGGTACC----TATACAAGTAAAAGTCATAACGTTCAT-TTGCTTCCTGATTCCCAGTTATCCCGCGTCACA
TTAATCGCGAGCGGCTCAATGAGTTCAGTGTGAGGAGGCTTGCCAAAGAACATACAAGATGATCGGGGATTG
GAAAGTTGGAATGAACGGGAGGAGGACGGAAAGTGGGATTGGGTGCCGTAGTTCACCGCTCCCGTCCGGCGC
ACGAGCTCCGGTAAATTTCGTCGTACCGGTATTCATCCTGCTAGGTAACGAGTGAAAATAGCGTAACTTTCC
CAAACAAGGGAACTTCACCTTATCCCACTGAACCGCGACTCGAGACGATAATTTGAACTTTCCTGCAACTCA
GATCCATACAGTTGGTGATTGTCTATCTCTTCTGCCCTCTTCTCCTATTCCAATTGCCATACAACACCAAC-
AAACTTTCCATCCATGTATCAATGCCATGCTATCTCCTATCTGCCCATAGCGAACGAGGCTCGGTAACTTAT
GTACCTGGACCACCGATTGAAGCTGTAAATTACACAGACAGGTGGGTAATTTCAGTCGCAAACCCATTACGC
GAGCTCCAATACAATCATTCGAATGCCGCCATCACGCATGATACTACGGGAGTAACTGGTAAGTCACAGTAA
TC-AAGCGAGCGTCGCCTTCGCTGGTTCATGGATCTCGCGGGCATGATGTTCAAGGTTCGTCCAGATATTGG
TCGAGCCGAAAAAAA-AAAAAAAAAAAAAAAAAAAAAANN-------NNNNNNNNNNATCACCAGGCAACAA
GATTGCAAGCTTTGTTTC-CGAGAGTCAATAGAAGACGGCAAAGGTGACGGACGAGAGAGTCAGAGGATGAA
CGTTATTAACGACATTGGATGGGCTGAGTAGTCCATCTAAGAGCTGCTCGCTCACCTGCCAAGTTATCTAAG
AACTGGGAACCAACACAGTTTGCTTCCAGTCACCGATAGCCCGGTTGTTGACTTGCTGTACACCAAGACGTG
GAGTGAGGAGATCGGGTCGATGCACCGACCCTCGCACTACA-CCCACCAGCTGTCTCAGAGGCATCGCAGCG
GCACGCCTCCCGGTCCGAATACCGAGCTACTTGTACGCCGCATGGCGCGTTTCGCGTGTGACCGAAGCGGGA
ACCAGCAGGAACTGGGCAGGCTGTCCGACACGCAGTCCGCTACGGACTCGTTCTCGGGGTCGTCCGGTCTCC
GAGGATGATTGTTTGTAAGCCAGCGTGGTGGTGACTCTCTCCGTCCTTCTGGGGTATTTCTTCTGCCCAGTA
CCCCTGCCTTGTTTTCGATTCATCCATCAAAAACCTCCATATACATTGCAAACACAACGTAAACCCAACGCA
AACCTCCAGATTTGTCCCAAACGACTCAATCCCAACTCGTATCCAACAAGTTCTTCACACCAAACCTCAACA
TCAACATGTCCCCCTCCAAGACCACCAAGTCCTCTTCCCAGTCCAAGATCTCGCTCACCAACCCCTCCATCC
CCCTCAACTCCCTCATCCTCGTAACAGGCTGCAACGGCCTCCTAGCCTCGCACGTCGCCGACCAACTCCTCG
CAGCAGGCTACCGCGTCCGCGGCACTGTTCGCAACCCCAACAAATGCTCCTACCTTACGTCCCTCTACTCCC
ACCGCCATGGAGGCCCGGGAAAATTCGAACTCGTCGAGATTTCCGATGTCACGGCCCCCAACGCCTGGGATG
ACGCCGTGAAGGGAGTGGCAGGGATCGTGCACTGCGTGGGAGCCACGGACTTGACTATCCAGGAGTCGGACA
GCGCTGCTCAAGAGGAGTTGGAGTGGCAGGTTGGTTTGTTGGAGGCTGCTAGGCGGGCAGGGACCGTCAAGA
GTTTTGTTTTTACTTCTTCGGCGTGGGCGCTTTGGATGCCTGATGCTAGCAAGAAGGTGACTCTGACGGAAC
AAAGTTGGAACGAAGACGCCGTGGCCCTGGCCAGGGATAAGAATGTTGATCCGAAAACCAAAGGAATGGCGG
GGTTTATGGCGCTCAAGACTCTTGTTGAGCAGGGGATTTGGGAGTGGGTAAAGCGCGAAAAGCCTGGGTTTG
CGTTCAATACCGTTCTGCTTGATACTGTACTAGGCGAGTGTCTTGATCCGAAGAATCAGGGGATCCCAAGCA
CGCCGGGCATGGTCCATTGGATCTGGGAGAACAAGCACATGGCTATCATCGACCTGATGGAACCGCAGTGGT
TTGTGGATTGTGTGGATATGGCCAAGGTGTACGTCGCAGCGCTGGCGTCGAGTCCAAAGGTGGATAGGGAGA
GGTTGTTTGTCTTCGGTGAGCGGTATAGCTTCAAGGAGGTGGCGCGGTTGTTGGGGGAGATGTTTCCCGAGA
GGAAGGAGAAGTTTGGAAAGCCAAAGAAGGAGGGGTGGGATCAGACCGAGGTGCCAAACCAGAGGGCTGAGG
AGTTGTTGAAGAGGGTGGGACAGAAGAAGGGCTGGACGGGGTTAAAAGAGAGCGTGAAGGCGAATGCGGAGA
GTATGTTGAGGTTGGAGAGAGAGGGTGGCACGGGGGCGCCGCAGAGTACGTATGCGAGGTAGACTAGGAAGG
AGACGTGTTAATAGGGTTTTCGAACCGTGGGTGTATAGAGAGTAATACATACGACAGCTTGGTCCAATGCCT
CAACACTTTGAGTATGCGCTACCCTTTTGCGATCCCTGGTCTCTTGTAGTATTTCTTCTTGCAAAGAGCTGC
CATGACC-AAAAAAGCTCTTCAAGGCGCCGTCGGCTGGGGGTTATTCCCCACTGTCTTGTACAAATCCCTCA
ACTCGAATGCCTCGATGCCTCCCTCGGGGATCTCGCCAATGATACGCGCCGGCTGACCAGCGACGATGCTGA
AGCTGGGAATGACCATATTCGGAGGCACAACGGAGCCGTCGAGAACTTTGACGTAATCCTTGATGATGGCAA
ACTCGCCAATGACGACCTTACCGCCAATGTGGACGTGGTTGCCGATCTGAGCAGCTTGGACAACGGTACCGG
GGCCGACAAAGACGTGGTCGCCGAGACGGAGGGGCATGAAGGTGAAGACTCTGTTTAGATTGCCGTTAGCCA
TTGTCACGAGCATAAGTCGAAGAGAAGAGAGAGGGTGGAGGAGCAGACAAACCCCTTGTACATCCTGCCTGG
CGGCCGAAGACAGCACCCTCTGCTTAAGAAACAGTAACGACCAATGGCAACGGCAGTGTTGTTCGCTGGACC
ACCGGACGCGGACTGGGCTGGTGGAATTGTTCTCGCGAGGTCGCCCCGAATCATGACGTCGGGCTGGATGAC
TGTCTTGCCGCCAAGCATGATGTTTTGGGTGCCGACCAAAGTAGCCTTGCGGGCGACCTTGTTGCCGGTGTC
GGTCTCGATGTATTCTCCTCTGGGCGGTCGTCGCGACATGATGGGCGGCTGTTGTCTGTGTGTTGTGTTTGG
GGT----TGTGTGTGTGTGTGTTTGCTGG---TGTTGCTGTTTGTTTTTGTTTTGGCCAACAATTTCTTTGA
TCACTCAAAGCAGA----GGGCGGGCAGGCACCTTGACGGTCAGTTTGGCGTCA----ACAGCCAGCGACGG
CACAAGTTGCCGATTGACAGAC-GGGGATCACACCAATTCCAGCCTTTGATTGGTCGATCAAGCGGGGC---
-----------CAGTGGGGGAGCTTGGGCCACTCATTGCGGGA------CCGGCACACGGCGGACACAGGAG
GCTGACACAGGCGAGCGGGGGTCCCCTGAAGCCCAGACGGGACCGCTGAAGATGACGGGATGCGCTGCAGTG
TCGATTCGCTACGAGGAATTGTCGGTTCCGCGTCTGGGGCTTCCACTCGTCGGAT-----------TGCTCC
TCTTTCACCAGCAAGTCGAGACCGACTGGACCAGGTTGAT--GAAGCCTTGAAGCCCAACAGATGTGATGGA
TTTGTGCGGTGAGCGAATGGAGTCCAAGAAGTCCAAACTCGCCTCATACGATCTTCGACTTCATGCAGTCAT
GGAAACATAATCCATGTCCCTGTCTTTTGGGATCGGGAATTTATATCTGTGTTGATTCCCTTCTTCTTTGTC
AATGCTCCCGTTGTTTGTGAACGAAGCTGTAAACACCCACCCCTGAATGCCCTCATTCCCATCATCAACACA
AATCAACCATGTCCGCCACCCAGAACCAGTCCCCTCAACCAAGCACAGGCAACGTCCCAACCGCCTCCTCCG
CGTCCCTCTTCAACATCTCCCACATCTCCCCACACCCCTCTCGACCATCAACA---ACCACCACCACCAGCG
GACGAACCACCCCCGGCCGTCATCCACCAATCCCGCCTCCGCGTCCTTCACTGGCTCTTCAACCTCTCCCAA
ACCGACCCATCGTGCTCATCCATAAACTCGACATACTCGGGCCCCGCATTTGCCCAGCCCTTGATGCCTTCA
AACAGAGCAAAGCTTTGAATCGAGTCATCGCCTATTTTGACGAGGTAATCCGACAACCAGCGCGCGGCACGG
CTA
>JW199/1-31230 Reversed:
GTAATCTTCAAGGCCCCATTCGTGGCTCTCGAGGGGGATGATGTCGTTGATTTGGTCGACGAGGTCGGCAAT
GGTTGGGTCGTTCTCCAGAGGGACGTGGTGGATGATTCTGACCTCGGGGAGGGAATGACGGCGGACGACGAG
GCGCAGACGAAGGCTGTTGTCCTTCATGTTGCCGTCGATGTGTGGTGTTTGTGGATTAGGTGTAAAATTGAA
T----GCTATGATATCGAAGATGAACTGAATGGTTGGCTATGTGATGTTTGTCGTCTTGTTCGGGTTCTGTT
CTGGTGGACAGCAGTAGCACTGTGGTGATGGGACAGTTGCAATCGTGGTGGTGCCTGGTGATCTGAGTCCGA
GATGACGAAAAGAACGCGTAAAGTGGAAATATTCAATTTGGTTGTTTGCGTGGAAGAAAAGCACTGCAGAGG
AGAATTGAAGGGAAACCAAACAGCTGAGTCGAACAACTTGCAAACCGTGTTCCGTTCTGTTTCGTAAGATTT
CACTTCAGTTTGCTTTTCGCTCCTTCCACGCTGCCCGGTGGAGGATTCAAGTTC------AGTTGGATTCTC
TCAGCTCTTTTCTTCAGGGCATTTTGTGGTGTATGGTGGTGGCAGTCGCGACGGGCGTTATTCTGCAGCTTC
AGCTTCCACTTCC------ACTTCCATCCGCTCGCTGCCTTTCTGCAGAACAA-CCTAACACTGATTCAATC
CCGCGCCAGAAGGGGAGCACCATGCAAGCCTTATCGGTGGAGCACAACGTTGATGCCAAGAAGCTTGAT---
-TGCTTCCTATTGGATGAAACATCGCAGGGCGTGTGGGGCCAGCACTTTATTGCATCTTCCACTACC-TAGA
GGTATCTTCCGACACTCCAAACTGAAAGGCGAAAGGCCCTTACAATACAGTACATAGTGTACAGGTACTAAC
C-AAAGTTGTAGCGGAGTGTCTTTTCAGAGGTCCGATG----TAGGAGAGGAAATTATAGAAGGACTCGAGC
ACGTGAAAAGGCGTCATGAGCTACTGTGACCTCCAAGAGGTACCCCGCGAAAGACTTCAGTTGTGTGTTCGG
GGATAGCAACAAGATGAGGGAGCTTGAGCATTGGATACTGGTAGGATCAGCCCAGAATTCGCGAGATGGTAA
TCCACGGTGTGACCATAACCGTTTGTAAGAGATTCAAACAAAATCTAATTACCTAAGAAAAAGAAGCAA-CC
CCCCTGAAACGCCTCGATTTTTGTGCCGCCAGAGAGACATGCCCGGTATACACGAGATTATATGCAGAATAA
ATGTCGCCATGTAACAAGAACTGTCTAATGTG--TTTTTCCGTGTTCGTGTCAAATGTATCAGATCACTGAG
GGAGCGCTCCCATATCCAACATGTGTCCCATCTTTTCAATCTGTTGTCATTCGCGTTAGCACATAGTTGTCA
CCACCT------GCAGCAGCAGCAGCAGCAGCAGTATCACCAACAGGGTCAGCGTCACAAACGTACCTTGGT
CTTCAAATACCCCTCCACCTCGGGCGCCCTGAACCCTCCCTTGCCCTTCCAACTCAACGGCACCATGGCCAC
CCGTTCCGTCACCACAATCTCCCGATTCGGGCCCTCCACCGCCCTGATCTTGTCGGGGTTGTTTGTCAACAG
TCTGATCTCCTTTTGTCCCAGGTCCCGCAACATGGCAGTCGCCAGACCATAGCTCCTCGCATCGGCAGGGTG
GCGCAACAGCAAATTGGCCTCGACGGTATCCGACCCCAGATCTTGCAGGTTGTAGGCCTTCAACTTTTCGCC
CAACCCAATACCTCGGCCTTCTTGGCGTAGATAGATAATGATTCCACCAGCGGTATTGGAAGGCAACGACAT
CAAACGCGCCGCCTCGTCAAGCTGCTCGCCACAGTCACAGCGCGCAGACCAGACGGTTTCGCCCGTGTAGCA
CTCCGAGTGTATCCTGACCAATGGCACCTGTTTCTTTTCCTCCGCCTTCTCTACCTGCTCTTCCTTCTTCGT
CTCTCCAACACCCGGTTCCCGACTCGTCGTCCTACCGGGATACAACCGGCCCGTATAAGCACCCCTTACCAA
CCTGTCCATCTCCGTCTCGCCCTCCCGCACTCTGTCCAAACTTTCACTCCGGATGTTGTTCCCAAACACAAT
GGCCAGGTGCTCCTTGTTGTCCACGTCGTTGGTGTACAAGTGCAGGAACATCTCGGCCCCGTTGGTGGTCGG
GATNNNNNNNNNNNNNNNNNNNNNNNNNNNNNNNNNNGATTCGAGGAGCTTGGGCTTCTTGGTACCGCATCC
TCCCGTGGGAATGGAGCTGTCGACGGGGATGCCGCGCGGCTCGGAGAGCGAGAGGGAGGTTATGGAGGTGGA
GGGGGTTGCTGTGCCGGGGGTCTGGGGAG----------------GNNNNGGGAGGGCGGTGGTGGTTGGGA
GAGGGGGGTCGAGGGCACCGACGAGTGTGTCGAGAGGTTGTCGCTGGTGTCG-------AGGGTGATGGCGG
GCGCTGTGGTCGGTTGTGCCGAGGTAGAAGAGAGGTCTACGGATTCGACGTCGCCATTGTCTCGAGACTGCT
CGCTGGTGTTCTCTGATCTCTTGGGAGAGTAGAAGGAGGGTAATTGGCTTGTTGTCGCATTGTCGGCTTGCG
ACGATTGCGCATCTGATGTTGGTGCCGGGCACATGTTTGGTCTGAAGTGTTCGGAAGTGTTGAGCCGGAGGG
GCAAACGGGGGGGCGCGCTCTGGAGGGGGTTCGGCTTTGGTGGGATGGAAGTTGTTTGGTCGTGTTTAGGTC
TGGAACATCAATTCAACTCTACCTAGAGAACACGAGCGAGAAGCAATTCGACAAGTCGGCGGTGTCGTAAAA
GAGACTCGCGGAGAGAGAGAAAGAAGGAGAGAAAGTTCCCGAGTCGGTCTTGTCCAACTGACAGAACTAACA
ACACAGAGTTCGGATGCGCTGGGTCAGATTGCGGATTACTGTACATATGATTCGTACAGGGAACACGGCGAA
TTAAGCCAAGGGTCCGAGTCCGTCTCACACATTCAGCAATTGGGGAATCATTAGTCATGGACCCGGCTGCGG
GGGTTCTTCGCTGACACTTCGCTGACTTTCTGCCGCCCAAAAGGGACC-AAAATGGAGAAAGGTCTCTGAGA
CAATTGGCCGTGCTTTGCGGGGTTGATGCCTGCCACGGTACCTTTTCCGGCAAGCCAAGGGGCCACGGGGGC
CTGCCGGAGACAGATCGGGGGTGGGTCTGTGCGCCATCATCCAC----CTGTATTCCAGGTTGCTCACTGTC
TCGTGAATTCCCCTCGAATTTCCATCGGCTTTTCCAGAATGACAATGACAATTATTTTCCACCCCAACACCA
TGATATCGTTAGCATTCTGGTTACTGAGCAAGCGCTATACAAAACACGTCTGATGATCATTCACAGACGCCA
GAAGCTCTCCCGTCGAGCTCTGCATTTCTCTTTCCCTCCTCGCCGCCATCTCAATTTCCTCCAATTGCAACC
CCATCACTCCATGGACTTCCCCTTGCTGCTGAGTCCGTTGTTGGGAGCCTGGATACACCTTCGAAATCTGGT
CACCTTCTGAGACATAACTGCTGAAGCATGGCGGGGCAAGTTTGGCCAGGAGAGGACGCAGCGGAGGAATGG
ACACACAGATGATGCCCAGTGAGCACTCGATGATGGTCCAGTTGAGGGGAGACACGAGGTAGTCTGCCTCGA
TGGTCAGATATCAATGCAACTCTCCCACGCGGGGCTGA-ATTGAAACTCACAAGTCACGTCAATACCCTTGA
CATCACCCAACGACACGATTCGGATGATGCTAGAGGCAAAGGCACTGGACAGTCAGCAACATACATGTCTTT
CAAGACCATGACCACGAAGACGCAGACACTCACATAAAGCCAACCCCAAACAACACACATATCATCAACCTC
TGCCTCAACGGAATACTCAGACCCCAAAAATACGGCAACGGCGCCGCAACCAGAACAAAGTCAATGGCCACA
TTGACCCCGGCATTCGCATACAAAAAGTCCACAAAGGGAATACACTTGCTACCAGCAATCGTATAATCCCAC
GCCGCCTTCACCGGTGTACACTGAAAGATGGTCGCCAAAACGGCGCAAACCCCCATGGCCGTCACCACAACA
GCCGTGCCGTACAAGATCCATCTCAGGACTTGGCCGGAAAAGATCCTCAAGTACGACGTCAGGATGGACAGC
TTGGTAAAGGCGCCAGCTGCCGCATAGAAAACGTGGGCGACGTACATATGCTTTGATCCCGTCAGCCTCATC
ATCGCCCCTGTTCAAGCCCCGGGCAGAAAAGCTCACCTTTACGCACCGCCTCAACATATCCAACATGTTCTC
CACCGGCATTGGCAAGTTCCAGATATGTTCCCCCAGTCCATATCGTGTGGCTGCGAGGGCCATGGACGCCGA
GACCAGCGTGAATAGCCCGGCCAGGATGATGAAAAAGTCATCGACGAACAAACGGCGGGTGATGTACGCACG
GCAGACAATGCGGAGAGAGACAACCACACCCACAAGCACGATCAAAACCAGGTTGACCTGCCATATCGTCGG
CTTTTGCGTGGACTTGTCGCCGAGGTCGTAGCCGGCCAATATATCGGGACTGAACGATGGTCTTTGTGTTTG
GCGGGGGAATAGCGGGTTTAGGGGTGGCATTGGTGTTAAAGGTGCACGGGACTGGGTAAGGTCAACTTGTGA
GGATCATACTGCAACTGGTATGCCCTTCCCGGAGACGAGATCACAAGGCGATATGGGATGAAGATGTAAGGC
GGATTTATGATTTCACGATTCCAGACTTCCATCCTCGAGTCTCGACACGATATACACCCCCACACATCGGAC
GAGCCGCCTCAGAGCTATTAAGTCTTTAGCCGCAACTGGCGGCCATGTGCGTGAAATCGTGGCGCTGCTTTC
CGTTTCCGCTCCGCTACACCTCCACTGCCTGCAAGCGCTCATGACTTTGTGGCTCACGGTACGGTGAAAACG
AGGGAGCAAGACATGCATTGACACTTGCTCAACGCCCGTCGTGAAACCCCATTCAAGATCCCAGTATCGTGG
CAGCAAGATGGTGAAAAGAGACATCCCAGAGATCTGGAAGGCTGGAGAGTTGGCAGCCATGTAGTGACGCCA
TGGGTACCTATCTATGTCACCAAAATATGGAAGATTTGCGCGAAGCCGGGAGTGACTCGAATGGGAGTGTTT
TCAGCTGCGATTACCCGCGGCTGGGTCCCAAGTTGAGGCCCGTATTTCATCCATCGGAATACGCAGAATCGG
GGCAATTGTGCAATTTTGGCATGCACAATCTGATTTCCTCTCTACCTCTACGCGGTAGGTTACTGTAGCAGG
CTCCAAACAAGACCCTTGGCCTTGGGAAACGGGTAGCCGCATGAGTTATACCGGACCAATGCAGACATCTGG
GTGATCATTGGCAACCATTGTTCACTTGAGCGAGACGATTTTCCCAGCAGTCCAGCATCGATTGCAATACCC
CAACTGATCCAGTTTCCTGCGTTGAGTAGATCGGCTTCAAGTGCGCCATCTTCCCGCCGGT---AAAAAGCT
TCTCGACCGCAAAT-GAAGAACTGG-AAAAAGCAAACCATCTCGAAGAAGAGAAGACGGAATCGGGAGTGCT
GCCAGGCTGTCGCGTGCTGTTAACAAGCTCGACCAATCGGACATCTGAATCTGAGGGTCTTCCTCAGCGATT
CATCCTGACACCCGACCCGTCTCGGCAGCTTGTCTGTCAGCGCTGAACTGAAAGGCCATGCTAGCCATTTAC
GTCTTTCTCATAACTCAGCCACCACGGACAGACAGCCCTCCAATAACTTGCCAGGCCTCGACATTCAGGCAT
GACTTTGA-AAATCATGGCAGCCGTGGCAGTTGTGGCAACAGCCGCGGCTCAACCAACCGCTGCCGGTGCTC
GGTATATGAAGCGACGTCGTTCCATATCGTCA------GGATGGACGATAAAGCTTGAGGAGGCTTGACCAA
ACATGACCAAAAGAATACCATCTCCGTGGTCGGCGCTTGTTTCCTCCGTACATGGCAAGCTGAAAGGCAAGT
CAATGGTGCCGCGGAGAAAT----AAAAAAACAGGGCAGAAAAAGCAATGATCGCGATAACAAGACGCATGG
-----CACAACACAACACGAGAGGCCTGTGGATATGTTACCACTGACAACATGACTGGAGATGTGATTGAAA
ATGGGGCAATTCTGCGATAGACAAGTGGAACACGGGGTCCTGGATGGGTGATGTACAAGTGTTCAACGGGAC
GAGCCAGGCGCGATTTGGGCTGCGTCAAAGAGTGTGCGATGCGCCATTCGGTGTGGTCTTCGAGTGTTACCA
CGACCATGAGAGGTTGCTGCTATACGTGCGCATGTTTCTTGACATGAGAGGCATGGGATGTGGTG-------
---TCACTCATTGCACATAGGGGTCCAGTCTACCGGCTAGGTATGTTGTCCGGCCCGGCAGTTTCGCCGAGT
GGCAGCCGGGAAACCTCCGTAAACCGTTGATCTTCATACAAGCGCACGAATCATCACGGCATGAGATCCTTC
CGGAGCGGGCTGCCGCCTGCGATTTACACCCATGACACTATCCTCACCTCCATCGCTTATGCACGCGCCTCA
TTTCCTCGAGATCGCGCAAGCCATCACATACAAAGATCTGTCAAATATCCCCAGACCGACAGTCAAGGTGAC
ATTACCACCGTTTTTGAATCTGGGGATTAATCGGCACCTGACCCGGTTCCTTGTTTCTGGAACTTCTTTATT
CGGCCAAGGAACCTGTGAGTCCCGTAGCGTAACATCGCGGAGGTGTTGGCTCCGGATTATCGGCACACCTGC
CGACGGTCAAGGCCTTGGCCCACTTACCCCGGCATCATCCTCCAATTTCCCCATGGCTCTCGCACTTATCTA
CGTCTAGCCATTTCTGGTAAGTCTCGGGACCTGGGCCGAGCAAGTTGAAACAGCCAGAGCATGAACAAATTA
GTGCCAGGAAGGTGATGATGGACAAGCCGACGGATCTATTGTTTCCAGGTCCGTCTGGGCGTTTCCGAAGTA
CGGGGATGTCGCCCGGCATGCGATGACCTCAAATTTAAACTAAGAAGATTAGGAGAGTGAGGTATTGTACGG
TGCTGATGGTTGACGACCAG---------CTATATAAGACCTGTCGTCCATCAGTCCTCATCATCACCGACC
ATCACTTCTCCAACCATCTTCCCCATATCACATACTCATCCCAAGACACAATGCGCGCCCTCTCCCTCCTTG
CCGCCCTCTCGGCCGCCGGCGCCACCGTCACCGCTTCCCCCGTTGGCCCTGCTCATGCCCCACGGGCCCTCT
CCGACTCCAACCCCTTTGTCGGCAAGAAGCTCTTCGCCAACCCCAAATGGGCCTCCAAGCTCGAGGACACAT
ACAAGGCCTTTACTTCCAGGGGCGACTCGGAAAACGCAGCCGTAGTCCGCAAAGTCCAAAAGATTGGCTCCT
TCGTCTGGGTGTCCTCCCGCTCGGGCCTCTCCGAGATCGACGAGGCCATCCAAGCCGCTCGTGCGGAGCAGA
GCCGCACGGGACAGAAGCAGATTGTCGGGTTGGTGATGTACAACATACCTGATCGCGACTGCTCTGCGGGCG
AGTCGGCGGGCGAGCTGAGCACCAAGAATGACGGACTGAGAATCTACAAGGAGCAGTTTGTCAAGCCGTATG
CGGCCAAGCTGGCGGCGGCCAAGGACTTGCAGTTTGCTGTGGTGGTGGAGCCGGACTCGTTGGGCAATTCGG
TCACCAACTCTGCCGTCGAGTTTTGCAAGCAGGCCATTCCTACCTATCGGGAAGGTATCGCTTTTGCCATCA
AGAGCTTGCAGTTGGATAACGTGGCGGTGTATTTGGATGCTGCGAACGGTGGATGGTTGGGCTGGGGCGATA
GTTTGCCCAAGGGTATGTCC-TTTCTTTCTTTCTTT-------CTTTCCTCCCTCCTTTACTCCCTTTCCCT
ACTACCATCACCAGAAT----ACTAACACATCTCC-AAAAACAGCCGCCGACGAAATCGCCACCATCCTCTC
CATGGCCTCCCCCGCCAAAGTCCGCGGTTTCTCCACCAACGTCTCCAACTACAACCCCTACCTCGCCACCAA
GCGCGACTCCTTCACCTCGGGCTCCCCGTCCTACGACGAATCGCACTACGCCTCCTCCCTTGCACCCTACCT
CCAGCAACACGGGCTCCCTGCGCACTTCATCATCGACCAGGGCCGTGTGGCTTATCCGGGCGCCAGGAAGGA
CTGGGGTGACTGGTGCAACGTCAACCCGGCTGGGTTTGGCCATATCCCCACGACGGACCAGAGCGTGCTGCA
GAACTCGAATGTCGATGCGATTGTGTGGATCAAGCCGGGTGGTGAGAGTGATGGACAGTGTGGATTGAAGGG
GGCGCCGATTGCGGGAGCGTGGTTTGGTGGGTATGCGGAGATGTTGACGGGGAATGCGGATGCGAGTGTCAA
GAACAGTTAAAGGG--------GATGCGATGATGAGGGACGGATCATG---ATGTCGATCATGGGCTGGAGG
TGGTGA-TCTGATCTTTTGTACATATGCCA-GGGGCTTTTCTCTTCGTTTGATCATACTTCAGTTACCTACT
TGAATTATATACTTACTTACACAAAGCA----TAACTTGTGTGTTCTCTTCGATCAGCTTGAACATATTCGC
ATGCATTGTGAGAGAAATCGAAGGGGGA-----AAACGAAGGAAAGCTGGAAGGGGAA-ATGGAAAGGGGAA
AAAGGAGAGAAGCTCGCACGGGCCATATCCCATCCCAATATGCGAACGACCTAAGGAACAGCAGTCAACTGC
ACCTGCCAAACCCATCACCAACACCAGAACTTGAGAGAGCGAACAAAGGAG-----------AAGATGC---
--AAAAA-ATAGTCGACGTGGGCCTGATTCGAACAGACGCTCCCTAGGGAACCAGATTTCAAGTCTGGCGCG
TTAGACCACTCCGCCACCACGTCTTTTCCGTTGAAGT-CGTGT----CTAGGTGGTAC-GGTTATAGGTGAC
CAAGGGATAGATGACCACGTGTCTCACGCTAGCAGTCAGTACAGTACATGTGGATGTAGGTATCTCGTATCT
TCTGTGCGACCTAGCGTTGTTCCGTAAACGATACGTTTGTGTGTCCGGTTTGGTTGT------TCAAAGGTA
CCTATGAGGTG-----GCTTGGGTTCGTTGATCTCGTCATTATAGGATATTGCTGAATGCAATGTGGTTTTT
GTG--TGGTAGAGGTACCTTTAGATATTTCAGTCGAACTTCTCCACCACGACTTACACG-ATACCTATGAGT
AGCCCCTTTCACGGACGGCAAAATCTTTACGTCTGTATCGATGTAACTGTAAGTAAAGAA------------
---------TGGTAGCT-------------------------------------------------------
-ACAAAAGGAAGATTACCGTCGGCAGGAAGAGATGAGGCTCAACAACACTACGCAGTGGAAGTTCAAACAAG
CTTCATGGATCCATCCAAGGGTGATACCACTGTGTATCATTCATAAGAAGCGACCGTTACGCCCGCCTGAGC
GAACGACCGTTTGATGCCCCTGGCAGCCTGGTATCCTGCCATGTCATCGACATAGACGA-----------CG
AATCCA-CGGGAGCTAGGTAGCTGGCTATCGTA------------CCGACTCCCTGGGAGAGAGAGAGAGGA
TCAAGG------------------------------GAGGCATGTTT------------GACAGGCTTCAGG
ACTACATACCAGGCCGCCTCGG------------AGACGACCCGCGCTTGCGCTTGCGCCTGTGCTGTGCCT
CCGCCTGCGGCTGTTGGATCAAGCAGTCCACGGTATGTAATTCACGATCATTTGCCGCGATGGCGCTTA---
------------------------------------------------------------------------
------------------------------------------------------------------------
----------------------------------ATTACATCGTGTC----------GTGCTCCCCATGTTC
GTTCTCGAGCCAAGTCC------------------------AGGGGCCTCGACAGTTGACACCCCACCCGGC
GGCCC-----------------AGCCATCACCGCTCATGTGAT----------------GAACTTGATCATG
CAATCTTGAAGTCAGTCCTCTTGC-------CAGTCGAGCCCTGCAGCCAGAATGCGAAGCTGTACGGAAGA
AACGCAACGCAAGTGTGT-----TCAATAAACACGGGA---CACTGTGACGGCTTCCGTGAGAGGGGTATAG
GCACGAATCAGAGGCCTCATCACAGTGTGTTAGT--------------GGTGATGCGGGTCAGGGGT-----
-------GGGGTGTGATGAGCCAATGGTGGT-AGAGAGTGAGGATTGGGCGTTGCAGCCACTGTGGAGAGTG
GAAGTGCCAAGGGTGCTTAACTGCAGAAAAGACAGTATGGGT--------------GAGGGGAGTTCGCGCT
GTATATC--------------------------------------------ACGGTGGGGATGTCGAAGCGA
AATGCTGGAGATGGCTTCAAGCTTTTGTTGTCGTTTGTT----GGAGATGTCGAGATGTCATGAAGGTGGTG
GTTTGTTGTTGATGAAGTCAAATTATTGTCAGAGGAGAATCG--GGTAAATTACTG------------CAGG
TATGAATTGCCAACCGGCAGGCAATAGAGCAGGCTGCCGGCTGCGTGAGGTGCGTTG---------AGCTTG
GACGCCGCGGCAGGGGCAGCTTGGAACTTCCCTCTCTCCAACTGTATCTCCTCTTGGCAACATTCGTCCATC
ATCCT-----------------TCACCACGAAGCATCGATTCCCCTTTTGTATTCATCATACGAATGGCCCG
CTCTTTTGTCATAGCAACAGTCGACTTCCCCA----TCATAAAGGTTACTGGCAGTCGCGCCAGTTCATCTC
GTTGCAACTGCCCCCAGGTACAGACAGCTGTTCAGTGCTCCGCCGTAGGGCGACTCTG--------GCGATG
AGGAAGAACTCCAAAGTGGGTATCGCGAC-----------------ATCTCACTG--TCTATTGGTTATCCA
GAGTGGCATCGCGGCTGGA----CAACCAACCACAAC-----CCTCCGTTAACCACCCACCCAAGCCGTCGG
GTTTGTCCACCATCCAATTGCC--TGTCTGTTCTGCCAGTGTCGCTGACTCTCGCTTGCTCCAGAGTCTGAT
TATCAACGCTGCGCTGCCTTTGCACCCACTACACTACACTAGCCCAAGCGCTGTCTCGCCAGCCCGCTGGAA
TGTGCTGTGGGACACGAGATTCCGGGGAGGCTATTCGGACTACGGGCAGGGACTCCCTT-CTTCCCGCGCTC
GAGATAATCCCACTTGGGACTACGGTAGGAACATGGCAAGATTTGCAAGTGACGACGGCCTTGTCCTGCATT
AA-ATCCCGCT------------------GGGGATGATTCGGGGACCGGCTTGGAGTGGATCTAATAGCGGT
TGCTCCCTGTGACATGCCCGGGGGAGCTGACTGCTCTTTTGGGCTCTCGAACCTATCCCACGAAGCCTGCGC
TCACAATGATGCTCTTGAAAGTCAGAGAAGGACAGCAGCCTGCCGAGAGCCG--------------------
-----TGAGACAAAGCTCTCGTATCTCTGTA---------GCTGGTTGATCAATATTCTACAGGACATA---
--TGCTAGTGGTGCAA-----------AGGACCTCCCACAGTGTGGTCTGCATGGTAATGCTGGTCGGCGCG
GGGCACTCACTC-----------------------GCTAAGTAGACATGGCAATG-CCTTCCTACCTGGCCA
TAGGACAAGACCTGATGAGGCCCCGGACAG-ACACGGCTCAAGATACAGCAGAGAGCATGCGGAGCGAAGGG
CAACA----GGTACGGTGAGCAGCCG--TCTCTGGCCAACGAGCTGAGCAAAGCCACGGTCGAGGCCAAA--
-----TTTCCCCAGAGTCCCTCGTCACCACTCTGTCAATAAACTTGGGAATC-ATGCATGTGGA--------
--------------------GGGAACA------ATTGCTTGGGTGGCCGGCCAGTCAAAGCCTG--------
-------AGCCCCCCCTGCTTAGCGCTAGCGGCGCGACCTTGC--------GGATTGGGCACTCAAGCCCCC
CATGGTTCCATCACCTCACTGCCCTGTCTGCACATGCTGGGGGGGCACTGGGCTCTTCTCGCACAAGGCCGG
CTGTCTGAAGAAGACTGAAATTGACCGG--GGCTGATTTGTTATCTTCAGTTGGGTCCCTCCCGCTTCGTTT
------CGTGGTGGA---TGGACCGTGTCCGACTCTCAGC---GTCTTTCCCTCCTCCAACGTCCGCTATCT
CCCGCCCTACCCCCAGCCCACTCCAACGTGCTGGCAACACCTCCAGATGCACTTGCAATCTCAGCGACTCTT
TTCCAGAAGACTACTTGTGTTCGAGTGAGATTCCAA-----------------------CGTCTCCGCCTTG
TATCATATTTTAATATT----------TTTGCAGTTGCTGGGAACCCTAGGAAGTTGACGCGCGGTAGTGTA
TTAACACAGCAA-----------GCGTGGTGATCACCTTTACTCCGCTTCCCGCGTACAGCAGACGCTTCCT
TTGTTTTCTC-CTCACACGGCAGAGACAGCCAGACTCCAACACACAACCTTTGTGAAACGAGGAACAATGAG
TAGCGGCAAGGGCTCTCCCGAGACTCTCGCAACAAAGACATTTTCGTCACCAGGAAAATCATCAACCGTGAC
CTTCACATCGACCACTCTCGAGGAGAGGAACGAGAGAAACGGCCGAATTGCTGCCCTGAGGCGGGACTCAGG
GTCCTCGTCC---TCCAAGGGATCAGCGCATGGCCTTTCAAGCATTGATGCGAGACTCGGCCTCCCGATTTC
AACAAAG---------TTCCTAGTTCCAGC---GGAAGATGTTCCTGATACGCCAAGTTCCACGATTGTCGA
GTTCGGTGATACGGACAGAAACCAATTGCCGTCGGCTGCAGAATTGGCCGACAATGTCTTTCGCACCCAGCA
TCGCGTCCG------------AAAAAGCCGGTCACAGTCTCGGACACGCCCTGAGCATGGGAGCATTAGGGA
TCTCAAACAAGAGCGCAGCGCGAGTGCTCAGGCTAACCGAGCCGGGACTCCGACTGGCTCAACAAGAGAGAG
ATCCGAATCAG---GCAGCAAAGGAGCCAGTCCTGG---------ATTGAGGGGCTTACCAACCGACAGAAA
TCCCGCCGCCGAGCGGGAGCTGGCTAAAAC------------------------------------CAGAGT
CAACATGTATCTCACACAGCACCAACAACAACAAAGTCAAGAGCAGGTCATCCAGAGTCCCATTCAGCAGCA
GCCCTCGGACCCTGACAAGGAACTTCTATTGGAGAACCGCGGCCTGTACCAGCGAGTTGCTGCGCTACAGAG
AACTGAGCGAGACCTGCTGGCAGAGAATCAAGAGTTACTCCGCCAATTCAACCAGCTAAAACAACATCACGA
CGTACGCCGCAAGCAATGGAGGGATCAACTTCGCCAACGGGAAAGGGAGTACGAAGCTCGCATTCATGAGCT
GGAGGACCACATGTTGCAGCTTGCTATTGCCAACCCAACAAGAGCGGCGCCGATCCAGACCGACAAGGAAAT
TATTCACTGGTTCGCTGAGCAAGAACATGCCCGGCGAGTCTGGACACAAGACTATGCCCACCGCGACGCTAA
CCGTCTATGCGAGGGCCTTCATCCAGTCCAGCTGGCCGAGCTATGCGAAGGCGTTAAGGAGTTTGTGAAGCT
CAAGGAGGACAAAACACTTCCCGAAGAGCTTCCTACCAACAGCAGCGAGACAACTCAGCTCCTTCTCCAAGG
CATGCTTGCAGACTTTATCTCTACCGAGATTTTGGCATCTCCGTTCTGGGTGTTTACCGCCATCTCAGCCGG
AACGCTCGAGAGCCCTAGCGTTCCTCACCCCAGCACAGTACCGATTGCGACCAGTTTCCGTATGGATCTGAG
TTTGTTCAATGACATTGCTCCCATGCGACCCATCTAT---GCCCCTACTCCGGGCAGCCCTCACTTCCCGCC
CCCTTTGATCACAGCCATGCTGCCCCAAGCACTCGGAAACGCGGCATCG------GGCTTGGGCTTGCCTAC
TAAGACCGAGATGGAGAACCTCTATCACATGCTTCTGAGTGGTACGTCCTAACCCGTTACCCCTGATAGAAT
C---------TTGCTAACT-GTGTCGTAGCTCAAAAGCAATATGCGGACGTGACCGTTCACGATTGGCGAGC
GCAGCTTATGAGGCTCCTTGCCGAGAGCGGCATGAGCTTGAAGGATCCCTTGGATGCAGCCAAGAACGAATC
CAGGCGTATCCTGATTGAGTCCAGACTCAACTACGCCCGCAAACTGAAGGAAAAGTTCCTCGGAGGCCCGGC
CAGGTATCTCCTCGGCGAACAAGACGCCGCTGGAATCGAAAGGCTCGAGCGCAGACTACATGATCTGATCGA
CGAAACCCTCCGCTTCTCCTGCCGAATCTGGTCGCGTCCCACTCCTGTCCGCCTCCATGACCTTGGAGACCT
CAAAAACCAAAAGTTCAGTGCTTCCCATCCTTACATGCGGCTCTGCCACGTCCAAGCCCCCC--GCGGAATG
GAAGAGGTGCAACAGCCAAGAACGAACGGCTCCAGCGAGCGTGAAAAGTCTCCCCCCGGCTACCACGACGGC
CGTCCGGTAATCATGGTCCTGTCCCCCGCCATCGAATCCATCGTCGACAGCAGCAAGGACAATAAGAAAGCA
GCGCCAGCCATGGACGAGACTCCCCGCGTTTGGGTCCGCGCTCGCGTGCTTGTTTCCTCACCCGCACGCGCT
GCGGCGATGAAGTCACTCGGCCCTGTCAAGATCGCTTCGCCTCCA--CAACCAGTCCGTCACAACTCCGCTC
CTACCACGGCCACAACTACGACACTCGACAAGTCAGGCTCTGG-----------------------------
-----CTCGCCAGCGGGGGTGGGTACATTACCAGCCACGCAGTTT-------TCGAGGATGCACACGTCACC
GCCGCACTCGTCTTCTTCTAGTTTGTCGACGGTCGATACAGCCAATGA----------TTCTTTCACGACTG
CTGGTCCGTTGAAAGCGACACCGAAACAGGTGTCCATGCCGTTTGCTA-GCCAGCAAGTGGTATC-------
-------------ACCATTTTTGAGGCAGAGTGTGTCGCCAAGTAAGATGTTTGGGGAGAACGGAAATCAGG
AAGGGATGATGGGAAGTATGGATTTGCCTATTGCTTGATGGGGAAGTCCCAAGTGATTGACATGACTGGAAC
TACCCACCTACCTTCGTGTCTCCTCATCCATTCCTTCTTCATTTACCCAGGGGCATAACCTCTCTTTCACAT
TTTCGTTTCGTACCTACGAACAGCGACAACCGGGCGCCTTATTCATTTATTGTACCAAAATAACGATACTAT
TTTTACTCATTCTTTTCAACTTTTGATGGACATATGACAATGGAAAATTCGCGGCGGATAGGTGGATAAATG
GACATCACAGGTGATATCTTCAGATGATGGCAGCACGAATTGGATGTCACGTGTCGTCAAAGATA-CTACAC
TAGAAAGCGAGTGCAACGACGGACGTCACGGGACAGATTGGGAGGAGGACGGAGATGACTAGGACTGGAGGA
CTGGAAAGCAGATAGCCGGGGGAAACAGGAACTGTACGCTACGGACCTTTCAGCAGCTGAATTAACGCCAAG
TTTGTACAAGCCTTCTTTGCTTTTTCT-----CCCCTAATATTGCAGTAA----TGTCATTGAA----GTAG
GCTGGTCGGTCAATCCTGGAACTCAGCATCTGCATGGCGTTTGACAGACTTTTTCGACAGTGCAGCAGTGTT
GATGTGAGCGAAGGTGGAAGCTCAAAGGTGAGTACCTAGTCAGTCAGGGCAGCTAGCCCAGTTCTGTCGGCA
TGCTGTTACTGACCGACTGACTGCAATTGATGTTTGAAAGGAAACGTGCGTGTCCGGGGGACTGTATCAATC
GCAGCACGTCGAACGGGAAAGGTAGACCACAAGCGAGGTGGCTACCAACCGGATGAGTCAACACTTCATTCC
GTGGGAAGGTGAGGCACGCTCCGTGGATTGAGTGGACAAAAGGGGGAAGGAACGG--CAAGGTCTGACGGAC
GCCTTCGGCTCATATCACGGGGAGTTTCAAAAGTAGAGAAGAAGAAGTTGTA---TCAGCCGTCCCAAAAGG
AAATTCTCGATGAATTTCTTTTCCATTTCTCGAGTCACCTGTCAGAATAATTTCCTNAAA------------
----AAAAAAAAAAAAAAAAGGTCAATTGCG--------------------ACTCTCGCTGCGTCGCATCTT
GCTACGAGCCTGTCCTGCAGCATTCACAGTGGTAATATCCTCGTCCCGGTGCACCGGGGCCTGGCGTCACAT
CCTTCATCGGTTGACCGCAGCAGACATATGTGCAATGGATATCACAACACCGATTTTGACTTTTAGTGATTT
TCTACCAGCGATGATGAAGAATCGACCTCACTT------CCGCACATACTATAAGCCGTATCATCTTC----
GTTCGTCTCTATGTGCGCAAGTACCCACTGACAGCTCCCGTCTGA----CATATACACCTCTACGTAGGGTG
GTACAGACCCATTTCTGTCACCGGTGAACTGACAGTACCTCTAGTGACAGGTGACACAGGTGCCTAGGTAGG
TAGGTAGGTAGAAATAAAGAAAGCATTGAGCAAACAATATGCCTATTGCCACTGCCTAGGTACACAGAGACA
TCTCACGACTGGCTACC----TAGACAGTCCACACTTGTCGTTGATCCCTTCGAGGTCTTCTATTGGTTGAG
TTGATAATGGGTGGTGGTGTCACAAACCAACCTATTGGAGCCGTCAAACCTATTACACTACTGCTTTGCCCT
TGTCTCGGTCTTGTCTCTTTCAAGAAGAAGGCATGTGATTGGCTGTGCGTGGGAAAATGCAGTTAGTTTACT
ATA------CTAGACAT----AAAAGGGGGGAACAGGAAAACGC-----CAGGCTGGTTCAT----------
-GTTCTTCC-GAAGCAGACAGGTGAAACGGGA----------------------------------------
------------TATTGGCTCAC--GTGAAATTAGGTAGGTACCTAGTCGTACCTAGGTAGAGGTAAGGATC
CAGAATATGCGGCGATGCTTTGACCTTGGTACCTCTAAGGGAAAGGATTGGCTTGGGGTGAATGTTGTTGAT
GCCCGA----TTTGACAAGGATTCATTGGAATTCGGTGGTCGTTGATGCT------GCTGGCTGGGACTGTC
AGTCCATTGACCAAATTTTGGAAGAAAGCCGGTTCAAGACATCAACGC----------CATCGCTCATATAC
TAAAG--ATGTGAAGGATTTCGTTCTTTCCTTAGGTAGGTAGATTGTCAAGTGATAATGCCTTTTGGCTTGT
TGTTTGCTAATGGCCACTTGGTAGCTACCTCTACCTGGTATGCTAAATGCCACAATATCCTTATTTCGGACA
TCGACAATAGAAAGGGAAGAAAGA----AGTGGATAAGAAGCAGGAAAACCCGAAAAAAGAAGAAAAAAA--
-------AGAAGAAGAAGAAGATGATGACTCCGCCGAATGATACCGTTCATGAACCCATTCCCATACC----
------TCATAAAAAAAAACTTCTTTTTCCGTTCCTTCATGAA---------------------CCCAGCTC
AA--------GAGTCAACGTTCTCTTCCCCGTCCCCGGCGACACCACCGCCGGCGACGCCACCCGTTTCGGC
GATCCTTGCGCCTTGACTTCCACCGTGACCTCCTGAACCTTCACCTCTCTCTTCTCACCCAACCATACCCGT
GCCTTACTCCAAACTCTCTCCTCCTCGCCAGCAATTTGATGCTCCCTATCAT---CACTACCTTCCACCCCC
TTCCTCACAACAGCAGGTTGCAAAACCATCACCACCTCCACTCCCTCACCCCCACTCGTCTCCAATACACCA
TCCCTCTTCTCCTTCTCTGCCTCCGGTTGCACCAG-------GGAACTCAACTCATCCAAACCCCAAAACTC
CACTTCCCACTCAACACTCCACAGTCTAGCACCAAACCTCAGCGCCAGATCCATTTCTGTGGTCAAGATTTG
CTCGAGTTTGGCAATGTTCTTGGCAT---CTACCTGGTCCTGCAGCAAGAAACGCGCAGGGCCGCCGAGGAA
CCGCTCGGCGAGCTTGACGGCGTACTCGCG------------------------------------------
-CCTTGCTTCGGCGAGGAGGCGACGCTCTTCGTTCTTGAGGATGGAGGGATGTGTGGGGTCGTGGACGAGAC
CGCCTTGGGCAAGGATGGAGATCATTTGTGAGCGGAGGTGGGGAGTTGCCAGGGGGGTAGTTTGGACTGTTG
AAAAGGAAGAAAACCAATGTTAGTCACCTGCTGCTGTGAAAGAAAAAGGAAAGGAAAAGAAAGGAAAGGAAA
GAAGGGGGGCCGGAGAGGCTTACCTTTAGACAAGAACCCGCACATGCTCTTCAAATCTCCTTCACTCGGCAG
CTTGGCCGGGAGTACACTAACGGGAAGATTGGGTGTCTCCAGCCCGGCGGATTGTAGAGAGGTAATCAACGG
AGGCGGCT---GTCTCGGGCTCAGCGTAGCCACTGACCTTGCTGTTGCCGG-----TTGCTGGTTGTACACC
TCTGCACCCGCGGGCACGTACGAAGCCGCCGGCAGCGGGGGGATGCACTCCCACGAAGCAAGATCCATCCTG
AAGCCCACAGGTGACATGCTGCCCG-----------GCCGGGTCAGGG--------TAGGAGAAGTC-----
AGCTCAGCGAGTTCGTTGCGCTGCAAGGCATTGAAGGCCCAGAAGGGCGGCAACAGAGCTTCGGCAGTGATA
AAGTTGGTGAGCATGGCGTAGAGAACGAGGCGAGTGGTGTTGGCGCCGCCGTTCTTGGCGGCG---------
------------TCGAGGATTTCGGGAGGGAGCTGGCCGTTTTGCGTCAAGCGGATAAACTTCTGGACGGAG
CGGAAGAGCTCTTTTTGTTGCACGGGGTGGAGCTCAACGATGCGGTTGATATTGGGATGAGCGAACTCGTCG
ACCCAGGAGTTCCAGACCGTGGTGCGGGTGGTGAACCAAGTGATTATGTCGCTGTTGGAGAGGACGAGACCT
TGCTCGGGTTCGGGCTTAAGGGACTTCTTTGG---------------------------AGTGACCTTCTCA
AGCTCAGCGATGCGTTCGTCACGCTCGGTCATCTGCTTCTCTTGCTCGGCCACCTTGGCCTCGAGCTGGGAA
ATGGTATCTTCTTGCTCAGAGAGATTGTCCTCCTGGACGGTGATCTTGTGCTCAAGCTGGGCAATGAACTGT
TCTTGCTTAGAGAACTTCTTCTCTTGCTCAGCGAGCTTAG------------------CTTCGAGCTCCTTG
ACCTGAGCTTCGTGTTTGGCCTCTCTCTCCTTGAGCATCTCTTCCCACGCACGCTCTAGCAAGGCACGGTCC
TTCTTGGCCTGCGCAAACTCCTTTTGGGTTGCGGTGAGCTGGTGGGTGATGCTTTGGTTCTCAGCCAGGAGG
TTCTCCTCGGCGCGTCGAAGAGAAGCAAGCTGCTGGAGAAGATTACGGTTCTCGATCGCCAGCTCTTTGTCT
GGGTCTCCGTTGGCTGTGCTGCTGATAGACGCCAGGAATCGGCTGACTCGGTCGTTGATGCCCTTGTTACCG
AGCTTGCGAGCAAGGCCTCTTTCGTGCTTTGGTGTCAGGGGCGTGACGGGGGAGATGAT-------------
--CAAGTCATCTCCTGCTTCCGCAGTGTCGTTTTGTGGCTGCTTTGGCTGCTTGTTACGAGCAGTCCATAGC
TTGAAGATGTGGTCTGCTCGCTCTGCCGCCGTACCCTGAAGAGTTGGATGTTCACCATACTCAACAATGGTT
GAGCTAGGCGTTTCAATGACTGGGCTTAGA---------------GGGTAGGCCGAATTAGGGGCAGGTGTG
AGTGGGT---------------------------------GAATGTAGGCCGGCGTGGCTGGTGTAGCTGGT
GTCGCGGGAGTGAGCGGAACGGCCGAGGGGTGAGGAGTAAGCGTGTAGCCATTGGGGTTGGCGGCGGGTGCT
GGTGTCAACGGG-AATTGAGTGCGGGGATTG-----------------------------------------
---------------------CCAACAGCCGGAGACAATGGGATTGCTGTGACGATGCCAGGAGAGCCGGGG
GACAACGGAAGTGCTGAAATGTTTGGGGTTGCCACCTTTGCCGAGTTGGGGGCACTGCTCAAAGGGGAGTTT
GTCACCACCAAGGTCAACTTGGGACCTCTCAAAGGTGAGTTCGGGCTTCTTGGGCTTCTCATGATCGGCGAG
TTTGCCGGTAGTTGTGCGGTGGGGGAAACGGTGGACTGAGCCTGCGGCAAAGCCGTGACAATGGGGGTTGCA
GAGGCCATCATGATAAGGTATGTTGTAATAAAACAGATAGTTTAAA-----------------------AAT
GGGGTATAGTGAGAAATAGATACGATGATGGTCTTGTC--------------GGCGATCCTGCACCAAGCTC
A--------------GATAGGTGTGATGATAGAGAACAATGAGGACTCTCGGCGCGAAGCTCTCACAACGCT
GACTTCAAGTGTGAAGTTGAAGCTGAAAAAAGGAACAACTTGGAGAGGGTGCTCGTCGTGAGCGAGCCCA-G
GCTTACATACTTTCTGGTGTCAGTCAGCCTT--TTGTGATAACAATAGAATAAAAGTGGCCCGGTCAACATG
GAGTTGCATGGGCCTT-CTACCGGGGGATAGCGCGGACTGGCTTACGAGCTCACCCACCACCCCTGTCCGGC
GCTTATTCCTCGACGCCATTGGCTCCCGCAGTGTCAACATCACTTCCATTGGCACTCTTCACATCAGCCAGA
CTGTGTAGGAAGCATGCCCAGCATGACCGTGAAGACCTCAGCGAGCTCTCAGTGGGCAA----AATGGTTCG
ACCCCTCCTATCGTGCCCTTGTCGATCA-------GTTTCTTCCAGCGGCTTTACCACTTACTTGGGAA---
-------------GCCATCAGCAAATGTCTTGCTCTCACTTGCCCTTTGCGAACCTCGAGCTTTACCCCGTA
CGGCTTCTTGGCTCCGTAGCTCCCGCTGACCATCGATGTGCCTGGCACTGCTCTCGCCTCAATGCAGGCCAC
TTCATCCGCATCACATCATGACCAACCCAGTTGATTGCCTG-GGCGGCTGGGCGGTTAGCAAATGGTGCCGA
TGTCATACGCCCACGGGCATACCCTTCCCAGATCACCAGAGCGAAGCGCAGGTGGAGTCTATCCAGTAGTCC
TTCAGACTGGCATGTCATCTTGTTCCTGGACGCGCAACAACCCCAGAAGCAAAGAATCGAACCAGCCCTTTT
GCCTGATCCGGCCTGGAATCAGCCATCCTGCACGGTAGTGAGTGTGGTAGGAATCCA--AAAACATGCGCCG
AT------------------CTGAAGATGAAACTGGTTCGTTTGGGGGTCATCGAGATATCCAT-CTTGCGG
TGAACC---AAAGGGTGG------GAAGTGAGGATCTAGAT---ATCAATT-TGTGTTTTCAGCTTGTT---
----------ATGAACGAGGTCTACTTCTCACTTTATAGAACCGGAAACTTTTCTTTTTTTTCGTCGAATTG
AATGCTCCACAAGCCGTTTGGTGTCTAAATGTCAGCTCTGGTCAGCACGTAATCAACGTCGTGACCAATGAG
CCG----------TGATTTAGCGATGACGC--------CGTTCCTACCGATAGGGCTCAAACCTTCCATAGG
GCAGCG------------------AGCAACTTTCACAATCCACCTC--GTCGCGCTT-----ATCGGCTCAG
GAACCTATCTGGA-GCTGGCCACATTTCGGGGCCCTGGATCTGCGGCGGCCAGGGCATGTTAGCCCGAGGAC
AAGGCACAAGTGACC----CGTGCCCCACTAACGGTCCTCGGCTGCATTT-----------TCTCGGGAAGT
AGAGCCAGCCGTTATCATCTTGTGGTTGGAATAAGC---GCGTATGAGT-----GCGGTGGGTGGAGTTGTT
GTCAT-------GGTGGAGGCGTTGGGTATGGTAGCGTCGCGCCCAGATCCTAGG-----------AGGAAG
ATGTCAGTATCAGGAAGCCA----------------------------------------------------
------------------------------------------------------------------------
------------------------------------------------------------------------
------------------------------------------------------------------------
------------------------------------------------------------------------
------------------------------------------------------------------------
------------------------------------------------------------------------
---------------ATACTGATCGAGGAAGGCTGATGAATGTCAGGAATAGCAAGATGCCCATATATACAA
CTCGGAC------------------------TGCCTCTTTGGACGACGCACTCCTCCTATGTACACCATTCG
TCTAG---CACTTTGCTAAGGTGGTATGTCCTCCAAATTTTCCTTATACATGCTATTCCAAATTAACGACAG
TGTCTCCCAAACACGCTATGCAAAAAGAAAAAAAGAAAAAAAAAAGGACAAAAAAAAGCAAATCCAAACCAA
ATCCCATCTGCCATGGCTTTCTGTACAAAGGGTAGACCTCCCAGCTGATACGCCACCTAGCAGATC--CCAG
ACGAGTAAACGGATTCGAAACGATGCTGTCGCCATCGCGTTATAAGACCTAGCTCTTCCGAGACTTGGCCGA
AATGCTTGTCTCCAAGTCCCG--ATGGCAATTGCATCATGTCTCATACCATCCGCTTCTGCATACC-GTCTA
CTGCGGCTTTTGCGCAAACCAAAAATAGTAGTTGAAGTACCGATGCACCCTCGGGTTATCCAGCCCCTTTCT
CGCCTCCATCAAAATCATCTCCCTCTGCACTGGATCCAATCCCAAGGCATCAAACGGCCTGCCCGCCAGTGC
CTCCATTATTTCCAGAATGGCCATCTTCTGATACATGCCGACCAACCGCAGCGTCTTGTCTTTCGCCCATAC
ACCAATGGGCACCTTCTTGACGACACACTGGATATTGACGAACCCGGCGTCGGCAAGATATCGCCTGAGGAT
CTTGGGCATGGTAATGTTCATGTTGAACTTGGCAAAGGCTTCTTGACTGAAGTCATAGAGG-----------
---------ACCTTGACCGGGTCATCATCGGGCATGGTCTCGTCGTCGCAAAAGACTTCGCAGTTTAGTTCC
TGGAACTCGATCCAGCCGCCTGGTTTGAGGGCTCTGTTTTTGT----GTCTGTCAGCAG-------------
-----------ATTGTCACCGCCTGCAGGTAATAGGACGAAAAGAAAAAGGGACCTACTCCATGGCATGCCC
CAACACCACGGGCAAATCCTTCAACACAATCGCCATGAACCGAAAATGCGCATAGTCCAGCTCCCCCCTCAT
CAACCACTCCTGCTCACAATCGTCTACCAAGAAATCCACATTGGGCGGGACCCAGACCGGTTGAACAGGAGA
GATGTCCATCCCTCTGACTCTAGCCATCGGCCATCGATCACCGGCATCAATGGCCCAGATTCCTGTCCCCGT
GCCGATGTCCAGGATATTCTGCGGACTTTTTCCCAGGGGCGCAAAGCTGATTTGGCCGTCGAGCAGTTCGAG
AAGCATGGCGTGCTTCATGTCTTCGCGCGACAGCTC------------------GGNNNNNNNNNNNNNNNN
GTAGGATTGGTAGCGCCGGCCGTGCTCGTAAGTGTGCGCGTAGATGGACGAGGTGGCGGAT-GTGCTGCCGG
TGGATTGGGTTTCGTAGCCTTCGGTGAGGGAGAACTCGTCCGAGTCGGAGGCGTAGTCGTGGCCTGCGGCTT
CTATGTTGTCGTGA------------TGGTGGTGGCCATACTCGCGAGAGTCATGGTAGTGACTGTTGTTGG
AGGAATTCAACTGCCATGACGATGCCGCTTGCTGCTCGTAGGTGGTGGTTGGAGCGAGGAGGGGAACTTCGT
GAGCTTCTTCGGCTTCCACGTCTTGAAGTAGTAGTAGTTGCTGACGTGCGTCTGACACAGTGTTGTTGGAAG
TGGTGTTTGCTGACATGGACGTGTCGACACTGTTCTTCTGTGCAGCAGCGGGGCCTTGCGCATTCGACGTTA
CAGTCGCATTGTCTGCGGCT------GCTGCTGCTGCTGCTTGTCGGTTGCTACCACTAGAACCCGGCATCT
TGACGTGAAAGGAATCTGGATGGTAGCGATTTCATGTAGGGTCCATGTTTGGGGAAAATAAAATATCAGGCT
GGAAGGGCAAAGGCATAAGAGTGCGGATTGGCGACGACGACGATCGAGTTGAGTGTCTCGAATGGGCAATTG
TGATATTGCGCGCAGTATTTCAGAAGGTAAGCTCGGCTAAGGTACAATTCTCGTCTCGGTCTGTTAGGTCCG
GTAGTACCTAGGTATACAATGTACCTCCCCTCTTTTTGGTTTTCTCGGTTTCTGTCGGGTAACA--------
--------------------TTTTTACATACACACACTTGGCCGTC-TTTAGTGACATACTGAAACATACCT
AATACCTGGACATGTATACTATCCTCATGTTGATATCATCACTACCTAACGAACCCTCCCTCCACTTACACA
AACTTATGGTCGATCCC----CGGAAGATTCTCAAAATCCTCCACCTCGGCTCTCCGGGGCCCCATTCCC-T
TCTTCCCCGGGCCCGTCCGATCGCCACCATGCCCCACGTGGTTCCC--------------------------
------------------------------------------------------------------------
------------------------------------------------------------------------
------------------------------------------------------------------------
------------------------------------------------------------------------
------------------------------------------------------------------------
------------------------------------------------------------------------
------------------------------------------------------------------------
------------------------------------------------------------------------
------------------------------------------------------------------------
------------------------------------------------------------------------
------------------------------------------------------------------------
------------------------------------------------------------------------
------------------------------------------------------------------------
------------------------------------------------------------------------
------------------------------------------------------------------------
------------------------------------------------------------------------
------------------------------------------------------------------------
------------------------------------------------------------------------
------------------------------------------------------------------------
------------------------------------------------------------------------
------------------------------------------------------------------------
------------------------------------------------------------------------
------------------------------------------------------------------------
------------------------------------------------------------------------
------------------------------------------------------------------------
------------------------------------------------------------------------
------------------------------------------------------------------------
------------------------------------------------------------------------
------------------------------------------------------------------------
------------------------------------------------------------------------
------------------------------------------------------------------------
------------------------------------------------------------------------
------------------------------------------------------------------------
------------------------------------------------------------------------
------------------------------------------------------------------------
------------------------------------------------------------------------
------------------------------------------------------------------------
------------------------------------------------------------------------
------------------------------------------------------------------------
------------------------------------------------------------------------
------------------------------------------------------------------------
------------------------------------------------------------------------
------------------------------------------------------------------------
------------------------------------------------------------------------
------------------------------------------------------------------------
------------------------------------------------------------------------
------------------------------------------------------------------------
------------------------------------------------------------------------
------------------------------------------------------------------------
------------------------------------------------------------------------
------------------------------------------------------------------------
------------------------------------------------------------------------
------------------------------------------------------------------------
------------------------------------------------------------------------
------------------------------------------------------------------------
------------------------------------------------------------------------
------------------------------------------------------------------------
------------------------------------------------------------------------
------------------------------------------------------------------------
------------------------------------------------------------------------
------------------------------------------------------------------------
------------------------------------------------------------------------
------------------------------------------------------------------------
------------------------------------------------------------------------
------------------------------------------------------------------------
------------------------------------------------------------------------
------------------------------------------------------------------------
------------------------------------------------------------------------
------------------------------------------------------------------------
------------------------------------------------------------------------
------------------------------------------------------------------------
--TACTCCCAG-------------------------------------------------------------
------------------------------------------------------------------------
------------------------------------------------------------------------
------------------------------------------------------------------------
------------------------------------------------------------------------
------------------------------------------------------------------------
------------------------------------------------------------------------
------------------------------------------------------------------------
------------------------------------------------------------------------
------------------------------------------------------------------------
------------------------------------------------------------------------
------------------------------------------------------------------------
------------------------------------------------------------------------
------------------------------------------------------------------------
------------------------------------------------------------------------
------------------------------------------------------------------------
------------------------------------------------------------------------
------------------------------------------------------------------------
------------------------------------------------------------------------
------------------------------------------------------------------------
------------------------------------------------------------------------
------------------------------------------------------------------------
------------------------------------------------------------------------
------------------------------------------------------------------------
------------------------------------------------------------------------
------------------------------------------------------------------------
------------------------------------------------------------------------
------------------------------------------------------------------------
------------------------------------------------------------------------
------------------------------------------------------------------------
------------------------------------------------------------------------
------------------------------------------------------------------------
------------------------------------------------------------------------
------------------------------------------------------------------------
------------------------------------------------------------------------
------------------------------------------------------------------------
------------------------------------------------------------------------
------------------------------------------------------------------------
------------------------------------------------------------------------
------------------------------------------------------------------------
------------------------------------------------------------------------
------------------------------------------------------------------------
------------------------------------------------------------------------
------------------------------------------------------------------------
------------------------------------------------------------------------
------------------------------------------------------------------------
------------------------------------------------------------------------
------------------------------------------------------------------------
------------------------------------------------------------------------
------------------------------------------------------------------------
------------------------------------------------------------------------
------------------------------------------------------------------------
------------------------------------------------------------------------
------------------------------------------------------------------------
-------GTCTAGCCCATCCAACCAACACCGTCATCTTCCCTGTCCGTTCATCTCTTTCTTG-TTTCTTTTC
TTTTTCCCTCCTGTCAGATGCTTATCTCTCTTCCATCGCTTCCCC-TAATTTTTATTGAGAATTGCAAAACA
ACGTT-GTTGGTTGATGGACAACCATCGATTACAAAGCATCCAATCTTACCAAACGCTCAAAGTTTCAACGA
CGTCGTAACCTGCAAAACATCGCATCC-----ATCATGGTAATGTAACATCGGCCATCCTCCCCAAACCT--
----------------------------AACTGCCGGTGCCGCCGCTTGAAACCGCCAACCAAGCGAAACGA
ACATCCGCGGATCCTATTCCCGATTTCCAATCATACGCCAATTCCTCGAATAATTCTGGGTATCAAGTCTGA
GTTGACTTTCTCGTCCATATCGGCATTCGAGTGTTGCGGAAACTCAAAGGATTCGACAAAGGACAC------
-------------------GGGATTGAGGCTGCCCTGTATGGGTCCGTACAC------TACAGGTAGGTACC
TGTA-TCGCTGTATGC------ATGTAAACGTATCGAATGGCGGCGGCCTTTCCTTTCTTCCCTTTGAGATT
TTCAAAAAGGCAAACCAAATCCGAGTGAGCAACACCAA-AACTGGCAAATGTTTCATCATCTCTGAATGGCC
TC-TTCTGTGTGGGTACATTGGCCTTCTCTTCGCTTCTTT-TCCCCCTTTCAGCCTCTTCTTCCTCTTGTTC
TGGATCCCGTCTTCTTTTCCCATTTGTCAT-------CATACCCGCACGACCCAA-----TACGAATCCTGT
CCC----GTGCCGTAACGGTCATCAAGCCTCAATCAAGACCTACAGACAGCTTCAAACACTCCTCCCATGCC
CCTTCCTGACCATCAACATCTTCTCCACACTCTTCGCATCCATCGCCAGTTCGGCCTCCTCCAGCGCCTGCA
ACGCCGCCTTACTTCCTCTCTCCACCATATCTTTATCATACGCCGCCACCACTTCCTTTCTGTCCTTTCCAC
TATCCCTGATTTCCAACAGAGCCTGGACGTAGTTTTGCACATCGATAACAGCATGCTGGAACCCCTGTCCTC
TCAAAATCAGCATCGGATGTCCCGCATCCCCTGCCAGCGTCACCCTTCCATCCCTATTATCAAACGGCTGTG
CAATCCACGTGCCCATCTCGTCGATGAAGGCCTGGGTGTGCGTATCGTCTTCGGGCGTGGCGTCTACGAAGG
ACTGAAAATCGGGTGAGAGGTCTCCTTGCCAGGATTGTTTGAGGTAGCGGACGGCTTCGGGGCCCTTGCGAG
GGATGTCGGGCGTGATAGAGAGGCTGCCTTTCCAGATTTTGGTCCAGAAGAATGTGTGCTGGAGGTCAGAGG
GAGGGGTGCCGGTTGTGTATTGGACTGTGAGGTGTTAGCTGCTGTCGTACCT--------CTGTTCCATGTG
ATTGCTTCCCG--TCCTTTTTTCGGTTTTGTGTAGGTACCCTAA-----AAAAAAAGGAAAAACTCACCTCC
GAATCCCCCCACAGCCCCTCGACTCATCGCCATAGCCATGACCGGATGTTTCTCCAGCACCTTCTGCACCAC
ATCCTTATCTTGATAATCAACAACACACGTCCCAATCATGAATCCGCTCCTCTTCACCTTTGCCATTTCTTC
TCCATTTTCTTGATCCGCAAAGAGGATCTCCCGGACTTTACTCCCCGCCCCGTCCGTTCCCAGGACATAATC
CGCCCATACCTCT---TCCTCCACCCCTTCCTCCCCTTCCAAAGTCACCTTTACCTTTTCCGGATCCGACTC
AGTATCCAATCTAGTCACCTTCCGTCCCCATTGGATTTCCAACCCCTCACTCAACACCTCCCTAAGTCCCCT
TCTGGTAATCCTCCTTGCCCCCGGTACCGCGCTCTTGAACATTAGATCTCCCGTCTCGCCATTATACATGGG
CAGCGTCTCCGCCCACTCGTCAAAGTCCAGGTGGGGGTTGGAGACAGCATGGTCGAAGTTGGCGAGGATGGA
AGGTGGAAGGAGGGAGGAAAAGATGGGGAGAGCCCAGTGGAGGGCAATGGTCCAGTCGCGCGGGCGGGAGTT
GAGGTGTGGTTCCGAGTCGTAGATGAGGATGGTGAAGCCGTGCTGTGAGGAGTTAGTGATCCGTTGGAGAGG
CAGAGGGGGTCTGGGTTGTGTGGAAGAATGGAAACATGCTTTTTTCAAAGCTTGAGCTGCCAGAAGACCGGT
GAGGCCGGCGCCGATGATGACGATGGTTGGTTGGGAGGGATGGGTGTCTTTTGACGCTGCCATTTCTGCTGC
TGATATTAAAAGGTGCTTGAAGATGAGTTCTGCCAGTGATGTTTCGAAGCCGGAATATAATCGTACGGGGAA
GTTGGCGGAAACGGAAAGTTGAAGATCGGACAGGTGGTTTTGTACACCACTTGGTCCAAGTGTAAGTGAAGG
CAAGTTAACCGGTGGATGGGAGTATGTCTCGCTTTTAAGAGAATATCCTAACGGGAATAGAGTGGAGGAAGA
ACCTTGGTGGCTACTGTCTCCAGTCCTCTAGCGGTACCTCTAGCCTTGCTGATCCCGGAACCAGGTGACTGG
AATCGATCTTTCCATCCCATAACCCGCCCGAACAAAAAGTCCCGACACTGCAGTGGATCACTCGGCGATGAG
AGGTGCCCGGTCCGCTCGGGGTATCGCTAT------GTGGGCTTCCACTTGGATCTACTCCTATCCATCCTG
CCGGATATCCAATGTCCATCCATTGGCGTGGAATTCCACAGCTTTGTTCCCAAGCCGTCGCCTACCCATCAG
GACCCCATCGCGGAGGTTGCTTATCCCCGATCCCG----ACTGG---ACGGCCGCACAAAGTGCTCCTCAAT
GGCGATCACTCATGTCAGAAGCCATGCTGTCGGACAAGTCGTCGTATCCGAACTGCCGGTAAACCGC---AC
GACCGTTGATCGTTTGACCCAGAAAGACCCT----------------GAAACCGCCAGTCGCTTGCGTAACG
AAGAAAAGTGTGGAGGTGGTATCAAATGT-CCCTCGCAGTCCCTCGGAGTTAAGGCACGTAATAATCTTCTG
GGGAATTGCTGTCTTGGGTTAGGCTGTTCGACAGTGCTGG----------------TTCGACACCTTTTGAA
GATGATCGCGGTTACGGCGTGCTGGTATCGCCGGGGATATTTCCGAGCTTCACAAGTGCAATCAGTGGTGAC
TCTAAGCCGGAACGACAAAGACGAAAGAGTTCA------------------ATGATGCCAAGCGTGACTTGA
CGGTACC----TATACAAGTAAAAGTCATAACGTTCAT-TTGCTTCCTGATTCCCAGTTATCCCGCGTCACA
TTAATCGCGAGCGGCTCAATGAGTTCAGTGTGAGGAGGCTTGCCAAAGAACATACAAGATGATCGGGGATTG
GAAAGTTGGAATGAACGGGAGGAGGACGGAAAGTGGGATTGGGTGCCGTAGTTCACCGCTCCCGTCCGGCGC
ACGAGCTCCGGTAAATTTCGTCGTACCGGTATTCATCCTGCTAGGTAACGAGTGAAAATAGCGTAACTTTCC
CCAACAAGGGAACTTCACCTTGTCCCACTGAACCGCGACTCGAAACGATAATTTGAATTTTCCTGCAACTCA
GATCCATACAGTTGGTGATTGTCTATCTCTTCTGCCCTCTTCTCCTATTCCAATTGCCATACAACACCAAC-
AAACTTTCCATTCATGTATCAATGCCATGCTATCTCCTATCTGCCCATAGCGAACGAGGCTCGGTAACTTAT
GTACCTAGACCACCGATTGAGGCTGTAAATTACACAGACAGGTGGGTAATTTCAGTCGCAAGCCCATTACGG
GAGCTCCAATACAATCATTCGAATGCCGCCATCACGCATGATACTACGGGAGTAACTGGTAAGTCACAGTAA
TC-AAGCGAGCGTCGCCTTCGCTGGTTCATGGATCTCGCG------------------NNNNNNNNNNNNNN
NNNNNNNAAAAAAAAAAAAAAAAAAAAAAAAAAAAAAAAA-------AAAAAACAATATCACCAGGCAACAA
GATTGCAAGCTTTGTTTC-CGAGAGTCAATAGAAGACGGCAAAGGTGACGGACGAGAGAGTCAGAGGATGAA
CGTTATTAACGACATTGGATGGGCTGAGTAGTCCATCTAAGAGCTGCTCGCTCACCTGCCAAGTTATCTAAG
AACTGGGAACCAACACAGTTTGCTTCCAGTCACCGATAGCCCGGTTGTTGACTTGCTGTACACCAAGACGTG
GAGTGAGGAGATCGGGTCGATGCACCGACCCTCGCACTACA-CCCACCAGCTGTCTCAGAGGCATCGCAGCG
GCACGCCTCCCGGTCCGAATACCGAGCTACTTGTACGCCGCATGGCGCGTTTCGCGTGTGACCGAAGCGGGA
ACCAGCAGGAACTGGGCAGGCTGTCCGACACGCAGTCCGCTACGGACTCGTTCTCGGGGTCGTCCGGTCTCC
GAGGATGATTGTTTGTAAGCCAGCGTGGTGGTGACTCTCTCCGTCCTTCTGGGGTATTTCTTCTGCCCAGTA
CCCCTGCCTTGTTTTCGATTCATCCATCAAAAACCTCCATATACATTGCAAACACAACGTAAACCCAACGCA
AACCTCCAGATTTGTCCCAAACGACTCAATCCCAACTTGTATCCAACAAGTTCTTCACACCAAGCCTCAACA
TCAACATGTCCCCCTCCAAGACCACCAAGTCCTCTTCCCAGTCCAAGATCTCGCTCACCAACTCCTCCATCC
CCCTCAACTCTCTCATCCTCGTAACAGGCTGCAACGGTCTCCTAGCCTCGCACGTTGCCGACCAGCTCCTCG
CAGCAGGCTACCGCGTCCGCGGCACTGTTCGCAACCCCGACAAATGCTCCTACCTTACGTCCCTCTACTCCC
ACCGCCATGGAGGCCCGGGAAAATTTGAACTCGTCGAGATTTCCGATGTTACGGCCCCCAACGCCTGGGATG
ACGCCGTGAAGGGAGTGGCAGGGATCGTGCACTGCGTGGGAGCCACGGACTTGACTATCCGGGAGTCGGACA
GCGCTGCTCAAGAGGAGTTGGAGTGGCAGGTTGGTTTGTTGGAGGCTGCTAGGCGGGCAGAAACCGTCAAAA
GCTTTGTTTTTACTTCTTCGGCGTGGGCTCTCTGGATGCCTGATGCTAGCAAAAAGGTAACTCTGACGGAAC
AAAGTTGGAACGAAGACGCCGTGGCCCTGGCCAGGGATAAGAATGTTGATCCGAAAACCAAAGGAATGGCGG
GGTTCATGGCGCTAAAGACTCTTGTTGAGCAGGGAGTATGGGAGTGGGTAAAGCGCGAAAAGCCTGGGTTTG
CGTTCAATACCGTTCTGCTTGATACTGTACTCGGCGAGTGTCTTGATCCGAAGAATCAGGGGATCCCAAGCA
CGCCGGGCATGGTCCATTGGATCTGGGAGAACAAGCACATGGCTATCATCGACCTGATGGAACCGCAGTGGT
TTGTGGATTGCGTGGATATGGCCAAGGTGTACGTCGCAGTGCTGGCGTCAAGTCCGAAGGTGGATAGGGAGA
GATTGTTTGTTTTCGGCGAGCGGTATAGCTTCAAGGAGGTGGCGCGGTTGTTGGGGGAGATGTTTCCCGAGA
GGGAGGAGAAGTTTGGAAAGCCAAAGAAGGAGGGATGGGATCAGACCGAGGTGCCAAACCAGAGGGCTGAGG
AGTTGTTGAAGAGGGTGGGACAGAAGAAGGGCTGGACGGGGTTAAAAGAGAGCGTGAGGGCGAATGCGGAGA
GTATCTTGAGGTTGGAGAGAGAGGGTGGCACGGGGGCGCCGCAGAGTACGTATGCGAGGTAGACTAGGAAGG
AGACGTGTTAATGAGGTTTTCGAATCGTGGATGTATAGAGAGTAATACATACGACAGCTTGGCCCAATGCCT
CAACACTTTGAGTATGCGCTACCCTTTTGCGATCCCTGGTCTCCTGTAGTATTTCTTTTCGCAAAGAGCTGG
CATGACC-AAAAAAGCTCTTCAAGGCGCCGTCGGCTGGGGGTTATTCCCCACTGTCTTGTACAAATCCCTCA
ACTCGAATGCCTCGATGCCTCCCTCGGGGATTTCGCCAATGATACGCGCCGGCTGCCCAGCGACGATGCTGA
AGCTGGGGATGACCATGTTCGGAGGGACAACGGAGCCGTCGAGAACTTTGACGTAATCCTTGATGATGGCAA
ACTCGCCAATGACGACCTTACCGCCAATGTGGACGTGGTTGCCGAT-------------NNNNCGGTACCGG
GGCCGACAAAGACGTGGTCGCCGAGACGGAGGGGCATAAAGGTGAATACTCTTTTTAGGTTGCCGTCAGCCA
TGGTAACGAACATAGTCAAATTGGAAGAGAGAGGGTGGAGGAGCAGACAAACCCCTTGTACATCCTGCCCGG
CGGCCGAAGACAGCACCCTCTGCTCAAGAAACAGTACCGACCAATGGCAACGGCAGTGTTGTTGGCTGGACC
GCCGGACGCGGACTGGGCTGGTGGAATTGTTCTCGCGAGGTCGCCTCGGATCATGACGTCGGGCTGGATGAC
TGTCTTGCCGCCAAGCATGATGTTTTGGGTGCCGACCAAAGTGGCCTTGCGGGCGACCTTGTTGCCGGTGTC
GGTCTCGATGTATTCTCCTCTGGGCGGTCGTCGCGACATGATGGGCGGCTGTTGTCTGTGTATTCCGTTTGG
GGT--------TGTGTGTGTGTTTGCTGGTCTTGTTGTTGTTTGTTTTTGTTTTGGCCAACAATTTCTTTGA
TCACTCAAAGCAGA----CGGCGAGCAGGCACCTTGACGGTCAGTTTGGCGTCAACCGACAGCCAGCGACGG
CACAAGTTGCCGATTGACAGAC-TAGCATCACACTAATTTCAGCCTTTGATTGGTCGATCATGCTGGGC---
-----------CAGTGGGGGAGCTTGGGCCACTCATTGCGGGA------CCGGCACACGGCGGACACAGGAG
GCTGACACAGGCGGGCGGGGGTCCCCTGAAGCCCAGACGGGACCGCTGAAGATGACGGGATGCGCTGCAGTG
TCGATTCGCTACGAGGAATTGTCGGTTCCGCGTCTGGGGCTTCCACTCGTCGGATTAGGT------TGCTCC
TCTTTCACCAGCAAGTCGAGACCGACTGGACCAGGTTGACGGGAAGCCTTGAAGCCCAACAGATGTGATGGA
TTTGTGCGGTGAGCGAATGGAGTCCAAGAAGTCCAAACTCGCCTCATACGATCTTCGACTTTATGCAGTCAT
GGAAACATAATCCATGTCCCTGTCTTTTGGGATCGGGAATTTATATCTGTGTTGATTCCCTTCTTCTTTGTC
AATGCTCCCGTTGTTTGTGAACGAAGCTGTAAACAACCACCCCTGAATGCCCTCATTCCCATCATCAACACA
CATCAACCATGTCCGCCACCCAGAACCAGTCCCCTCAACCAAACACAGGCAACGTCCCAACCGCCTCCTCCG
CGTCCCTCTTCAACATCTCCCACATCTCCCCACACCCCTCTCGACCATCAACA---ACCACCACCACCACCG
GACGAACCACCCCCCGCCGTCATCCACCAATCCCGCCTCCGCGTCCTTCACTGGCTCTTCAACCTCTCCCAA
ACCGACCCATCGTGCTCATCCATAAACTCGACATACTCGGGCCCCGCATTTGCCCAGCCCTTGATGCCCTCA
AACAGAGCAAAGCTTTGAATCGAGTCATCGCCTATTTTGACGAGGTAATCCGACAACCAGCGCGCGGCACGG
CTA
>JW228/1-31312 Reversed:
GTAGTCTTCAAGGCCCCATTCGTGGCTCTCGAGGGGGATGATGTCGTTGATTTGGTCGACGAGGTCGGCAAT
GGTTGGGTCGTTCTCCAGAGGGACGTGGTGGATGATTCTGACCTCGGGGAGGGAATGACGGCGGACGACGAG
GCGCAGACGAAGGCTGTTGTCCTTCATGTTGCCGTCGATGTGTGGTGTTTGTGGATTAGGTGTAAAATTGAA
TGGTAGGTATGATATCGAAGATGAACTGAATGGTTGGCTATGTGATGTTGGTCGTCTTGTTCGGGATCTGTT
CCGGTGGACAGCAGTAGCACTGTGGTGATGGGAATTTTGCAATCGTGGTGGTGCCTGGTGATCTGAGTCCGA
GATGACGAAAAGAACGCGTAAAGTGGAAATATTCAGTTTGGTTGTTTGCGTGGAAGAAAAGCACTGCAGAGG
AGAA-----------------------------------GCAAACCGTGTTCCGTTCTGTTTCGTAAGATTT
CACTTCAGTTTGCTTTTCGCTCCTTCCACGCTGCCCGGTGGAGGATTCAAGTTC------AGTTGGATTCTC
TCAGCTCTTTTCTTCGGGGCATCTTGT-------GATGGTGGCAGTCGCGACGGGCGTTATTCTGCAGCTTC
AGCTTCCACTTCCACTTCCACTTCCATC----CGCTGCCTTTCTGCAGAACAAACACTACACTGATTCAATC
CCGCGCCAGAAGGGGAGCACCATGCAAGCCTTATCGGTGGAGCACAACGTTGATGCCAAGAAGCTTGATTCC
-TGCTTCCTATTGGATGAAACATCGCAGGGCGTGTGGGGCCAGCACTTTATTGCATCTTCCACTACC-TAGA
GGTATCTTCCGACACTCCAAACTGAAAGGCGAAAGGCCCTTACAATACAGTACATAGTGTACAGGTACTAAC
C-ACAGTTGTAGCTGAGTGTCTTTTCAGAGGTCCGATG----TAGGAGAAGAAATTATAGAAGGACTCGAGC
ACGTGAAAAGGCGTCACGAGCTACTGTGACCTCCAAGAGGTACCCCGCGAAAGACTTCAGTTGTGTGTTCGG
GAATAGCAAC---ATGAGGGAGCTTGAGCATTGGATACTGGTAGGATCAGTCCAGAACTCGCGAGATGGTAA
TCCACGGTGTGACCATGACCGTCTGTAAAAGATTCAAACAAAATCTAATTACCTAAGAAAAAGAAGGAA-CC
CCCCTGAAACGCCTCGATTTTTGTGCCGCCAGAGAGACATGCCCGGTATACACGAGATTATATGCAGAATAA
ATGTCGCCATGTAGTAAGAACTGTCTAATGTG--TTGGTTCGTGTTCGTGCCAAATGT-----ATCACTGAG
GGAGCGCTCCCATGTCCAACATGTGTCCCATCTTTTCAATCTGTTGTCATTCGCGTTAGCACATAGTTGTCA
CCACCTGCAGCAGCAGCAGCAGCAGCAGCAGCAGTATCACCAACAGGGTCAGCGTCACAAACGTACCTTGGT
CTTCAAATACCCCTCCACCTCGGGCGCCCTGAACCCTCCCTTGCCCTTCCAACTCAACGGCACCATGGCCAC
CCGTTCCGTCACCACAATCTCCCGATTCGGGCCCTCCACCGCCCTGATCTTGTCGGGGTTGTTTGTCAACAG
TCTGATCTCCTTTTGTCCCAGGTCCCGCAACATGGCAGTCGCCAGACCATAGCTCCTCGCATCCGCAGGGTG
GCGCAACAGCAAATTGGCCTCGACGGTATCCGACCCCAGATCTTGCAAGTTGTAGGCCTTCAACTTTTCGCC
CAACCCAATACCTCGGCCTTCTTGGCGCAAATAGATAATGATTCCACCAGCGGTATTGGAAGGCAACGACAT
CAAACGCGCCGCCTCGTCGAGCTGCTCGCCACAGTCACAGCGCGCAGACCAGACGGTTTCGCCCGTGTAGCA
CTCCGAATGTATCCTGACCAATGGCACCTGTTTCTTTTCCTCCGCCTTCTCTACCTGCTCTTCCTTCTTCGT
CTCTCCGACACCCGGTTCCCGACTGGTCGTCCTACCGGGATACAACCGACCCGTATAAGCACCCCTCACCAA
CCTGTCCATCTCCGTCTCGCCCTCCCGCACTCTGTCCAAGCTTTCACTCCGAATGTTGTTCCCAAACACAAT
GGCCAGGTGCTCCTTGTTGTCCACGTCGTTGGTGTACAAGTGCAGGAACATCTCGGCCCCGTTGGTGGTCGG
GATGCGCGCCCGCACTATGCACTCCACGTGCGGCAGAGATTCGAGGAGCTTGGGCTTCTTGGTACCGCATCC
TCCCGTGGGAATGGAGCTGTCGACGGGGATGCCGCGCGGCTCGGAGAGCGAGAGGGAGGTTATGGAGGTGGA
GGGGGTTGCTGTGCCGGGGGTCTGGGGAGGCGTGAAGGAGGGCGAGAGGAGGGNNNNNNNNNNNNNNNNNNN
NNNNNNNNNNNNNNNNNNNNNNNNNNNNNNNNNNNNNNNNNNNNNNNNNNNN-------NNNNTGATGGCGG
GCGCTGTGGTCGGTTGTGCCGAGGTAGAAGAGAGGTCTACGGATTCGACGTCGCCATTGTCTCGAGACTGCT
CGCTGGTGTTCTCTGATCTCTTGGGAGAGTAGAAGGAGGGTAATTGGCTTGTTGTCGCATTGTCGGCTTGCG
ACGATTGCGCATCTGATGTTGGTGCCGGGCACATGTTTGGTCTGAAGTGTTCGGAAGTGTTGAGCCGGAGGG
GCAAACGGGGGGGCGCGCTCTGGAGGGGGTTCGGCTTTGGTGGGATGGAAGTTGTTTGGTCGTGTTTAGGTC
TGGAACATCAATTCAACTCTACCTAGAGAACACGAGCGAGAAGCAATTCGACAAGTCGGCGGTGTCGTAAAA
GAGACTCGCGGAGAGAGAGAAAGAAGGAGAGAAAGTTCCCGAGTCGGTCTTGTCCAACTGACAGAACTGACA
ACACAAAGTTCGGATGCGCTGGGTCAGATTGCGGATTACTGTACATATGATTCGTACAGGGAACACGGCGAA
TTAAGCCAAGGGTCCGAGTCCGTCTCACACATTCAGCAATTGGGGAATCATTAGTCATGGACGCGGCTGCGG
GGATTCTTCGCTGACACTTCGCTGACTTTCTGCCGCCCAAAAGGGACC-AAAATGGAGAAAGGTCTCTGAGA
CAATTGGCCGTGCTTTGCGGGGTTGATGCCTGCCACGGCACCTTTTCCGGCAAGCCAAGGGGCCACGGGGGC
CTGCCGGAGACAAATC-GGGGTGGGTCTGTGCGCCATCATCCAC----CTGTATTCCAGGTTGCTCACTGTC
TCGTGAATTCCCCTCGAATTTCAATCGGCTTTTCCAGAATGACAATGACAATTATTTTCCA-CCCAACACCA
TGATATCGTTACCATTCTGGTTACTGAGCAAGCGCTATACAAAACACGTCTGATGATCATCCACAGATGCCA
GCAACTCCCCCGTCGAGCTCTGCATTTCTCTTTCCCCCCTCGCCGCCATCTCAATCTCCTCCAATTGCAACC
CCATCACTCTATGGTCTTCCCCTTGCTGCTGAGTCCGTTGTTGGGAGCCTGGATACACCTTCGAAATCTGGC
CACCTTCTGAGATATAACTGCTGAAGCATGGCGGGGCAAGTTTGGCCAAGAGAGGCCGCATCGGAGGAATGG
ACACACAGATGATGCCCAGTGAGCACTCGATGATGGTCCAGTTGAGGGGAGACACGAGGTAGTCTGCCTCGA
TGGTCAG-------TATCAATCTTCCACGCGGGGCTGGCTTTGAAACTCACAAGTCACGTCAATACCCTTGA
CATCACCCAACGACACGATTCGGATGATGCTAGAGGCAAAGGCACTGGACAGTCAGCA----ACATGTCTTT
CAAGACCATGACCACGAAGACGCAGACACTCACATAAAGCCAACCCCAAACAACACACAAATCATCAACCTC
TGCCTCAACGGAATGCTCAGACTCCAAAAATACGGCAACGGCGCCGCAACTAGCACAAAGTCAATGGCCACA
TTGACCCCGGCATTCGCATACAAAAAGTCCACAAAGGGAATACACTTGCTACCAGCAATGGTATAATCCCAC
GCCGCCTTCACCGGTGTACACTGAAAGATGGTCGCCAAAACGGCGCAAACCCCCATGGCCGTCACCACAACA
GCCGTGCCGTACAAGATCCACCTCAAGACTTGTCCGGAAAAGATCCTCAAGTACGACGTCAGGATGGACAGC
TTGGTAAAGGCGCCAGCTGCCGCATAGAAAACGTGGGCGACGTACATATGCTTTGATCCCGTCAGCCTCATC
ATCGCCCCAATTCAAGCCCCGGGCACAAAAGCTCACCTTTACGCACCGCCTCAACATATCCAACATGTTCTC
CACCGGCATTGGCAAGTTCCAGATATGTTCCCCCAGTCCATATCGTGTGGCTGCGAGGGCCATGGACGCCGA
GACCAGCGTGAACAGCCCGGCCAGGATGATGAAAAAGTCATCGACAAACAAACGGCGGGTGATGTACGCACG
GCAGACGATGCGGAGAGAGACAACCACACCCACAAGCACGATCAAAACCNNNNNNNNNNNNNNNNNNNNNNN
NNNNNNNNNNNNNNNNNNNNNNNNNNNNNNGCCGGCCAATATATCAGGACTGAACGATGGTCTTTGTGCTTG
GCGGGGGAATAGCGGGTTTAGGGGTGGCATTGGTGTTAAAGGTGCACGGGACTGGGTAAGGTCAACTTGTGA
GGATCATACTGCAACTGGTATGCCCTTCCCGAAGACGAGATCACAAGGCGATATGGGATGAAGATGTAAGGC
GGATTTATGATTTCACGATTCCAGACTTCCATCCTCGAGTCGCGACACGATATACACCCCCACACATCGGAC
GAGCCGCCTCAGAGCTATTAAGTCTTTAGCCGCAACTGGCGGCCATGTGCGTGAAATCGTGGCGCTGCTTTC
CGTTTCCGCTCCGCTACACCTCCACTGCCTGCAAGCGCTTATGACTTTGTGGCTCACGGTACGGTGAAAACG
AGGGAGCAAGACATGCATTGACACTTGCTCAACGCCCGTCGTGAAACCCCATTCAAGATCCCAGTATCATGG
CAGAAAGATGGTGAAAAGAGACATCCCAGAGATCTGGAAGGCTGGAGAGTTGGCAGCCATGTAGTGACGCCA
TGGGTACCTATCTATGTCACCAAAAGATGGAAGATTTGCGCGAAGCCGGGAGTGACTCGAATGGGAGTGTTT
TCAGCTGCGATTACCCGCGGCTGGGTCTCAAGTTGAGGCCCGTATTTCATCCATCGGAATACGCAGAATCGG
GTCAATTGTGCAATTTTGGCACGCACAATCTGATTTCCTCTCTACCTCTACGCGGTAGGCTACTGTAGCAGG
CTCCAAACAAAACCCTTGGCCTTGGGAAACGGGTAGCCGCATGAGTTATACGGGACCAATGCAGACATCTGG
GTGATCATTGGCAACCATTGTTCACTTGAGCGAGACGATTTTCCCAGCAGTCCGGCATCGATTGCAATACCC
CAACTGATCCAGTTTCCTGGGTTAAGTAGATCGGCTTCAAATGCGCGATCCTCCCGCCGAT---ACAAAGCT
TCTCGACCGCAAAT-GAAGAACGGGAAAAAAGCAAATCGTCTCGGAGAAGAGAATACGGAATCGGGAGTGTT
GCCAGCCTGTCGCGTGCTGTTGACGAGCTCGACCAATCGGACATCTGATTCTGGTGGCCTTCCCCAGCGGTT
TAGCCTGGCACACGACCCGTCTCGGCAGCGTGTCTGTCAGCGCTGAACTGAAAGACCATGCTAGCCATTTAC
GTCTTTCTCATAACTCAGCCACCACGGACAGACAGCCCTCCAATATCTTGCCAGGCCTCGACATTCAGGCAT
GACTTTGACAAATTATGCCAGCTGTGGCAGTTGTGGCAACAGCCGTGGCTCAACCAACCGCTGCCGGTGCTC
GGTATATGAAGCGACGTCGTTCCATATCGTCAGGACATGGATGGACGATAAAGCTCGAGTAGGCTTGACCAA
ACATGACCAAAAGAGTACCATCTCCGTGGTCGGCGCTTGTTTCCTCCGTACATGGCAAGCTGAAAGGCAAGT
CAATGGTGCCGCGGAGAAAT----AAGAAAACAGGGCAGAAAAAGCAATGATCGCGATAACAAGACGCATGG
-----CACAACACAACACGAGAGGCCTTTGGATATGTGACCACTGACAACATGACTGGAGATGTGATTGAAA
ATGGGGCAATTCTGCGATAGACAAGTGGAATACGGGGTTCTAGATGGGTGATGTACAAGTGTTCAACGGGAC
GAGCCAGGCGCGATTTGGGCTGCGTCAAAGAGTGTGCGATGCGCCATTCAGTGTGGTCTTCGAGTGTTACCA
CGACCATGAGAGGTTGCTGCTATACGTGCGCATGTTTCTTGACATGAGAGGCATGGGATGTGGTATCATGTG
CACTCACTGCCCGCACATAGGGGTCCAGTCTACCGGCTAGGTATGTTGTCCGGCCCGGCAGTTTCGCCGAGT
GGCAGCCGGGAAACCTCCGTAAACCGTTGATCTTCATATAAGCGCACGAATCATCACGGCATGAGATCCTTC
CGGAGCGGGCTGCCGCCTGCGATTTACACCCATGACACTATCCTTACCTCCTTCGCTTATGCACGCGCCTCA
TTTCCTCGAGATCGCGCAAGCCATTACATACAAAGATCTGTCAAATATCCCCAGACCGACAGTCAAGGTGAC
ATTACCACCGTTTTTGAATCTGGGGATTAATCGGCACCTGACCCGGTTCCTTGTTTCTGGAACTTCTTTATT
CGGCCAAGGAACCTGTGAGTCCCGTAGCGTAACATCGCGGAGGTGTTGGCTCCGGATTATCGGCACACCTGC
CGACGGTCAAGGCCTTGGCCCACTTACCCCGGCATCATCCTCCAATTTCCCCATGGCTCTCGCACTTATCTC
CGTCTAGCCATTTCTGGTAAGTCTCGGGACCTGGGCCGAGCAAGTTGAAACAGCCAGAGCATGAACAAATTA
GTGCCAGGAAGGTGATGATGGACAAGCCGACGGATCTATTGTTTCCAGGTCCGTCTGGGCGTTTCCGAAGTA
CGGGGTTGTCGCCCGGCATGCGATGACCTCAAATCTCAACAATCAAGATGAGGA----GAAATAAGGGGCTG
TCCTGATGGTTGACGACCAG---------CTATATAAGACCTGTCGTCCATCAGTCCTCATCATCACCGACC
CTCACTTCTCCAACCATCTTCCCCATATCACATACTCATCCCAAGACACAATGCGCGCCCTCTCCCTCCTCG
CCGCCCTCTCGGCCGCCGGCGCCACCGTCACCNNNNNNNNNNNNNNNNNNNNNNNNNNNNNNNNNNNNNNNT
CCGACTCCAACCCCTTCGTCGGCAAGAAGCTCTTCGCCAACCCCAAATGGGCCTCCAAGCTCGAGGACACAT
ACAAGGCCTTCACCTCCAGGGGGGACTCGGAAAACGCAGCCGTAGTCCGCAAGGTCCAAAAGATTGGCTCCT
TCGTCTGGGTGTCCTCCCGCTCGGGCCTCTCCGAGATCGACGAGGCCATCCAAGCCGCTCGTGCGGAGCAAA
GCCGCACGGGACAGAAGCAGATTGTCGGGTTGGTGATGTACAACATACCTGATCGTGACTGCTCTGCGGGCG
AGTCGGCGGGCGAGCTGAGCACCAAGAACGATGGACTGAGAATCTACAAGGAGCAGTTTGTCAAGCCGTATG
CGGCCAAGCTGGCGGCGGCCAAGGACTTGCAGTTTGCTGTGGTGGTGGAGCCGGACTCGTTGGGCAATTCGG
TCACCAACTCTGCCGTCGAGTTTTGCAAGCAGGCGATTCCTACCTACCGGGAAGGTATCGCTTTTGCCATCA
AGAGCTTGCAGTTGGACAACGTGGCGGTGTATTTGGATGCTGCGAATGGTGGATGGTTGGGCTGGGGCGATA
GTTTGCCCAAGGGTATGTCC-TTTCTTTCTTTCTTT----CTTTGTTTCCCGTCTCTATTCCCCCCTTCGCT
ATCATCATCACCAGAAT----ACTAACACATCTCCAAAAAACAGCCGCCGACGAAATCGCCACCATCCTCTC
CATGGCCTCCCCCGCCAAAGTCCGCGGTTTCTCCACCAACGTCTCCAACTACAACCCCTACCTCGCCACCAA
GCGCGACTCCTTCACCTCGGGCTCCCCGTCCTACGACGAATCGCACTNNNNNNNNNNNNNNGCGCCCTACCT
CCAGCAACACGGGCTCCCTGCGCACTTCATCATCGACCAGGGCCGTGTGGCTTATCCGGGCGCCAGGAAGGA
CTGGGGTGACTGGTGCAACGTCAACCCGGCTGGGTTTGGCCATATCCCCACGACGGACCAGAGCGTGCTGCA
GAACTCGAATGTCGATGCGATTGTGTGGATCAAGCCCGGTGGTGAGAGTGATGGGCAGTGTGGATTGAAGGG
GGCGCCGATTGCGGGAGCGTGGTTTGGTGGGTATGCGGAGATGTTGACGGGGAATGCGGATGCGAGTGTCAA
GAACAGTTAAAGGG--------GATGCGATGATGAGGGACGGATCATG---ATGTCGATTATGGGCTGGAGG
TGGTGATTCTGATCTTTTGTACATATGCCAGGGGGCTTTTCTCTTCGTTTGATCATACT-----TACCTACT
TGAATTATATACTTA----CACAACGCA----TAACTTGTGTG-TCTCTCCGGTCAGCTTGAACATATCCGC
GTGCATTGTGACAAAACTCGAAGGCGAAAACTGAAACGAAGGGAAGCCGGAA-------GGGAAAAGGGGAA
AAAGGAGAGAAGCTCGCACGGACCACATCTCATCCTGATGTTCGA-------GGGAAGGAACAATCAACTGC
ACCTGCCAAACCCAACATCAACACCAACACCAAACTAAACAAGCAGGAACCG----------GAAATCAAAG
GCAAAAA-AGTATCGACGTGGGCCTGATTCGAACAGACGCTCCCTAGGGAACCAGATTTCAAGTCTGGCGCG
TTAGACCACTCCGCCACCACGTCTTTATCGTTGAAGT-CGTGT----CTAGGTGGTAC-GGTTATAGGTGAC
CAAGGGATAGGTGACCACGTGTCTCACGCTAGCAGTCAGTACAGTACATGTGGATGTAGGTATCTCGTATCT
TCTGTGCGACCTAGCGTTGTTCCGTAAACGATACGTTTGTGTGTCCGGTTTGGTTGT------TCAAAGGTA
CCTATGAGGTG-----GCTTGGGTTCGTTGATCTCGTCATTATAGGATATTGCTGAATGCAATGTGGTTTTT
GTG--TGGTAGAGGTACCTTTAGATATTTCAGTCGAACTTCTCCACCACGACTTACACG-ATACCTATGAGT
AGCCCCTTTCACGGACGGCAAAATCTTTACGTCTGTATCGATGTAACTGTAAGTAAAGAA------------
---------TGGTAGCT-------------------------------------------------------
-ACAAAAGGAAGATTACCGTCGGCAGGAAGAGATGAGGCTCAACAACACTACGCAGTGGAAGTTCAAACAAG
CTTCATGGATCCATCCAAGGGTGATACCACTGTGTATCATTCATAAGAAGCGACCGTTACGCCCGCCTGAGC
GAACGACCGTTTGATGCCCCTGGCAGCCTGGTATCCTGCCATGTCATCGACATAGACGA-----------CG
AATCCA-CGGGAGC----TAGCTGGCTATTGTA------------CCGACTCCCTGGGAGAGAGAGAGAGGA
TCAAGG------------------------------GAGGCATGTTTGACAGGC-TTGGGACAGGCTTCAGG
ACTACATACCAGGCCGCCTCGG------------AGACGACCCGCGCTTGCGCTTGCGCCTGTGCTGTGCCT
CCGCCTGCGGCTGTTGGATCAAGCAGTCCACGGTATGTAATTCACGATCATTTGCCGCGATGGCGCTTA---
------------------------------------------------------------------------
------------------------------------------------------------------------
----------------------------------ATTACATCGTGTC----------GTGCTCCCCATGTTC
GTTCTCGAGCCAAGTCC------------------------AGGGGCCTCGACAGTTGACACCCCAGCCGGC
GGCCC-----------------AGCCATCACCGCTCATGTGAT----------------GAACTTGATCATG
CAATCTTGAAGTCAGTCCTCTTGC-------CAGTCGAGCCCTGCAGCCAGAATGCGAAGCTGTACGGAAGA
AACGCAACGTAAGTGTGT-----TCAATAAACACGGGA---CACTGTGACGGCTTCCGTGAGAGGGGTATAG
GCACGAATCAGAGGCCTCATCACAGTGTGTTAGT--------------GGTGATGCGGGTCAGGGGT-----
-------GGTGTGTGATGAGCCAATGGTGGT-AGAGAGTGAGGATTGGGCGTTGCAGCCACTGTGAAGAGTG
GAAGTGCCAAGGGTGCTTAACTGCAGAAAAGACAGTATGGGT--------------GAGGGGAGTTCGCGCT
GTATATC--------------------------------------------GCGGTGGGGATATCGAAGCGA
AATGCTCGAGATGGCTTCAAGCTTTTGTTGTCGTTTGTT----GGAGATGTTGAGATGTCATGAAGGTGGTG
GTTTGTTGATGATGAAGTCA----ACAATTACCGGAGAATCGTTGATAAATCAATGGCCAGGTCGGCAGGCG
TATGGATTGCTAACCGGCAGGCAACAGAGCAGGCTGCCGGCTGCGTGAGGTGCGTTG---------AGCTTG
GACGCCGC------GGCAGCTTGGAACTTCCCTCTCTCCAGCTGTATCTCCTCTTGGCAACATTCGTCCATC
ATCTTTTTCTGTCCTTCACCTGTTACCCCGAAGCATCAGTTCCACTTTTGTGTTCATCGTACAAATTACACG
CTCGTCTATCATCGCAACAGCCGACTGTCCCA----TCGTGAAGTTAGTCGAAAGTTGCG------------
-------------CCGAACACA-ACAGCTGTTCAGTGCTCCGCCGTAGGGCGACTCTGGCGAAGTCGCGATG
AGGAAGAACTCCAAAGTGGGTATCGCGGT-----------------ATCTCACTG--TCTATTGGTTATCCA
GCATGGCATCGCGGCTGGA----CAACCAACCACAAC-----CCTCCATTAACCACCCACCCAAGCCGTCGG
GTTTGTCCACCATCCAATTGCC--TGTCTGTTCTGCCAGTGTCGCTGACTCTCGCTTGCTCCAAAGTCTGAT
TGTCAACGCCGCGCTGCC-CTGCACCCACTACACT-------------------------AGCCCGCTG---
-------------ACGAGATTCCGGGGAGGCTATTCGGACTACGGGCAGGGACTCCCTT-TTTCCCGCGCTC
GAGATATTCCCACTTGGGACTACGGTAGGAACATGGCAAGATTTGCAAGTGACGACGGCCTTGTCCTGCATT
AA-ATCCCGCT------------------GAGGATGATTCGGGGACCGGCTTGGAGTGGATCTAATAGCGGT
TGCTCCCTGTGACATGCCCGGGGGAGCTGACTGCTCTTTTGGGTTCTCGAACCTATCCCACGAAGCCTGCGC
TCAGAATGATGCTCTTGAAAGTCAGAGAAGGACGGCAGCCTGCCGAGAGCCG--------------------
-----TGAGACAAAGCTCTCGTATCTCTGTA---------GCTGGTTGATCAATATTCTACAGGACATA---
--TGCTAGTGGTGCAA-----------AGGACCTCCCACAGTGTGGTCTGCATGGTAATGCTGGTCGGCGCG
GGGCACTCACTC-----------------------GCTAAGTAGACATGGCAATG-CCTTCCTACCTGGCCA
TAGGACAAGACCTGATGAGGCCCCGGACAG-ACACGGCTCAAGATACAGCAGAGAGCATGCGGAGCGAAGGG
CAACA----GGTACGGTGAGCAGCCG--TCTCTGGCCAACGAGCTGAGCAAAGCCACGGTCGAGGCCAAA--
-----TTTCCCCAGAGTCCCTCGTCACCACTCTGTCAATAAACTTGGGAATC-ATGCATGTGGA--------
--------------------GGGAACA------ATTGCTTGGGTGGCCGGCCAGTCAAAGCCTG--------
-------AGCCCCCCCTGCTTAGCGCTAGCGGCGCGACCTTGC--------GGATTGGGCACTCAAGCTCCC
CATGGTTCCATCACCTCACTGCCCTGTCTGCACATGCT-GGGGGGCACTGGGCTCTTCTCGCACAAGGCCGG
CTGTCTGAAGAAGACTGAAATTGACCGG--GGCTGATTTGTTATCTTCAGTTGGGTCCCTCCCGCTTCGTTT
------CGTGGTGGA---TGGACCGTGTCCGACTCTCAGC---GTCTTTCCCTCCTCCAACGCCCGCTATCT
CCAGCCCTACCCCCAGCCTACTCCAACGAGCTGGCGACACCTCCAGATGCACTTGCAATCTCAGCGACTCTT
TTCCAGAAGACTACTTGTGTTCGAGTGAGACTCCAA-----------------------CGTCTTCGCCTTG
TATCATATTCTAATATC----------TTTGAAGTTGTTGGGAACCCTTGGAAGTTGACGCGCTGTAGTGTA
TTAACACAGCAA-----------GCGTGGTGATCACCTTTACTCCGCTTCCCGCGTACAGCAGACGCTTCCT
TTGTTTTCTC-CTCACACGGCAGAGACAGCCAGACTCCAACACACAACCTTTGTGAAACGAGGAACAATGAG
TAGCGGCAAGGGCTCTCCCGAGACTCTCGCAACAAAGACATTTTCGTCACCAGGAAAATCATCAACCGTGAC
CTTCACATCGACCACTCTCGAGGAGAGGAACGAGAGAAACGGCCGAATTGCTGCCCTGAGGCGGGACTCAGG
GTCCTCGTCC---TCCAAGGGATCAGCGCATGGCCTTTCAAGCATTGATGCGAGACTCGGCCTCCCGATTTC
AACAAAG---------TTCCTAGCTCCAGC---GGAAGATGTTCCTGATACGCCAAGTTCCACGATTGTCGA
GTTCGGTGATACGGACAGAAACCAATTGCCATCGGCCGCAGAATTGGCCGACAATGTCTTTCGCACCCAGCA
CCGCGTCCG------------AAAAAGCCGGTCACAGTCTCGGACACGCCCTGAGCATGGGAGCATTAGGGA
TCTCAAACAAGAGCGCAGCGCGAGTGCTCAGGCTAACCGAGCTGGGACTCCGACTGGCTCAACAAGAGAGAG
ATCCGAATCAG---GCAGCAAAGGAGCCAGTCCTGG---------ATTGAGGGGCTTACCAACCGACAGAAA
TCCCGCCGCCGAGCGGGAGCTGGCTAAAAC------------------------------------CAGAGT
CAACATGTATCTCACACAGCACCAACAACAACAAAGTCAAGAGCAGATCATCCAGAGTCCCATTCAGCAGCA
GCCCTCGGACCCTGACAAGGAACTTCTATTGGAGAACCGCGGCCTGTACCAGCGAGTTGCTGCGCTACAGCG
GACTGAGCGAGACCTGCTGGCAGAGAATCAAGAGTTACTCCGCCAATTCAACCAGCTAAAACAACATCACGA
CGTACGCCGCAAGCAATGGAGGGATCAACTTCGCCAACGGGAAAGGGAGTACGAAGCTCGCATTCATGAGCT
GGAGGACCACATGTTGCAGCTTGCTATTGCCAACCCGACAAGAGCGGCGCCGATCCAGACCGACAAGGAGAT
TATTCACTGGTTCGCTGAGCAAGAACATGCCCGGCGAGTCTGGACACAAGACTATGCCCACCGCGACGCGAA
CCGTCTATGCGAGGGCCTTCATCCAGTCCAGCTGGCCGAGCTATGCGAAGGCGTCAAGGAGTTTGTGAAGCT
CAAGGAGGACAAAACACTTCCCGAAGAGCTTCCTACCAACAGCAGCGAGACGACTCAGCTCCTTCTTCAAGG
CATGCTTGCAGACTTTATCTCCACCGAGATTTTGGCTTCTCCGTTCTGGGTGTTTACTGCCATCTCAGCCGG
AACGCTCGAGAGCCCTAGCGTTCCTCACCCCAGCACGGTACCGATTGCGACCAGTTTCCGTATGGATCTGAG
TTTGTTTAATGACATTGCTCCCATGCGACCCATCTAT---GCCCCTACTCCGGGCAGCCCTCACTTCCCGCC
CCCTTTGATTACAGCCATGCTGCCCCAAGCACTCGGAAACGCGGCATCG------GGCTTGGGCTTGCCTAC
TAAGACCGAGATGGAGAACCTTTATCACATGCTTCTGAGTGGTACGTCCTAACCCGTCACCCCTGATAGAAT
C---------TTGCTAACT-GTGTCGTAGCTCAAAAGCAATATGCGGACGTGACCGTTCACGATTGGCGAGC
GCAGCTTATGAGGCTCCTTGCCGAGAGCGGCATGAGCTTGAAGGATCCCTTGGATGCAGCCAAGAACGAATC
CAGGCGTATCCTGATTGAGTCCAGACTCAACTACGCCCGCAAACTTAAGGAAAAGTTCCTCGGAGGCCCGGC
CAGGTATCTCCTCGGCGAACAAGACGCCGCTGGAATCGAAAAGCTCGAGCGCAGACTACATGATCTGATCGA
CGAAACCCTCCGCTTCTCCTGCCGAATTTGGTCGCGTCCCACTCCTGTCCGCCTCCATGACCTTGGAGACCT
CAAAAACCAAAAGTTCAGTGCTTCCCACCCTTACATGCGGCTCTGCCACGTCCAAGCCCCCC--GCGGAATG
GAAGAGGTGCAACAACCAAGAACGAACGGCTCCAGCGAGCGTGAAAAGTCTCCCCCCGGCTACCACGACGGC
CGTCCGGTAATCATGGTCCTGTCCCCCGCCATCGAATCCATCGTCGACAGCAGCAAGGACAATAAGAAAGCA
GCGCCAGCCATGGACGAGACTCCCCGCGTTTGGGTCCGCGCTCGCGTGCTCGTTTCCTCACCCGCACGCGCT
GCGGCGATGAAGTCACTCGGCCCTGTCAAGATCGCTTCGCCTCCA--CAACCAGTCCGCCACAACTCCGCTC
CTACCACGGCCACAACTACGACACTCGACAAGTCAGGTTCTGG-----------------------------
-----CTCGCCAGCGGGGGTGGGTACATTACCAGCCACGCAGTTT-------TCGAGGATGCACACGTCACC
ACCGCACTCGTCTTCTTCTAGTTTGTCGACGGTCGATACAGCCAATGA----------TTCTTTCACGACTG
TTGGTCCGTTGAAAGCGACACCGAAACAGGTGTCCATGCCGTTTGCTA-GCCAGCAAGTGGTATC-------
-------------ACCATTTTTGAGGCAGAGTGTGTCGCCAAGTAAGATGTTTGGGGAGAACGGAAATCAGG
AAGGGATGATGGGAAGTATGGATTTGCCTATTGCTTGATGGGGAAATCCCAAGTGATTGACATGACTGGAAC
TACCCACCTACCTTCGTGTCTCCTCATCCATTCCTTCTTCATTTACCCACGGGCATAACCTCTCTTTCACAT
TTTCGTTTCGTACCTACGAACAGCGACAACCGGGCGCCTTATTCATTTATTGTACCAAAATAACGATACTAT
TTTTACTCATTCTTTTCAACTTTCGATGGATATATGACAATGGAAAATTCGCGGCGGATAGGTGAATAAATG
GACATCACAGGTGAATTCTTCAGATGGTGGCAGCACGAATTGGATGTCATGTATCGTCAAAGATA-CTACAC
TAGAAAGCGAGTGCAACGACGGACGTCACGGGAC--------AGGAGGACGGAGATGACTAGGACTGGAGAA
CTGGAAAAGAGATAGCCGGGGGAAACAGGAAATGTACGCTATGGACCTTTCAGCAGCTGAATTAACGCCAAG
TTTGTACACCCCGACTTTGCTTTTTCT-----CCGTTAATATTGCAGTCACTTCTGTCATTCAA----GTAC
GCTGGTCGGTCAATCCTGGAACTCAGCATCTGCATGGCGTTTGACAGACTTTTTCGACAGTGCAGCAGTGTT
GATGTGAGCGAAGGTGGAAGCTCAAAGGTGAGTACCTAGTCAGTCAGGGCAGCTAGCCCAGTTCTGTCGGCA
TGCTGTTACTGACCGACTGACTGCAATTGATGTTTGAAAGGAAACGTGCGTGTCCGGGGGACTGTATCAATC
GCAGCACGTCGAACGGGAAAGGTAGACCACAAGCGAGGTGGCTACCAACCGGATGAGTCAACACTTCATTCC
GTGGGAAGGTGAGGCACGCTCCGTGGATTGAGTGGACAAAAGGGGGAAGGAACGG--CAAGGTCTGACGGAC
GCCTTCGGCTCATATCACGGGGAGTTTCAAAAGTAGAGAAGAAGAAGTTGTA---TCAGCCGTCCCAAAAGG
AAATTCTCGATGAATTTCTTTTCCATTTCTCGAGTCACCTGTCAGAATAATTTCCTTCAC-----AAAAAAA
CCAAAAAAAAAAAAAAAAAAGGCCAATTGCGNNNNNNNNNNNNNNNNNNNNNNNNNNNNNNCGTCGCATCTT
GCTACGAGCCTGTCCTGCAGCATTCACAGTGGTAATATCCTCGTCCCGGTGCACCGGGGCCTGGCGTCACAT
CCTTCATCGGTTGACCGCAGCAGACATATGTGCAATGGATATCACAACACCGATTTTGACTTTTAGTGATTT
TCTACCAGCGATGATGAAGAATCGACCTCACTT------CCGCACATACTATAAGCCGTATCATCTTC----
GTTCGTCTCTATGTGCGCAAGTACCCACTGACAGCTCCCGTCTGA----CATATACACCTCTACGTAGGGTG
GTACAGACCCATTTCTGTCACCGGTGAACTGACAGTACCTCTAGTGACAGGTGACACAGGTGCCTAGGTAGG
TAGGTAGGTAGAAATAAAGAAAGCATTGAGCAAACAATATGCCTATTGCCACTGCCTAGGTACACAGAGACA
TC-CACGACTGGCTACCTAGGTAGACAGTCCACACTTGTCGTTGATCCCTTCGAGGTCTTCTATTGGTTGAG
TTGATAATGAGTGGTGGTGTCACAAACCAACCTATTGGAGCCGTCAAACCTATTACACTACTGCTTTGCCCT
TGTCTCGGTCTTGTCTCTTTCAAGAAGAAGGCATGTGATTGGCTGTGCGTGGGAAAATGCAGTTAGTTTACT
ATA------CTAGACAT----AAAAGGGGGGAACAGGAAAACGC-----CAGGCTGGTTCAT----------
-GTTCTTCC-GAAGCAGACAGGTGAAACGGGA----------------------------------------
------------TATTGGCTCAC--GTGAAATTAGGTAGGTACCTAGTCGTACCTAGGTAGAGGTAAGGATC
CAGAATATGCGGCGATGCTTTGACCTTGGTACCTCTAAGGGAAAGGATTGGCTTGGGGTGAATGTTGTTGAT
GCCCGA----TTTGACAAGGATTCATTGGAATTCGGTGGTCGTTGATGCT------GCTGGCTGGGACTGTC
AGTCCATTGACCAAATTTTGGAAGAAAGCCGCTTCAAGACATCAACGC----------CATCGCTCATATAC
TAAAG--ATGTGAAGGATTTCGTTCTTTCCTTAGGTAGGTAGATTGTCAAGTGATAATGCCTTTTGGCTTGT
TGTTTGCTAATGGCCACTTGGTAGCTACCTCTACCTGGTATGCTAAATGCTACAATATCCTTATTTCGGACA
TCGACAATAGAAAGGGAAGAAAGA----AGTGGATAAGAAGCAGGAAAAACCAAAAAAAAAAGGAGAAAAAA
AGAGAAGAGAAAAAGAGGAAGAAGAAGACTCCGCCGAATGATACCGTTCATGAACCCATTCCCATACC----
------TCATA------AACTTCTTTTTCCGTTCCTTCATGAA---------------------CCCAGCTC
AA--------GAGTCAACGTTCTCTTCCCCGTCCCCGGCGACACCACCGCCGGCGACGCCACCCGTTTCGGC
GATCCTTGCGCCTTGACTTCCACCGTGACCTCCTGAACCTTCACCTCTCTCTTCTCACCCAACCATACCCGT
GCCTTACTCCAAACTCTCTCCTCCTCGCCAGCAATTTGATGCTCCCTATCAT---CACCACCTTCCACCCCC
TTCCTCACAACCGCAGGCTGCAAAACCATCACCACCTCCACTCCCTCACCCCCACTCGTCTCCAATACACCA
TCCCTCTTCTCCTTCTCTGCCTCCGGTTGCACCAG-------GGAACTCAACTCATCCAAACCCCAAAACTC
CACTTCCCACTCAACACTCCACAGTCTAGCACCAAACCTCAGCGCCAGATCCATTTCTGTGGTCAAGATTTG
CTCGAGTTTGGCAATGTTCTTGGCAT---CTACCTGGTCCTGCAGCAAGAAACGCGCAGGGCCGCCGAGGAA
CCGCTCGGCGAGCTTGACGGCGTACTCGCG------------------------------------------
-CCTTGCTTCGGCGAGGAGGCGACGCTCTTCGTTCTTGAGGATGGAGGGATGTGTGGGGTCGTGGACGAGAC
CGCCTTGGGCGAGGATGGAGATCATTTGTGAGCGGAGGTGGGGAGTTGCCAGGGGGGTAGTTTGGACTGTTG
AAAAGGAAGAAAACCAATGTTAGTCACCTGCTGCTGTGAAAGAAAAAGGAAAGGAAAGGAAAGGAAAGGAAA
GAAGGGGGGCCGGAGAGGCTTACCTTTAGACAAGAACCCGCACATGCTCTTCAAATCTCCTTCACTCGGCAG
CTTGGCCGGGAGTACACTAACGGGAAGATTGGGTGTCTCCAGCCCGGCGGATTGTAGAGAGGTAATCAACGG
AGGCGGCT---GTCTCGGGCTCAGCGTGGCCACTGACCTTGCTGTTGCCGG-----TTGCTGGTTGTACACC
TCTGCACCCGCGGGCACGTACGAAGCCGCCGGCAGCGGGGGGATGCACTCCCACGAAGCAAGATCCATCCTG
AAGCCCACAGGTGACATGCTGCCCG-----------GCCGGGTCAGGG--------TAGGAGAAGTC-----
AGCTCAGCGAGTTCGTTGCGCTGCAAGGCATTGAAGGCCCAAAAGGGCGGCAACAGAGCTTCGGCAGTGATA
AAGTTGGTGAGCATGGCGTAGAGAACGAGGCGGGTGGTGTTGGCGCCGCCGTTCTTGGCGGCG---------
------------TCGAGGATTTCGGGAGGGAGCTGGCCGTCTTGCGTCAAGCGGATAAACTTCTGGACGGAG
CGGAAGAGCTCTTTTTGTTGCACGGGGTGGAGCTCAACGATGCGGTTGATATTGGGATGAGCGAACTCGTCG
ACCCAGGAGTTCCAGACCGTGGTGCGGGTGGTGAACCAAGTGATTATGTCGCTGTTGGAGAGGACGAGACCT
TGCTCGGGTTCGGGCTTAAGGGACTTCTTTGG---------------------------AGTGACCTTCTCA
AGCTCAGCGATGCGTTCGTCACGCTCGGTCATCTGCTTCTCTTGCTCGGCCACCTTGGCCTCGAGCTGGGAA
ATGGTATCTTCTTGCTCAGAGAGATTGTCCTCCTGGACGGTGATCTTGTGCTCAAGCTGGGCAATGAACTGT
TCTTGCTTAGAGAACTTCTTCTCTTGCTCAGCGAGCTTAG------------------CTTCGAGCTCCTTG
ACCTGAGCTTCGTGTTTGGCCTCTCTCTCCTTGAGCATCTCTTCCCACGCACGCTCTAGCAAGGCACGGTCC
TTCTTGGCCTGCGCAAACTCCTTTTGGGTTGCGGTGAGCTGGTGGGTGATGCTTTGGTTCTCAGCCAGGAGG
TTCTCCTCGGCGCGTCGAAGAGAAGCAAGCTGCTGGAGAAGATTACGGTTCTCGATCGCCAGCTCTTTGTCT
GGGTCTCCGTTGGCTGTGCTGCTGATAGACGCCAGGAATCGGCTGACTCGGTCGTTGATGCCCTTGTTACCG
AGCTTGCGAGCAAGGCCTCTTTCGTGCTTTGGTGTCAGGGGCGTGACGGGGGAGATGAT-------------
--CAAGTCATCTCCTGCTTCCGCAGTGTCGTTTTGTGGCTGCTTTGGCTGCTTGTTACGAGCAGTCCATAGC
TTGAAGATGTGGTCTGCTCGCTCTGCCGCCGTACCCTGAAGAGTTGGATGTTCACCATACTCAACAATGGTT
GAGCTAGGCGTTTCAATGACTGGGCTTAGA---------------GGGTAGGCCGAATTAGGGGCAGGTGTG
AGTGGGT---------------------------------GAATGTAGGCCGGCGTGGCTGGTGTAGCTGGT
GTCGCGGGAGTGAGCGGAACGGCCGAGGGGTGAGGAGTAAGCGTGTAGCCATTGGGGTTGGCGGCGGGTGCT
GGTGTCAACGGG-AATTGAGTGCGGGGATTG-----------------------------------------
---------------------CCAACAGCCGGAGACAATGGGATTGCTGTGACGATGCCAGGAGAGCCGGGG
GACAACGGAAGTGCTGAAATGTTTGGGGTTGCCACCTTTGCCGAGTTGGGGGCACTGCTCAAAGGGGAGTTT
GTCACCACCAAGGTCAACTTGGGACCTCTCAAAGGTGAGTTCGGGCTTCTTGGGCTTCTCATGATCGGCGAG
TTTGCCGGTAGTTGTGCGGTGGGGGAAACGGTGGACTGAGCCTGCGGCAAAGCCGTGACAATGGGGGTTGCA
GAGGCCATCATGATAAGGTATGTTGTAATAAAACAGATAGTTTAAA-----------------------AAT
GGGGTATAGTGAGAAATAGATACGATGATGGTCTTGTC--------------GGCGATCCTGCACCAAGCTC
A--------------GATAGGTGTGATGATAGAGAACAATGAGGACTCTCGGCGCGAAGCTCTCACAACGCT
GACTTCAAGTGTGAAGTTGAAGCTGAAAAAAGGAACAACTTGGAGAGGGTGCTCGTCGTGAGCGAGCCCA-G
GCTTACATACTTTCTGGTGTCAGTCAGCCTT--TTGTGATAACAATAGAATAAAAGTGGCCCGGTCAACATG
GAGTTGCATGGGCCTT-CTACCGGGGGATAGCGCGGACTGGCTTACGAGCTCACCCACCACCCCTGTCCGGC
GCTTATTCCTCGACGCCATTGGCTCCCGCAGTGTCAACATCACTTCCATTGGCACTCTTCACATCAGCCAGA
CTGTGTAGGAAGCATGCCCAGCATGACCGTGAAGACCTCAGCGAGCTCTCAGTGGGCAA----AATGGTTCG
ACCCCTCCTATCGTGCCCTTGTCGATCA-------GTTTCTTCCAGCGGCTTTACCACTTACTTGGGAA---
-------------GCCATCAGCAAATGTCTTGCTCTCACTTGCCCTTTGCGAACCTCGAGCTTTACCCCGTA
CGGCTTCTTGGCTCCGTAGCTCCCGCTGACCATCGATGTGCCTGGCACTGCTCTCGCCTCAATGCAGGCCAC
TTCATCCGCATCACATCATGACCAACCCAGTTGATTGCCTG-GGCGGCTGGGCGGTTAGCAAATGGTGCCGA
TGTCATACGCCCACGGGCATACCCTTCCCAGATCACCAGAGCGAAGCGCAGGTGGAGTCTATCCAGTAGTCC
TTCAGACTGGCATGTCATCTTGTTCCTGGACGCGCAACAACCCCAGAAGCAAAGAATCGAACCAGCCCTTTT
GCCTGATCCGGCCTGGAATCAGCCATCCTGCACGGTAGTGAGTGTGGTAGGAATCCA--AAAACATGCGCCG
AT------------------CTGAAGATGAAACTGGTTCGTTTGGGGGTCATCGAGATATCCAT-CTTGCGG
TGAACC---AAAGGGTGG------GAAGTGAGGATCTAGAT---ATCAATT-TGTGTTTTCAGCTTGTT---
----------ATGAACGAGGTCTACTTCTCACTTTATAGAACCGGAAACTTTTCTTTTTTTTCGTCGAATTG
AATGCTCCACAAGCCGTTTGGTGTCTAAATGTCAGCTCTGGTCAGCACGTAATCAACGTCGTGACCAATGAG
CCG----------TGATTTAGCGATGACGC--------CGTTCCTACCGATAGGGCTCAAACCTTCCATAGG
GCAGCG------------------AGCAACTTTCACAATCCACCTC--GTCGCGCTT-----ATCGGCTCAG
GAACCTATCTGGA-GCTGGCCACATTTCGGGGCCCTGGATCTGCGGCGGCCAGGGCATGTTAGCCCGAGGAC
AAGGCACAAGTGACC----CGTGCCCCACTAACGGTCCTCGGCTGCATTT-----------TCTCGGGAAGT
AGAGCCAGCCGTTATCATCTTGTGGTTGGAATAAGC---GCGTATGAGT-----GCGGTGGGTGGAGTTGTT
GTCAT-------GGTGGAGGCGTTGGGTATGGTAGCGTCGCGCCCAGATCCTAGG-----------AGGAAG
ATGTCAGTATCAGGAAGCCA----------------------------------------------------
------------------------------------------------------------------------
------------------------------------------------------------------------
------------------------------------------------------------------------
------------------------------------------------------------------------
------------------------------------------------------------------------
------------------------------------------------------------------------
---------------ATACTGATCGAGGAAGGCTGATGAATGTCAGGAATAGCAAGATGCCCATATATACAA
CTCGGAC------------------------TGCCTCTTTGGACGACGCACTCCTCCTATGTACACCATTCG
TCTAG---CACTTTGCTAAGGTGGTATGTCCTCCAAATTTTCCTTATACATGCTATTCCAAATTAACGACAG
TGTCTCCCAAACACGCTATGCAAAAAGAAAAAAAGAAAAAAAAAAGGACAAAAAAAAGCAAATCCAAACCAA
ATCCCATCTGCCATGGCTTTCTGTACAAAGGGTAGACCTCCCAGCTGATACGCCACCTAGCAGATC--CCAG
ACGAGTAAACGGATTCGAAACGATGCTGTCGCCATCGCGTTATAAGACCTAGCTCTTCCGAGACTTGGCCGA
AATGCTTGTCTCCAAGTCCCG--ATGGCAATTGCATCATGTCTCATACCATCCGCTTCTGCATACC-GTCTA
CTGCGGCTTTTGCGCAAACCAAAAATAGTAGTTGAAGTACCGATGCACCCTCGGGTTATCCAGCCCCTTCCT
CGCCTCCATCAAAATCATCTCCCTCTGCACCGGATCCAATCCCAGGGCATCAAACGGCCTGCCCGCCAGTGC
CTCCATGATTTCCAGAATGGCCATCTTCTGATACATGCCGACCAACCGCAGCGTCTTGTCTTTCGCCCATAC
ACCAATGGGCACCTTCTTGACGACACACTGGATATTGACGAACCCGGCGTCGGCAAGATATCGCCTGAGGAT
CTTGGGCATGGTGATGTTCATGTTGAACTTGGCAAAGGCTTGTTGACTAAAGTCATAGAGG-----------
---------ACCTTGACCGGGTCATCATCGGGCATGGTCTCGTCGTCGCAAAAGACTTCGCAGTTTAGTTCT
TGGAACTCGATCCAGCCGCCTGGTTTGAGGGCTCTGTTTTGTT----GTCTGTTAGCAG-------------
-----------ATTGTCACCGCCTGCAGGTAATAGGACGAAAAGAAGAAGGGACCTACTCCATGGCATGCCC
CAACACCACGGGCAAATCTTTCAACACAATCGCCATGAACCGAAAATGCGCATAATCCAGCTCCCCCCTCAT
TAACCACTCCTGCTCACAATCATCGACCAAAAAGTCCACATTGGGCGGGACCCAGACCGGTTGAACAGGAGA
GATATCCATCCCTCTGACTCTAGCCATTGGCCATCGATCACCGGCATCAATGGCCCAGATGCCTGTCCCCGT
GCCGATATCCAGGATATTCTGCGGACTTTTTCCCAGGGGCGCAAAGCTGATCTGGCCGTCAAGCAGCTCGAG
AAGCATGGCGTGCTTCATGTCTTCGCGCGACAGCTCGGCATCGTCGTTGGGGATGGGGTAGCGGCTGTTCTT
GTAGGATTGGTAGCGCCGGCCGTGCTCGTAGGTGTGCGCGTAGATGGACGAGGTGGCGGAC-GTGCTGCCGG
TGGATTGGGTTTCGTAGCCTTCGGTGAGAGAGAACTCGTCCGAGTCGGAGGCGTAGTCGTGGCCGGCGGCTT
CTATGTTGTCGTGA------------TGGTGGTGGCCATGCTCGCGAGAGTCATGGTGGTGGCTGTTGTTGG
AGGAATTCAGCTGCCATGACGATGCCGCTTGCTGCTCGTAGGTGGTGGTTGGAGCGAGGAGGGGAACTTCGT
GAGCTTCTTCGGCTTCCACGTCTTGAAGTAGTAGTAGTTGCTGACGTGCGTCTGACACAGTGTTATTGGAAG
TGGTGTTTGCTGACATGGACGTGTCGACACTGTTCTTCTGTGCAGCGGCGGGGCCTTGCGCATTCGACGTTA
CAGTCGCATTGTCTGCG---------GCTGCTGCTGCTGCTGGTCGGTTGCTACCACGAGAACCCGGCATCT
TGACGTGAAAGGAATCTGGATGGTAGCGATTTCATGTAGGGTCCATGTTTGGGGAAAATAAAATATCAGGCT
GGAAGGGCAAAGGCATAAGAGTGCGGATTGGCGACGACGGCGATCGAGTTGAGTGTCTCGAATGGGCAATTG
TGATATTGCGCGCAGTAAATCAGAAGGTAAGCTCGGCTAAGGTACAATTCTCGTCTCGGTCTGTTAGGTCCG
GTAGTACCTAGGTATCCAATGTACCTCCCCTCT-TTTGGTTTTCTCGGTTTCTGTCGGGTAACA--------
---------------------TTTTACATACACACACTTGGCCGTCTTTTAGTGACATACTGAAACA----T
AATACCTGGACATGTATACTATCCTCATGTTGATATCATCACTACCTAACGAACCCTCCCTCCACTTACACA
AACTCATGGTCGATCCCCGTTCGGAAGATTCTCAAAATCCTCCACCTCGGCTCTCCGGGGCCCCATTCCCTT
TCTTCCCCGGGCCCGTCCGATCGCCACCATGCCCCACGTGGTTCCC--------------------------
------------------------------------------------------------------------
------------------------------------------------------------------------
------------------------------------------------------------------------
------------------------------------------------------------------------
------------------------------------------------------------------------
------------------------------------------------------------------------
------------------------------------------------------------------------
------------------------------------------------------------------------
------------------------------------------------------------------------
------------------------------------------------------------------------
------------------------------------------------------------------------
------------------------------------------------------------------------
------------------------------------------------------------------------
------------------------------------------------------------------------
------------------------------------------------------------------------
------------------------------------------------------------------------
------------------------------------------------------------------------
------------------------------------------------------------------------
------------------------------------------------------------------------
------------------------------------------------------------------------
------------------------------------------------------------------------
------------------------------------------------------------------------
------------------------------------------------------------------------
------------------------------------------------------------------------
------------------------------------------------------------------------
------------------------------------------------------------------------
------------------------------------------------------------------------
------------------------------------------------------------------------
------------------------------------------------------------------------
------------------------------------------------------------------------
------------------------------------------------------------------------
------------------------------------------------------------------------
------------------------------------------------------------------------
------------------------------------------------------------------------
------------------------------------------------------------------------
------------------------------------------------------------------------
------------------------------------------------------------------------
------------------------------------------------------------------------
------------------------------------------------------------------------
------------------------------------------------------------------------
------------------------------------------------------------------------
------------------------------------------------------------------------
------------------------------------------------------------------------
------------------------------------------------------------------------
------------------------------------------------------------------------
------------------------------------------------------------------------
------------------------------------------------------------------------
------------------------------------------------------------------------
------------------------------------------------------------------------
------------------------------------------------------------------------
------------------------------------------------------------------------
------------------------------------------------------------------------
------------------------------------------------------------------------
------------------------------------------------------------------------
------------------------------------------------------------------------
------------------------------------------------------------------------
------------------------------------------------------------------------
------------------------------------------------------------------------
------------------------------------------------------------------------
------------------------------------------------------------------------
------------------------------------------------------------------------
------------------------------------------------------------------------
------------------------------------------------------------------------
------------------------------------------------------------------------
------------------------------------------------------------------------
------------------------------------------------------------------------
------------------------------------------------------------------------
------------------------------------------------------------------------
------------------------------------------------------------------------
------------------------------------------------------------------------
------------------------------------------------------------------------
--TACTCCCAG-------------------------------------------------------------
------------------------------------------------------------------------
------------------------------------------------------------------------
------------------------------------------------------------------------
------------------------------------------------------------------------
------------------------------------------------------------------------
------------------------------------------------------------------------
------------------------------------------------------------------------
------------------------------------------------------------------------
------------------------------------------------------------------------
------------------------------------------------------------------------
------------------------------------------------------------------------
------------------------------------------------------------------------
------------------------------------------------------------------------
------------------------------------------------------------------------
------------------------------------------------------------------------
------------------------------------------------------------------------
------------------------------------------------------------------------
------------------------------------------------------------------------
------------------------------------------------------------------------
------------------------------------------------------------------------
------------------------------------------------------------------------
------------------------------------------------------------------------
------------------------------------------------------------------------
------------------------------------------------------------------------
------------------------------------------------------------------------
------------------------------------------------------------------------
------------------------------------------------------------------------
------------------------------------------------------------------------
------------------------------------------------------------------------
------------------------------------------------------------------------
------------------------------------------------------------------------
------------------------------------------------------------------------
------------------------------------------------------------------------
------------------------------------------------------------------------
------------------------------------------------------------------------
------------------------------------------------------------------------
------------------------------------------------------------------------
------------------------------------------------------------------------
------------------------------------------------------------------------
------------------------------------------------------------------------
------------------------------------------------------------------------
------------------------------------------------------------------------
------------------------------------------------------------------------
------------------------------------------------------------------------
------------------------------------------------------------------------
------------------------------------------------------------------------
------------------------------------------------------------------------
------------------------------------------------------------------------
------------------------------------------------------------------------
------------------------------------------------------------------------
------------------------------------------------------------------------
------------------------------------------------------------------------
------------------------------------------------------------------------
-------GTCTAGCCCATCCAACCAACACCGTCATCTTCCCTGTCCATTCATCTCTTTCTTGTTTTCTTTTC
TTTTTCCCTCCTGTCAGATGCTTATCTCTCTTCCATCGCTTCCCCTTGATTTTGATTGAGAATTGCACAA-A
ACGTT-GTTGGTTGATGGACAACCATCGATTACAAAGCATCCAATCTTACCAAACGTTCAAAGTTTCAACGA
CGTCGTAACCTGCAAAACATCGCATCCTGTTACATATGGTAATGTAACATAGGCCATCCCCCCCAAAACC--
---------------------------TAACTGCCGGTGCCGCCGCTTGAAACCGCCAACCAAGCGAAACGA
ACATCCGCGGATCCTATTCCCGATTTCCAATCATACGCCAATTCCTCCAATAATTCTGGGTATCAAGTCCGA
GTTGACTTTCTCGTCCATATCGGCATTCGAGTGTTGCGGAAACTCAAAGGATTCGACAAAGGACAC------
-------------------GGGATTGAGGCTGCCCTGTATGGGTCCATACAC------TACAGGTAGGTACC
TGTA-TCGCTGTATGC------ATGTAAACGTATCGAA---TGGCGGCCTTTCCTTTCTTCCCTTTGAGATT
CTCAAAAAGGCAAACCAAATCCGAGTGAGCAACACCAA-AACTGGCAAATGTTTCATCATCTCTGAATGGCC
TC-TTCTGTGTGGGTACATTGGCCTTCTCTTCGCTTCTTT-TCCCCCTTTCAGCCTCTTCTTCCTCTTGTTC
TGGATCCCGTCTTCTTTTCCCATTTGTCAT-------CATACCCGCACGACCCAA-----TACGAATCCTGT
CCC----GTGCCGTAACGGTCATCAAGCCTCAATCAAGACCTACAGACAGCTTCAAACACTCCTCCCATGCC
CCTTCCTAACCATCAACATCCTCTCCACACTCTTCGCATCCATCGCCAGTTCCGCCTCCTCCAGCGCCTGCA
ACGCCGCCTTACTTCCTCTCTCCACCATATCTTTATCATACGCCGCCACCACTTCCTTCCTATCCTTTCCAC
TATCCCTGATTTTCATTAGAGCCTGGACGTAGTTTTGCACATCGATAACAGCATGCTGGAACCCCTGTCCTC
TCAATATCAGCATCGGATGTCCCGCATCCCCTGCCAGCGTCACCCTCCCGTCCCTATTATCAAAGGGCTGTG
CAATCCACGTGCCCATCTCGTCAATGAAGGCCTGCGTGTGGGTATCATCTTCGGGCGTGGCGTCTACGAAGG
ACTGGAAATCGGGTGAGAGGTCTCCTTGCCAGGATTGTTTGAGGTAGCGGACGGCTTCGGGGCCCTTGCGAG
GGAGGTCGGGCGTGGTGGAAAGACTGCCTTTCCAGATTTTGGTCCAAAAGAAGGTGTGGTGGAGGTTGGAGG
GAGGGGTGCCGGTTGTGTATTGGACTGTG-CATGTTAGCTGCCGTGGTACTCTGGTGATGCCGTTTCGTCTG
TCCTGTTCCTGCTTTCTTTTTTCGGTCTTGGGTAGGTACGTAGGTAAGCAAACAAAGGAAAAACTCACCTCC
AAATCCCCCAACAGCCCCTCGACTCATCGCCATAGCCATTACCGGATGTTTCTCCAACACCTTCCGCACCAC
ATCTTTATCTTGATAATCAACAACACACGTCCCAATCATGAACCCGCTCCTCTTCGCCTTTGCCTTTTCTTC
TCCATTTTCTTGATCCGCAAAGAGGATCTCCCGGACTTTACTCCCCGCCCCGTCCGTTCCCAGGACATAATC
CGCCCATACCTCTTTCTCCTCCACCCCTTCCTCCCCTTCCAAAGTCACCTTTACCTTTTCCGGATCCGACTC
AGTATCCAATCTAGTCACCTTCCGTCCCCATTGGATTTCCAACCCCTCACTCAACACCTCCCTAAGTCCCCT
TCTGGTAATCCTCCTTGCCCCCGGTACCGCGCTCTTGAACATTAGATCTCCCGTCTCGCCATTATACATGGG
CAGCGTCTCCGCCCACTCGTCAAAGTCCAGGTGGGGGTTGGAGACAGCGTGGTCGAAGTTGGCGAGGATGGA
AGGCGGGAGGAGAGAGGAGAAGATGGGGAGAGCCCAGTGGAGGGCAATGGTCCAATCGCGCGGGCGGGAGTT
GAGGTGTGGTTCTGAGTCGTAGATGAGGACGGTGAAGCCGTGCTGTGAGGAGTTAGTGATCCGTTGGAGAGG
TAGA-GGGGTCTGGGATGTGTGGAAGA----AAACATGCCTTTTTGAGGGCTTGAGCTGCCAGAAGACCGGT
GAGACCGGCGCCGATGATGACGATGGTTGGTTGGGAGGGATGGGTGTCCTTTGACGCTGCCATTTCTGCTGC
TGATATCAAAAGGTGCTTGAAGATGAGTTGTGCCAATGCTGCTACCAGGCCGGAATATA----TACCGGGAA
GTTGGCGGAAACGGAAAGTTGAAGATCGGAAAGATGGTTTTGTGCACCACTTGGTCCAAGTGTAAGTGAAGG
CAAGTAAACCGGTGCATGGGATCATGTCTCGCTTTAAAGAGAATATCCTGACGGGAATAGAGTGGAGGAAGA
ACCTTGGTGGCTACTATCTCCAGTCCTCTAGCGGTACCTCTAGCCTTGCTGATCCCGGTACCAGGTGACTGG
AATCGATCTTTCCATCCCATAACCCGCCCGAACAAAAAGTCCCGACACTGCAGTGGATCACTCGGCGATGAG
TGGTGCCCGGTCCGCTCGGGGTATCGGTAT------GTGGGCTTCCACTTGGATTTACTTCTATCCATCCTG
CTGGATATCCAATGTCCATCCATTGGCGTGGAATTCCACAGCTTTGTTCCCAAGCCGTCGCCTACCCATCAG
GACCCCATCGCGGAGGTTGCTTATCCCCGTTCCCG----ACTGG---ACGGCCGCACAAAGTGCTCCTCACT
GGCGATCACTCATGTCAGAAGCCATGCTGTCGGACAAGTCGTCGTATCCGAACTGCCGGTAACCCGCACGAC
GACCGTTGATCGTTTGACCCAGGAAGACCCTGAAACCAGCGAGCAACGAAACCGCCAGTCGCTTGCGTAACG
AAGGATAGTGTGGATGTGGGATTAAATGT-CCCTCGCAGTCCCTCGGAGTTAAGGCACG---TAATCTTCTG
GGATACTGCTATCTTGGGTTAGGCTAGTCGTCAGTGCTGGTGGATTTTGTGTGCGTTTCAACACCTTTTGAA
GATGATCGCGGTTACGGCGTGCTGGTATCGCCGGGGATATTTCCGAGCTTCACAAGTGCAATCAGTGGTGAC
TCTGAGCGGGAACGACAAAGACGAAAGAGTTCA------------------ATGATGCCAAGCGTGACGTGA
CGGTACT----TATACAAGTAAAAGTCATAACGTTCAT-TTGCTTCTTGATTCCCAGTTATCCCGCGTCACG
GTAATCGCGAGCGGCTCAATGAGTTCAGTGTGAGGAGGCTTGCCAAAGAACATACAAGATGATCGGGGATTG
GAAAGTTGGAATGAACGGGAGGAGGACGGAAAGTGGGATTGGGTGCCGTAGTTCACCGCTCCCGTCCGGCGC
ACGAGCTCCGGTAAGTTTCGTTGTACCGGTATTCATCCTGCTAGGTAACGAGTGAAAATAGCGTAACTTTCC
CCAAC-----AACTTCACCTTGTCCCACTGAACCGCGACTCGAGACGATAATTTGAACTTTCCTGCAACTCA
GATCCATACAGTTGGTGATTGTCTATCTCTTCTGCCCTCTTCTCCTATTCCAATTGCCATACAACACCAAC-
AAACTTTCCATCCATGTATCAATGCCATGCTATCTCCTATCTGCCCATAGCGAACGAGGCTCGGTAACTTAT
GTACCTGGACCACCGATTGAAGCTGTAAATTACACAGACAGGTGGGTAATTTCAGTCGCAAACCCATTACGC
GAGCTCCAATACAATCATTCGAATGCCGCCATCACGCATGATACTACGGGAGTAACTGGTAAGTCACAGTAA
TC-AAGCGAGCGCCGCCTTCGCCGGTTCATGGACCTTGCGGGCATGCTGTTCAAGGCTCATCCAGATATTGG
TCCAGCCGAAAAAAAAAAAAAAAAAAAAAAAAAAAAAAAA-------AAAAANNNNNNNNNNNNGGCAACAA
GATTGCAAGCTTT-TTTC-CGAGAGTCAATAGAAGACGACAAAGGTGACGGACGAGAGAGTCAGAGGATGAA
CGTTATTAACGACATTGGATGGGCTGAGTAGTCCATCTAAGAGCTGCTCGCTCACCTACCAAGTTATCTAAG
AACTGGGAACCAACACAGCTTGCTTCCAATCATCGATAGCCCGGGTGTTGACTTGCTGAACACCAAGACGTG
GAGTGAGGAGATCGGATCGATGCATTGACCCTCGGACAACA-CCCACCAGCTGTCTTAGAGGCATTGCATCG
GCATGCCTCCCGGTCCGAATACCGAGCTACTTGTACGCCGCATGGCGCGTCTCGCGTGTAACAGAAGCGGGA
ACCGGCAGGAACTGGGCAGGCTGTCCGACACGCAGTCCGCTACGGACTCGTTCTCGGGGTCGTCCGGTATCC
GAAGATGATTGNNNNNNNNNNNNNNNNNNGGTGACTCTCTCCGTCCTTCTGGGGTATTTCTTCTGCCCAGTA
CCCCTGCCTTGGTTTCGATTCATCCATCAACAACCTCCATATACATTGCAAACACAACGTAAACCCAACGCA
AACCTCCAGATTTGTCCCAAACGACTCAATCCCAACTCGTATCCAACAAGTTCTTCCCACCAAACCTCAACA
TCAACATGTCCCCCTCCAAGACCACCAAGTCCTCTTCCCAGTCCAAGATCTCGCTCACCAACCCCTCCATCC
CCCTCAACTCCCTCATCCTCGTAACAGGCTGCAACGGTCTCCTAGCCTCGCACGTCGCCGACCAACTCCTCG
CAGCAGGCTACCGCGTCCGCGGCACTGTTCGCAACCCCAACAAATGCTCCTACCTTACGTCCCTCTACTCCC
ACCGCCATGGAGGCCCGGGAAAATTTGAACTCGCCGAGATTTCCGATGTCACGGCCCCCAACGCCTGGGATG
ACGCCGTGAAAGGGGTGGCAGGGATCGTGCACTGCGTGGGAGCCACGGACTTGACTATCCAGGAGTCGGACA
GCGCTGCTCAAGAGGAGTTGGAGTGGCAGGTTGGTTTGTTGGAGGCTGCTAGGCGGGCAGAAACCGTCAAAA
GCTTTGTTTTTACTTCTTCGGCGTGGGCTCTCTGGATGCCTGATGCTAGCAAAAAGGTAACTCTGACGGAAC
AAAGTTGGAACGAAGACGCCGTGGCCCTGGCCAGGGATAAGAATGTTGATCCGAAAACCAAAGGAATGGCGG
GGTTCATGGCGCTAAAGACTCTTGTTGAGCAGGGAGTATGGGAGTGGGTAAAGCGCGAAAAGCCTGGGTTTG
CGTTCAATACCGTTCTGCTTGATACTGTACTCGGCGAGTGTCTTGATCCGAAGAATCAGGGGATCCCAAGCA
CGCCGGGCATGGTCCATTGGATCTGGGAGAACAAGCACATGGCTATCATCGACCTGATGGAACCGCAGTGGT
TTGTGGATTGCGTGGATATGGCCAAGGTGTACGTCGCAGTGCTGGCGTCAAGTCCGAAGGTGGATAGGGAGA
GATTGTTTGTTTTCGGCGAGCGGTATAGCTTCAAGGAGGTGGCGCGGTTGTTGGGGGAGATGTTTCCCGAGA
G---GGAGAAGTTTGGAAAGCCAAAGAAGGAGGGATGGGATCAGACCGAGGTGCCAAACCAGAGGGCTGAGG
AGTTGTTGAAGAGGGTGGGACAGAAGAAGGGCTGGACGGGGTTAAAAGAGAGCGTGAGGGCGAATGCGGAGA
GTATCTTGAGGTTGGAGAGAGAGGGTGGCACGGGGGCGCCGCAGAGTACGTATGCGAGGTAGACTAGGAAGG
AGACGTGTTAATGAGGTTTTCGAATCGTGGGTGTATAGAGAGTAATAAATTCGACAGCTTGGTCCAATGCCT
CAACACTTTGAGTATGCGCTACCCTTTTGCGATCCCTGGTCTCTTGTAGTATTTCTTTTCGCAAAGAGCTGC
CATGGCCAAAAAAAGCTCTTCAAGGCGCCGTCGGCTGGGGGTTATTCCCCACTGTCTTGTACAAATCCCTCA
ACTCGAATGCCTCGATGCCTCCCTCGGGGATTTCGCCAATGATACGCGCCGGCTGCCCAGCGACGATGCTGA
AGCTGGGTATGACCATATTCGGAGGCACAACGGAGCCGTCGAGAACTTTGACGTAATCCTTGATGATGGCAA
ACTCGCCAATGACGACCTTACCGCCAATGTGGACGTGGTTGCCGATCTGAGCAGCTTGGACAACGGTACCGG
GGCCGACAAAGACGTGGTCGCCGAGACGGAGGGGCATGAAGGTGAAGACTCTGTTTAGATTGCCGTTAGTCA
TTGTCGCGAGCATAAGTCGAAGAGAAGAGAGAGGGTGGAGGAGCAGACAAACCCCTTGTACATCCTGCCCGG
CGGCCGAAGACAGCACCCTCTGCTCAAGAAACAGTACCGACCAATGGCAACGGCAGTGTTGTTGGCTGGACC
GCCGGACGCGGACTGGGCTGGTGGAATTGTTCTCGCGAGGTCGCCTCGGATCATGACGTCGGGCTGGATGAC
TGTCTTNNNNNNNNNNNNNNNNNNNNNNNNNNNNNNNNNNNNNNNNNNNNNNNNNNNNNNNNNNNNNNNNNN
NNNNNNNNNNNNNNNNNNNNNNNNNNNNNNNNNNNNNNNGATGGGCGGTTGTTGTCTGTGTCTTCCGTTTGG
GGTTGTGTGTGTGTGTGTGTGTTTGCTGG---TGTTGCTGTTTGTTTTTGTTTTGGCCAACAATTTCTTTGA
TCACTCAAAGCAGACGGCGGGCGGGCAGGCACCTTGACGGTCAGTTTGGCGTCA----ACAGCCAGCGACGG
CACAAGTTGCCGATTGACAGACGGGGGATCACACCANNNNNNNNNNNNNNNNNNNNNNNNNNNNNNNNNNNN
NNNNNNNNNNNNNNNNNNNNNNNNNNNNNNATTCATTGCGGGACCGCCCCCGGCACACGGCGGACACAGGAG
GCTGACACAGGCGGGCGGGGGTCCCCTGAAGCCCAGACGGGACCGCTGAAGATGACGGGATGCGCTGCAGTG
TCGATTCGTTACGAGGAATTGTCGGTTCCGCGTCTGGGGCTTCCACTCGTCGGAT-----------TGCTCC
TCTTTCACCAGCAAGTCGAGACCGACTGGACCAGGTTGAT--GAAGCCTTGAAGCCCAACAGATGTGATGGA
TTTGTGCGGTGAGCGAATGGAGTCCAGGAAGTCCAAACTCGCCTCATACGATCTTCAACTTTATGCAGTCAT
GGAAACATAATCCATGTCCCTGTCTTTTGGGATCGGGAATTTATATCTGTGTTGATTCCCTTCTTCTTTGTC
AATGCTCCCGTTGTTTGTGAACGAAGCTGTAAACAACCACCCCTGAATGCCCTCATTCCCATCATCAACACA
CATCAACCATGTCCGCCACCCAGAACCAGTCCCCNNNNNNNNNNNNNNNNNNNNNNCCAACCGCCTCCTCCG
CGTCCCTCTTCAACATCTCCCACATCTCCCCACACCCCTCTCGACCATCAACAACCACCACCACCACCACCG
GACGAACCGCCTCCGGCCGTCATCCACCAATCCCGCCTCCGCGTCCTTCACTGGCTCTTCAACCTCTCCCAA
ACCGACCCATCGTGCTCATCCATAAACTCGACATACTCGGGCCCCGCATTTGCCCAGCCCTTGATGCCCTCA
AACAGAGCAAAGCTTTGAATCGAGTCATCGCCTATTTTGACGAGGTAATCCGACAACCAGCGCGCGGCACGG
CTA
>JW222/1-30768 Reversed:
GTAATCTTCAAGGCCCCATTCGTGGCTCTCGAGGGGGATGATGTCGTTGATTTGGTCGACGAGGTCGGCAAT
GGTTGGGTCGTTCTCCAGAGGGACGTGGTGGATGATTCTGACCTCGGGGAGGGAATGACGGCGGACGACGAG
GCGCAGACGAAGGCTGTTGTCCTTCATGTTGCCGTCGATGTGTGGTGTTTGTGGATTAGGTGTAAAATTGAA
TGGTAGGTATGATATCGAAGATGAACTGAATGGTTGGCTATGTGATGTTGGTCGTCTTGTTCGGGATCTGTT
CCGGTGGACAGCAGTAGCACTGTGGTGATGGGAATTTTGCAATCGTGGTGGTGCCTGGTGATCTGAGTCCGA
GATGACGAAAAGAACGCGTAAAGTGGAAATATTCAGTTTGGTTGTTTGCGTGGAAGAAAAGCACTGC-----
AGAA-----------------------------------GCAAACCGTGTTCCGTTCTGTTTTGTAAGATTT
CACTTCAGTTTGCTTTTCGCTCCTTCCACGCTGCCCGGCGGAGGATTCAAGTTCAGTTCAAGTTGAATTCTC
TCAGCTCTTTTCTTCAGGGCATTTTGTGGTGTATGGTGGTGGCAGTCGCGACAGGCGTTATTCTGCAGCTTC
AGCTTCTACTTCT------ACTTCCATCCGCTCACTACCTTTCTACAGAACAA-----ACACTGATTCAATC
CCGCGCCAGAAGGGGAGCACCATGCAAGCCTTATCGGTGGAGCACAACGTTGATGCCAAGAAGCTTGAT---
-CGCTTCCTATTGGATGAAACATCGCAGGGCGTGTGGGGCCAGCACTTTATTGCATCTTCCACTACC---TA
GGTATCTTCCGACACTCCAAACTGAAAGGCGAAAGGCCCTTACAATACAGCACATAGTGTACAGGTACTAAC
C-AAAGTTGTAGCGGAGTGTCTTTTCAGAGGTCCGATG----TAGGAGAGGAAATTATAGAAGGACTCGAGC
ACGTGAAAAGGCGTCATGAGCTACTGTGACCTCCAAGAGGTACCCCGCGAAAGACTTCAGTTGTGTGTTCGG
GGATAGCAACAAGATGAGGGAGCTTGAGCATTGGATACTGGTAGGATCAGTCCAGAACTCGCGAGATGGTAA
TCCACGGTGTGACCATAACCGTTTGTAAGAGATTCAAACAGAATCTAATTACCTAAGAAAAAGAAGGAATC-
CCCCTGAAACGCCTCGATTTTTGTGCCGCCAGAGAGACATGCCCGGTATACACGAGATTATATGCAGAATAA
ATGTCGCCATGTAACAAGAACTGTCTAATGTG--TTTGTTCGTGTTCGTGTCAAATGTATCAGATCACTGAG
GGAGCGCTCCCATATCCAACATGTGTCCCATCTTTTCAATCTGTTGTCATTCGCGTTAGCACATAGTTGTCA
CCACCT---------GCAGTAGCAGCAGCAGCAGTATCACTAACAGGGTCAGTGTCACAAACGTACCTTGGT
CTTCAAATACCCCTCCACCTCGGGCGCCCTGAACCCTCCCTTGCCCTTCCAACTCAACGGCACCATGGCCAC
CCGTTCCGTCACCACAATCTCCCGATTCGGGCCCTCCACCGCCCTGATCTTGTCGGGGTTGTTCGTCAACAG
TCTGATCTCCTTTTGTCCCAGGTCCCGCAACATGGCAGTCGCCAGACCATAGCTCCTCGCATCGGCAGGGTG
GCGCAACAGCAAATTGGCCTCGACGGTATCCGACCCCAGATCTTGCAAGTTGTAGGCCTTCAACTTTTCGCC
CAACCCAATACCCCGGCCTTCTTGGCGCAAATAGATAATGATTCCACCAGCGGTATTGGAAGGCAACGACAT
CAAACGCGCCGCCTCGTCAAGCTGCTCGCCACAGTCACAGCGCGCAGACCAGACGGTTTCGCCCGTGTAGCA
CTCCGAGTGTATCCTGACCAATGGCACCTGTTTCTTTTCCTCCGCCTTCTCTACCTGCTCTTCCTTCTTCGT
CTCTCCAACACCCGGTTCCCGACTCGTCGTCCTACCGGGATACAACCGACCCGTATAAGCACCCCTCACCAA
CCTGTCCATCTCCGTCTCGCCCTCCCGCACTCTGTCCAAGCTTTCACTCCGAATGTTGTTTCCAAACACAAT
GGCCAGGTGCTCCTTGTTGTCCACGTCGTTGGTGTACAAGTGCAGGAACATCTCGGCCCCGTTGGTGGTCGG
GATGCGCGCCCGCACTATGCACTCCACGTGCGGCAGAGATTCGAGGAGCTTGGGCTTCTTGGTACCGCATNN
NNNNNNNNNNNNNNNNNNNNNNNNNNNNNNNNNNNNNNNNNNNNNNNNNNNNNNNNNNNNNNNNNNNNNNNN
NNNNNNNNNNNNNNNNNNNNNNNNNNNNNNNNNNNNNNNNNNNNNNNNNNNNNNNNNNNNNGGTGGTTGGGA
GAGGGGGGTCGAGGGCACCGACGAGTGTGTCGAGAGGTTGTCGCTGGTGTCG-------AGGGTGATGGCGG
GCGCTGTGGTCGGTTGTGCCGAGGTAGAAGAGAGGTCTACGGATTCGACGTCGCCATTGTCTCGAGACTGCT
CGCTGGTGTTCTCTGATCTCTTGGGAGAGTAGAAGGAGGGTAATTGGCTTGTTGTCGCATTGTCGGCTTGCG
NNNNNNNNNNNNNNNNNNNNNNNNNNNNNNNNNNNNNNNNNNNNNNNNNNNNNNNNNNNNNNNNNNNNNNNN
NNNNNNNNNNNNNNNNNNNNNNNNNNNNNNNNNNNNNNNNNNNNNNNNNAGTTGTTCGGTCGTGTTTAGGTC
TGGAACATCAATTCAACT----CTAGAGAACACGAGCGAGAAGCAATTCGACAAGTCGGCGGTGTCGTAAAA
GAGACTCGCGGAGAGAGAGAAAGAAGGAGAGAAAGTTCCCGAGTCGGTCTTGTCCAACTGACAGAACTGACA
ACACAAAGTTCGGATGCGCTGGGTCAGATTGCGGATTACTGTACATATGATTCGTACAGGGAACACGGCGAA
TTAAGCCAAGGGTCCGAGTCCGTCTCACACATTCAGCAATTGGGGAATCATTAGTCATGCACCCGGCTGCGG
GGATTCTTCGCTGACACTTCGCTGACTTTCTGCCGCCCAAAAGGGACCAAAAATGGAGAAAGGTCTCTGAGA
CAATTGGCCGTGCTTTGCGGGGTTGATGCCTGCCACGGCACCTTTTCCGGCAAGCCAAGGGGCCACGGGGGC
CTGCCGGAGACAAATC-GGGGTGGGTCTGTGCGCCATCATCCAC----CTGTATTCCAGGTTGCTCACTGTC
TCGTGAATTCCCCTCGAATTTCAATCGGCTTTTCCAGAATGACAATGACAATTATTTTCCA-CCCAACACCA
TGATATCGTTACCATTCTGGTTACTGAGCAAGCGCTATACAAAACACGTCTGATGATCATTCACAGACGCCA
GAAGCTCCCCCGTCGAGCTCTGCATTTCTCTTTCCCTCCTCGCCGCCATCTCAATTTCCTCCAATTGCAACC
CCAGCACTCCATGGACTTCCCCTTGCTGCTGAGTCCGTTGTTGGGAGCCTGGATACACCTTCGAAATCTGGT
CACCTTCTGAGACATAACTGCTGAAGCATGGCGGGGCAAGTTTGGCCAGGAGAGGACGCAGCGGAGGAATGG
ACACACAGATGATGCCCAGTGAGCACTCGATGATGGTCCAGTTGAGGGGAGACACGAGGTAGTCTGCCTCGA
TGGTCAGATATCAATGCAACTCTCCCACGCGGGGCTGA-ATTGAAACTCACAAGTCACGTCAATACCCTTGA
CATCACCCAACGACACGATTCGGATAATGCTAGAGGCAAAGGCACTGGACAGTCAGCAACATACATGTCTTT
CAAGACCATGACCACGAAGACGCAGACACTCACATAAAGCCAACCCCAAACAACACACATATCATCAACCTC
TGCCTCAACGGAATACTCAGACCCCAAAAATACGGCAACGGCGCCGCAACCAGCACAAAGTCAATGGCCACA
TTGACCCCGGCATTCGCATACAAAAAGTCCACAAAGGGAATACACTTGCTACCAGCAATGGTATAATCCCAC
GCCGCCTTCACCGGTGTACACTGAAAGATGGTCGCCAAAACGGCGCAAACCCCCATGGCCGTCACCACAACA
GCCGTGCCGTACAAGATCCACCTCAAGACTTTTCCGGAAAAGATCCTCAAGTACGACGTCAGGATGGACAGC
TTGGTAAAGGCGCCAGCTGCCGCATAGAAAACGTGGGCGACGTACATGTGCTTTGATCCCGTCAGCCTCACA
ACTTCACCAGTTCAAGCCTCGGGCAGAAAAGCTCACCTTTACGCACCGCGTCAACATATCCAACATGTTCTC
CACCGGCATTGGCAAGTTCCAGATATGTTCCCCCAGTCCATATCGTGTGGCTGCGAGGGCCATGGACGCCGA
GACCAGCGTGAATAGCCCGGCCAGGATGATGAAAAAGTCATCGACGAACAAACGGCGGGTGATGTACGCACG
GCAGACGATGCGGAGAGAGACAACCACACCCACAAGCACGATCAAAACCAGGTTGACCTGCCATATCGTCGG
CTTTTGCGTGGAGTTGTCGCCGAGGTCGTAGCCGGCCAATATATCAGGACTGAACGATGGTCTTTGTGTTTG
GCGGGGGAATAGCGGGTTTAGGGGTGGCATTGGTGTTAAAGGTGCACGGGACTGGCTAAGGTCAACTTGTGA
GGATCATACTGCAACTGGTATGCCCTTCCCGGAGACGAGATCACAAGGCGATATGGGATGAAGATGTAAGGC
GGATTTATGATTTCACGATTCCAGACTTCCATCCTCGAGTCGCGACACGATATACACCCCCACACATCGGAC
GAGCCGCCTCAGAGCTATTAAGTCTTTAACCGCAACTGGCGGCCATGTGCGTGAAATCGTGGCGCTGCTCTC
CGTTTCCGCTCCGCTACACCTCCACTGCCTGCAAGCGCTTATGACTTTGTGGCTCACGGTACGGTGAAAACG
AGGGAGCAAGACATGCATTGACACTTGCTCAACGCCCGTCGTGAAACCCCATTCAAGATCCCAGTATCATGG
CAGAAAGATGGTGAAAAGAGACATCCCAGAGATCTGGAAGGCTGGAGAGTTGGCAGCCATGTAGTGACGCCA
TGGGTACCTATCTATGTCACCAAAAGATGGAAGATTTGCGCGAAGCCGGGAGTGACTCGAATGGGAGTGTTT
TCAGCTGCGATTACCCGCGGCTGGGTCCCAAGTTGAGGCCCGTATTTCATCCATCGGAATACGCAGAATCGG
GTCAATTGTGCAATTTTGGCACGCACAATCTGATTTCCTCTCTACCTCTACGCGGTAGGTTACTGTAGCAGG
CTCCAAACAAGACCCTTGGCCTTGGGAAACGGGTAGCCGCATGAGTTATACCGGACCAATGCAGACATCTGG
GTGATCATTGGCAACCATTGTTCACTTGAGCGAGCCGATTTTCCCAGCAGTCCAGCATCGATTGCAATACCC
CAACTGATCCAGTTTCCTGGGTTGAGTAGATCGGCTTCAAGTGTGCGATCTTCCCGCCGGTAAAAAAAAACT
TCTCGACCGCAAAT-GAAGAACTGGAAAAAAGCAAACCATCTCGAAGAAGAGAAGACGGAACCGGGCGTGCT
GCCAGGCTGTCGCGTGCTGTTGACGAGCTCGACCAATCGGACATCTGATTCTGAGGGTCTTCCTCAGCGATT
CATCCTGGCACCCGACCCGTCTCGGCAGCTTGTCTGTCAGCGCTGAACTGAAAGGCCATGCTAGCCATTTAC
GTCTTTCTCATAACTCAGCCACCACGGACAGACAGCCCTCCAATATCTTGCCAGGCCTCGACATTCAGGCAT
GACTTTGA-AAATTATGGCAGCCGTGGCAGTTGTGGCAACAGCCGCGGCTCAACCAACCGCTGCCGGTGCTC
GGTATATGAAGCGAAGTCGTTCCATATCGTCA------CGATGGTCGATAAAGCTTGAGGAGGCTTGACCAA
ACATGACCAAAAGAATACCATCTCCGTGGTCGGCGCTTGTTTCCTCCGTACATGGCAAGCTGAAAGGCAAGT
CAATGGTGCCGCGGAGAAATAAAAAAAAAAACAGGGCAGAAAAAGCAATGATCGCGATAACAAGACGCATGG
-----CACAACACAACACGAGAGGCCTTTGGATATGTTACCACTGACAACATGACTGGAGATGTGATTGAAA
ATGGGGCAATTCTGCGATAGACAAGTGGAATACGGGGTTCTGGATGGGTGATGTACAAGTGTTCAACGGGAC
GAGCCAGGCGCGATTTGGACTGCGTCAAAGAGTGTGCGATGCGCCATTCAGTGTGGTCTTCGAGTGTTACCA
CGACCATGAGAGGTTGCTGCTATACGTGCGCATGTTTCTTAACACGAGGGGCATGGGATGTGGTGTCATGTG
CACTCACTGCCCGTACATAGGGGTCCAGTCTACCGGCTAGATATGTTGTCCGGCCCGGCAGTTTCGCCGAGT
GGCAGCCGGGAAACCTCCGTAAACCGTTGATCTTCATATAAGCGCACGAATGATCACGGCATGAGATCCTTC
CGGAGCGGGCTGCCGCCTGCGATTTACACCCATGACACTATCCTCACCTCCATCGCTTATGCACGCGCCTCA
TTTCCTCGAGATCGCGCAAGCCATTACATACAAAGATCTGTCAAATATCCCCAGACCGACAGTCAAGGTGAC
ATTACCACCGTTTTTGAATCTGGGGATTAATCGGCACCTGACCCGGTTCCTTGTTTCTGGAACTACTTTATT
CGGCCAAGGAACCTGCGAGTCCCGTAGCGTAACATCGCGGAGGTGTTGGCTCCGGATTATCGGCACACCTGC
CGACGGTCAAGGCCTTGGCCCACTTACCCCGGCATCATCCTCCAATTTCCCCATGGCTCTCGCACTTATCTA
CGTCTAGCCATTTCTGGTAAGTCTCGGGACCTGGGCCGAGCAAGTTGAAACAGCCGGAGCATGAACAAATTA
GTGCCAGGAAGGTGATGATGGACAAGCCGACGGATCTATTGTTTCCAGGTCCGTCTGGGCGTTTCCGAAGTA
CGGGGTTGTCGCCCGGCATGCGATGACCTCAAATCTCAACAATCAAGATGAGGA----GAAATAAGGGGCTG
TCCTGATGGTTGATGGCCAACTACCTACCCTATATAAGACCTGTCGTCCATCAGTCCTCATCATCACCGACC
ATCACTTCTCCAACCATCTTCCCCGTATCACATACTCATCCCAAGACACAATGCGCGCCCTCTCCCTCCTCG
CCGCCCTCTCGGCCGCCGGCGCCACCGTCACCGCTTCCCCCGTTGGCCCTGCTCATGCCCCACGGGCCCTCT
CCGACTCCAACCCCTTCGTCGGCAAGAAGCTCTTCGCCAACCCCAAATGGGCCTCCAAGCTCGAGGACACAT
ACAAGGCCTTTACTTCCAGGGGCGACTCGGAAAACGCAGCCGTAGTCCGCAAGGTCCAAAAGATCGGTTCCT
TCGTCTGGGTGTCCTCGCGCTCGGGGCTCTCCGAGATCGACGAAGCCATCCAAGCCGCTCGTGCGGAGCAGA
GCCGGACGGGACAGAAGCAGATTGTCGGGTTGGTGATGTACAACATACCTGATCGCGACTGCTCTGCGGGCG
AGTCGGCGGGCGAGCTGAGCACCAAGAATGACGGACTGAGAATCTACAAGGAGCAGTTTGTCAAGCCGTATG
CGGCCAAGCTGGCGGCGGCCAAGGACTTGCAGTTTGCTGTGGTGGTGGAGCCGGACTCGTTGGGCAATTCGG
TCACCAACTCTGCCGTCGAGTTTTGCAAGCAGGCCATTCCTACCTATCGGGAAGGTATCGCTTTTGCCATCA
AGAGCTTGCAGTTGGATAACGTGGCGGTGTATTTGGATGCTGCGAACGGTGGATGGTTGGGCTGGGGCGATA
GTTTGCCCAAGGGTATGTCCTTTTCTTTCTTTCTTTTCCTCTCGTTTATTTCCCGCCCCCTTCCCTCTCCCT
ACGACCTTCATCAGAACACAAACTAATAGATCACC---TCACAGCCGCCGACGAAATCGCCACCATCCTCTC
CATGGCCTCCCCCGCCAAAGTCCGCGGTTTCTCCACCAACGTCTCCAACTACAACCCCTACCTCGCCACCAA
GCGCGACTCCTTCACCTCGGGCTCCCCGTCCTACGACGAATCGCACTACGCCTCCTCCCTCGCGCCCTACCT
CCAGCAACACGGGCTCCCTGCGCACTTCATCATCGACCAGGGCCGTGTGGCTTATCCGGGCGCCAGGAAGGA
CTGGGGTGACTGGTGCAACGTCAACCCGGCTGGGTTTGGCCATATCCCCACGACGGACCAGAGCGTCCTGCA
GAACTCGAATGTCGATGCGATTGTGTGGATCAAGCCCGGTGGTGAGAGTGATGGGCAGTGTGGATTGAAGGG
GGCGCCGATTGCGGGAGCGTGGTTTGGTGGGTATGCGGAGATGTTGACGGGGAATGCGGATGCGAGTGTCAA
GAACAGTTAAAGGGGATGAGATGATGAGATGATGAGGGACGGATA--GGTGATGTCGATCATGGGCTGGAGG
TGGTGA-TCTGATCTTTTGTACATATGCCAGGGGGCTTTTCTCTTCGTTTGATCATACT-----TACCTACT
TGAATTATATACTTA----CACAACGCA----TAACTTGTGTG-TCTCTCCGGTCAGCTTGAACATATCCGC
GTGCATTGTGATAGAAATCGAAGGGGGA-----AAACGAAGGGAAGCCGGAAGGGGAAAGGGAAAAGGGGAA
AAAGGAGAGAAGCTCGCACGGACCTCATCTCATTCTGATGTTCGA-------TGGAAGGAACAATCAACTGC
ACCTGCCAAACCCAACATCAACACCAGAACTTCAGAAAGCACACAAGGAAGGAAGGAAGTAAAAGATGCCAA
AAAAAATAATAGTCGACGTGGGCCTGATTCGAACAGACGCTCCCTAGGGAACCAGATTTCAAGTCTGGCGCG
TTAGACCACTCCGCCACCACGTCTTC---ATTGTATA-GGTGTTGGGTTGGGTGGTACGGGTTATATGGGAT
T-GTGGATGTATGA-CACGTGTCTCGCGCTAGTA------------------------------------TT
TCCGTCCGTTCTAAGAC---------AACGACACTTCCTTCTTTACCACCAGACTGTTTCTCGTCAAGTATG
ACAAAAAGCCGTGCACAGATAGTTCAATCGCTTTCGTCAATGTTCTGT-TGGCTAAAGTAGGTGTGTCTTTT
GCGCCTGTTAA--------CTAGACCTGTGTGTCGTGTTACTCCATTAGGAT----GTGTGTACTTGTAAGT
GGTACCAGCCTGACATGGAGA---------------------GTAGGTAGAGGTACAGTACAAGCTGAGATT
TAGAATATCTGGTAGCC--------------------ANNNNNNNNNNNNNNNNNNNNNNNNNNNNNNAAAA
AAAAAAAAAAAAAATACCGTCGG--GATATTTCTGAGGCTCTTGCA------ACGGCAGGAACCGCAAGGAA
CCGCATGCAACCAGCAACGGCT--------------TCGATCATACAGGTTGGACGTCCAGCC---------
---------TCTGAGGTCATTCGGA----GGTACTATCCCAACTCCTAGAAATAACCGAATCGCAGCTGGAA
AATCCATTGGAAGTATTACCTCTACCTATTGAAAGCGGGTTACACCCGAATCCAAGGCTAGACACATGAAGA
TCAGGGTCGCCCAGAGCAGAGCGGAGACGAAACAATGGGCGATGTCCGAAAGACGTTGGAACAAGCTTTCG-
-CTACAACGTCGGCCGGTGCAGTAGGTAGGTGCTAGTTCGGCCAAGGTTACGGCGACGC-------GAGGCA
TCATCAGTGGCCAT-----------GTCCCTGACATCCATTGCAACAACACCGACATCTGTAGCGTTTATCT
GTTTCCAAGGGGCTGGGGTTAGGATGTGATGANNNNNNNNNNNNNNNNNNNNNNNNNNNNNNNNNNNNNNNN
NNNNNNNNNNNNTTTTGGGGGGGG------------GGGGGGGCAAGAACCGAAAGACTGAAGAGGCGTAAA
AGGTTAGATACATAGGAAGGTACGTGAAAATGTGATCACAACGCCTCTATGCGGTGAACACGCGCAGTGTAC
CTTTATTAGCCATCTTCTTCTCGCTTAGCTATCTGTCCCAAAGAAGGTTATCGCGTTGGTGTCTCAGCTTGA
CGCCTTCCGCGTCGAGTTTATAAGCCGTTAAAACGCAGGAGATTGCTTTTGCGTTGCAGGTGTCCAAGCTCG
CGATACTAGAGGTAATTTCCATCCAGCAACTCGGTCGCAGCCCAC----------CAAGGCTTGACAGACCA
CGAGTGAAACCAAGCTGTCAGTGTCAATGAGCATTGAAGTGTACTGTGAATCCCTCTGCAGCTGAAGCA---
-CACCAATCAA----CTCTTCAATGGTCCCTAGCCGTGCGAGACACAGAGTGACATTGAGCTGGGGCACAAT
CACTCCAGCCGTGTGATAGCCCAATGGTTTTCCGAGGATAGAGAATTGGGGTTGCAGTCTTTAGAAGAGGCG
GA--TGCCAAGGGTGCTTAAGTGCGTCTAGAACAGTGCGGATTGTCGTTCCTGGTAGAGTGAGGTTGAGGTT
GTGTTGCTGGGCTTTCTATCGGCCTTCTGTTGGTGCTGCTCAGGGACCGAGGCCGTCGCGGGTCAGGAACTA
GATG------------TCCAATTCGTATTGCCTTTGGCTTTGGGAAGATATCGAGATGGAATGCCAGTGAGA
-------GATGACGGAGGCA-------------GTGGTACCGCAGACGAGTTGATG-TCAGGAAGTTGGAGC
AACGAGGAGATCAGCACAGCTCAGCAGAGAA---------------TAGGTACCTCGGAACCCGACAGCTTG
GGC-----------AGGTGCTTAATGGCCACTTATAATTGGTTGACTAACCGCGATACGACGTCGCCCAACC
AACCAAATCATGT---------CTGCCCTGAA----CTGCCCTGCTTCGTGCCTTGGTCTGCAAATCGC-TG
CCCGGCTGAGCGAGCGGCCGCTGAAAGCTTCGATTTTCTAGCTGATGTTCAGCGGTCGAG------------
---------GCCCCCTGATGAA----------AAATACTCTGCCGTAAGAAGAT---------------AGG
GCGGGGTGTGCGAATACGCTTATCACGGCCATTGTCACACAGCAAAGTTTCAATGAATCCTTTTCTAATTTC
ACATGGAGCCACTAGTACGATTCCCGTGAGGCACAATGGTCACTTACGCTATCGGTCTGAATCGACCTTCGG
GACCGGCCAACAAGCCGTGATCGTTGTTGTTGTTGTTGTTGT---TGACGGGCGGAAGTTCC----------
CCTCTGTAGCGGGCTGGCGGGGCAACTGCC------------------------------------CTGGAA
AGGTTCAAAGCGCAGTGGATTCTGGGGAAG---------GTCCGGCCGGGGAGTCCCTTGCGGGCCGCGCCT
----------------GCACTACACAAGGAA------AGAATTGACAGGTGACGACAACTTCGTCCTGCATT
AGCATTCCACTTCCGACCTTGTTGGCCGCGGAGATGGCACTGAACC---CTTGAGGTTTGACGATCAGTGTT
T------TGTGAAGAAACTAGGAAAGTATAGAATACGGTTCAAACCATCGACTCTGTTCTCGAAGCTGATGA
TCTCAAAAA----CCTCAGGATCACGGGAGGGCACAGCTCAGCTGGTGGTTGGAGGGCCAGCGATCAAGGTC
ACAAGTGAGGGGAAGCTCTCTTCCGTGTCAAAGTTTGCATGTTGGTTCATCGACACTCCGCACTCCGCAGGA
CCTTTCAGTGGATCAACAGCCAGCAAGGGGCACTCCCACGGTGTTGGCTGCGTGGTAACCTTGACCTACGCG
GGGGCATCACCCCGTCACTCAGCACTCTGCCCTCACCTAAAGGAAATGGGCAGTGTCTTTCCTGCCAGATGA
TAGGGC-------------GCCATGGCCGGTACCAGACTTGAAACCTGAACGAAAAC-----GGGAAAAAGG
CATCATGGGGTTCAGGTGAGCAGCCGTGTCTCCGGCCAACAAGCTGATGATGCCCAGGGGCAGGGTTCAACA
GTCACTGTCCCCAGGGGC-----AGATTTTCTCGTCAACAAACCCAGACCTCTGTGCATGCGGACTGTCGTC
GTCGTCGTTGAGGCAATCGAGGGAGCATTTTGCATCGCTTGTG-GCCAAGCCAGTCCGGCCCTGCTACCTAC
CTTACGAGGTATCCCCCGTTCGGTCTTAGCGCTACTCCCATCCCCCCTGCTGGATTGGGCA-----------
----GCTTCATCA-CTGATTGGGGGATCTGTTCGTGGC-----------------------------GCCAG
GCCCCCGAGGTGG--TGAAATTGACTGATTAGCTCAATTCTTCTTTTCCCTTGGGACCCTCCCAACTTTTCT
GTTCGCTGTGGTGGACCGTTGTTCATGTCAGCCTGACAGCCATTTCTCCTCCTCCTCCAACTTCTGTCCCGG
TATCTCCATCCCCGAGCCTCTCTCCGCGTGTTGACA-----TTCCGATGCAGTTGCGATTCCAACGGCTCCT
CCCCAGAAGACTCCTTGTGTTTGAGT--GATTCCAGTCATAATTCATTTTTGTTCATTTCACCTTGCACTTT
TATTTTGTTTTAATATCACCTTTTTCTTCTGGAACCACCAGGGACCCTAGGAAGTCGGCGCGAATTGGTGGA
ACACAACAGCAACTTGGCAGGCTGTTTGTTGGTCATCATTACCAACCGAGACGTACATCGC-----CTTTTT
TTGTGTGTTCACTTGCACGGCAGAA--GACGTGTATTTCGCTCTCAACAACTGTGAAACGGGAAACAATGAG
TAGCGGCAAGCCCTCTCCCGAGGTTCTGGCATCCAGGACTTTCGCGAAATCCACACCAACACTGGTCGCGTC
CAACACCTTTCCTGATACC---------------AGAACTGATCGCATCGCGGCTTTGAGGCGGGATTCTGG
AGGGTCGTCCATGTCCAAAAAATCATCTTACAACCTCGCGAGTATCGATTCAAGGCTCCATCTTCCACTAGA
AACAGAGAACAATAGCCTTCGACCTCCTGTCAGAGAAGAGGTCCCCGACACACCGAGTTCCACCATTGTCGA
GTTTGGCGACACCGATAGGAAGGTCATACCTTCAGCTATCGAACTCGCCGACAATGTCTTCCGTGTCAAACA
CAACATCAACTTTCCCCAGACGGAAACCCGATCAGAGTCCCGCACACGTGCCGAGAAGGAAACGGCGCGGGA
GCACA---GAAATCGCAGCATGAGTTCCCA---------------------------------AAGGGACAG
GTCTCAGGCGGCTCACAGCAAGGTTGCCAGCCCCAGTGATTTGACACCTAGAGGGCCAGGAGGCGAGAGAAG
CCCAGCCGCCGAGCGCGAACTGGCCAGTAG------------------------------------CAGGGT
GAACAGATATCTGGCTGAGGTCCGCC---------------GTGAGAACGCCGGAACCCCTGTTCCGCAACC
GACTTCCGACCCGGACAAGGAGCTTTTGCTCGAGAACCGCGGCCTGTATCAGAGAGTTGCCGCCCTGCAACG
TACTGAGCGGGATCTGTTGGCGGAAAACCAGGAGCTGTTGCGCCAGTTTAACCAGCTCAAGCAGCATCACGA
TGTGCGCAGGAAGCAGTGGAGGGATCAGCTTCGCCAGAGAGAAAGGGAGTACGAAGCTCGCATTGCCGAGCT
GGAGGACCACATGTTGCAGCTCGCCATTGCCAATCCAACCAAGATTGCGCCAGTTCAGTCCGATAAGGAAAT
TGCAACTTGGTTCTCAGAGCAAGAGGCTCTTCGCCGCAACTGGGTGCAGGACTACTCGCACCGCGACCCCAA
CCGTCTCTGCGGTGGCCTTCACCCGGTGCAATTGGGTGAGGTGTGTGAAGGAGTCAAGGAGTTCGTCAAGCT
CAACGAAGACAAGAGTCTGCCAGAAGAGCTTCCGACCAACAGCGTTGAGACCACGCAGCTTCTCCTTCAGGG
CATGCTGGCTGATTTTATCTGCACCGAAATTCTTGCTTCTCCCTTCTGGGTGTTTTCCGCCATCCAGGCAGG
AACACTGGAGAGTCCTAGCGTTCCCCATGCTCCGAAGACACCGCTCGCCACTAGTTTCCGGATGGACAGGAG
CATCTTCAATGACATTGCCCCAACACGGCCAGCTCCTATCGCTCCCACCCCTGGAAGTCCGCACTTTCCGCC
TTCGTTGATCACTTCGATGTTACCTCAGA---TCATGACTACGCCTCCGCAAAGTGGACTGGGCTTGCCATC
AAAAACCGAGATGGAGAATCTCTACCACATGCTTTTGAGTGGTAGGTATCATCTCAAT-----TAGTACAAT
CCTGGACTGGTTGCTAACTCATCGTACAGCCCAAAAGCAGTACGCAGACGTAACTGTCCACGACTGGCGCGC
CCACCTCATGCGTCTTTGCTCCGAAAGTGGCATGAGCCTCAAAGACCCCCTTGATGCCGCCAAAAACGAAGC
TCGCCGGATCCTTATCGAGTCCCGACTCAACTACGCCCGCAAGCTCAAAGAGAAATTCCTCGGCGGGCCCGC
CCGCTTCCTGCTTGGCGACCAGCCAGCCGCCGGCATCGAGAAGCTTGAGCGCCGACTTACGGACATCATCGA
CGATTCCCTGCGCTTCTCCTGTCGGATCTGGTCCCGTCCTACTCCCCTTCGTATTCATGACATGGCCGACCT
CGGCGGAAAGCCCTTCTCCTCCACCAACCCGCTCATGCGTCTTTGCCACGTGCAAGCCCCTCGGGCGGAAGA
GAAGACGAGCAGGGATGAAAA--------------------TGGGCAGTCCCCTCCTGGATACCACGATGGC
CGTCCAGTGATTATGGTCCTCCAACCGGCTATCGAGTCCATAGCCGACAGCAGCAAGGACAAC---AAAACC
ACTCCCGGACTTGACGAAATCGCCAAGCTCTGGACCCGCGCTCGCGTTCTGGTTTCCTCTCCAGCAAGAGCA
GCAGCTTTGAAGTCGCT--------GCGAAAT---TCAGGCTCCAACCAACAACAAAGAAGAAACTCCCCTC
CCAATGCCGCCCTTGCACCTGGAC----AGGGTCAGGCCCTGGGCATCACCGGTGTCACCGGCGACACCCCA
ACCACTTCCCCAGCGGG---CGGAACCCTCCCCGCTGCGACCTTTAATAATATCACGGCTACACAAAACATG
GGCGTA--------AAACCGATTCGCCGCAAGATCGAACGGTCCGCGACGCAGTCTTCTTCTTCTTCGGTTG
--AATCTTCTAACGGGGACTTGGACAC----GTTCGTGACGCCCATGATGTCAACGAAGGGTTTCTCGCCGC
AAATACCACAGAGTCCGTTTGTCAGGCAGAGTGTGAGTCCGAGCAAGATGTTT-----------AAGTTAGG
AAGGGA---------------------------------GGAGAATGCGCCGGCGGT---------------
------------------------------------------------------------------------
----------------------------ACCGG--------------------------ATATCAAGACTGT
AT--------------------------------TGGCAGCGGGGAATTT----TGGAGCGGTGAATA----
--------------------------------------------------------CCAAGGAGACCTCTGC
TAGGTAGAGGTGGCTTCAATGAGTGCCAGTGGGA--------AAGGGGAAGGAAA-----------------
--------------------------------------------------------------------CCAG
CTTGCGGATGTCCGTTTTTCTTCCTTTGTGTCTTGCTCTTGTTTAGGTACCTTATGTTCTGTAAGC--TTCG
TTTCGTAGATCAAGTCT---------------CTTTGCGTTTAGCGA--------------GCATGAGCCTT
GGTTCG----------------------------CCTCGTTGTT------------TTCCTTTCTGGTAGCA
CACT------------------------------------------------TTCAGGGGAC---------A
GCAGTACGT----------AGGTACTTATGGAGCAATGTGGATACAAATAATGGGGACC-------------
-----------------------TGGATTGG------AAAACTTGGGAGGAATGGAACATAGTGTAAGGAGT
ATCT---GCTGGTATCA----GAGTCTAATTGATGGACAAAATAAAGTTAAACGGTAAACCGTCTCGTTACG
AA-----------------------------------------AGCATGAGTCCCTTGAA-----------T
ATCAGATGAATGCAAAACGAGGTCAACTGCC----------------------------------------G
GCTGAAAACGCATCTTGTA-------------------------------------------GACGGGAGAT
TTCAAACTAACTGCACATATGATACCTACCTAGAG--------------------------GTAAGTAATGT
TCAGCGAGTGAT---------TTAGCTTCACCTGATTGCCTGTTTATGCTATCTTTCATGGTAGCATCAGAT
ACTTACTTCTAAG----TAGGTACCTCTAGGTAGGGCTAGGATGAAGGTCACCTGCAATTCAATGT------
-----------------TTGCTCATGATGTGACAGTG-----AGTGATCGGTCCCA---GCACTTGCACTGG
CGAG---------------------------------------------CGCCATCTGCGTGCTCA------
---------------------------------ATATTGCACTGAATCTTTCTTGTCCT-------------
----------ATGAGAGCCCTAGAAAACGGTCTTATCACTCAATCATAGGTAGCCTGCCA-TGTTCTGCCGT
TGCCACGGCATGGCAT-----GACATGAGAGCATGTAATTGGTCG---ACCGAGACATGCTGTTGGTT----
---------CCAGGCATTGGCTAGGATGGGAAACAGAGATGAGTGCATATGGGCTGTTCCGTTCAATGCATG
GGTGCGTCC-GGAGAAGGGAAAGAAGGCGCGAACGTCGAAGGGTAGGCCAACAGGGTCTGTACTAAATGGGC
AGAGTGCATGATGAATGGCCCGTTGGGGAGAATTGGTAGGTAGTAGGCCG---------AAGAGTGCCTCTA
CACAGTAGACTTCCATGGTTCGAC--------------------GTGTTCGATCATCGAAACTGTCGTTTAT
ATCCAGAGTTTTGAGGAAGAATTTGCTCATTTTACGGAATGGTTGATGTCCAATAACCCTTCTTTTGTTCTC
GATACATGTACCTATTCTCTAAGGAGCGTGAATGGATATCTCCAGCATGCACCTTTCGGATCAGATATCTAG
CAAGGCAATGTGAACAGTGGCTTTCCATTCCTCAAGAACTACATCTGCCAGCAACAAGTCAATGTACCTTAT
CCTT------CGAACGCCTAAACCCTATCGCTAATATATGTG-----------AATGTCC--ATTTCA----
----------------------------AATGAACGTAAAGCTGGTATAATAATAAAGAAGATGATCGAA--
----------------AGAATAACAAGCACCCTTGCTCTGAAAGCCCTAGAAATCCCATTCCCATATCATCA
ACCGCATCATACCTTGATACTCAAATCCCCTTTCCTCAGTGGAGTCGTTACTTCCTCAGCCTTCACCACCTC
AACGCCCTTCAAATCTTTATCCTCCTCTCCCTCCATCACAATCGCCGAGTCAACCGCACTTGTAGCCTCAGC
GATCT--------------------------------CCTCCATCACCTGCTTTGGCCCTAGAAACACCCTC
GCAGGACTCCATACCTTGTCCCCATCTTCTGCG------------------------------TCCGTCCCG
AGTCTCACAACAGCCGGCTGCAACACCATCACCACTTCCCCATCCTT-CCCATTTTCCTCGCCA--------
-CCCTCAACCCTTACACCATCTTGATCCTCATCAACAAGACTAGAGGTAATCTGATCCAACCCCCTAACCCC
GACCTCCCACCGTCCACTCCACAACCTCGCACTAAACCTCAACGCACTATCCATCTCCGTCGTCAATACGCC
CTCCAGCTTCGCGATCCCCTTGGCATCACCCAGCTGGTCCTCCAGCAGGAACCTCGCCGGCCCACCCAAGAA
CCGCTCAACCAGCTTGACGGCGTACTCCCT------------------------------------------
-CCTCGCTTCGGCCAGCAGCCGGCGATCCTCGCACTTGCTGACAGAAGGGTGCGTAGGGTCCAGCGTAAGAC
CTCCCGAGGCGAGAATGGAAATAGTCAAGGCACGCCACTGCGTA-----------------CTAGACTGTGA
GGAAGGGGAAGTAC-------------------ATGTAGTAGAAGAAGAAGAAGAGA---------------
-----------------------CGCGCGACAAAAAGTCATGCATGGACCTCACGTCGCCTTCACTCGGCAA
GCCGCTCGGCACGGCGGTCGGAAGACCAACGGGTGTTTCCAGACCAGCAGACTGCAAGCTCGTAATGATGCT
CGGCGCCTTGGGCCGCGGGCTCATGAGGCTGATGGAGCGCGCGGTGGGCGGGGGCATCATTGATGAGGCAT-
----------CGGGGACAAATTGGGAGGCGGGTAAGGGCGGGATGCATTCCCAGGACGCGAGGTCCATGCGA
AACCCGACGGGCGACATGGAGCCTGCGAGCATGGATGCCGGGTCCGCGCCTGCTTTTAGGAGTTGCTCGGAG
AGCTCGGCGGTTTTG------CGCAGGGCAGTGAAGGCCCAGAAGGGAGGGGAGAGGGCTTCGGTGGTGATG
AAATCGGTGAGCATGGCGTAGAGGAGGAGAGTGGTAAGGTTTTTGTTCTTGTTCTCGGAGGTGCTGTTGGGT
TTGGATGCTAGCTCGAGAATGGAGGGAGGGAATTGGCCGTCGGAGGTCAAACGGATGAAGTTTTTGACGCCT
TTTAGGAGTTCTTTTTGCTGGACGGGGTGGAGCTCGATGATGCGGCTGGGGTTGCGGTGGGCGAAATCTTCT
ACCCAGGTGTTCCAGATCGCTGTGCGGGTTTCGAACCAGGTGGAGATGTCTGCGTCTGATAAAATCAAACCG
GCTTCAGGCCCGGACTTGACGGCCGGCTTCAACTTGGTGAGCTCCGACTCCAACTGGGTGATGTGCTTATCT
TGTTCACCGATGAGATTGTCTTGCTCGACAATCTGCTTGTGCTGCTCCACGACCTTGTGTTCCAGCAGACCG
ATG---------------------TACTCATCCTGATCGATAAGTTTATTGTCCAGTTTGGAATTAATGTGC
TCCAGGTTGGACACCTTCTTCTGGAGTTCCTCAACATTAGAGTCAAGTGCCTTTTGCTCTTGGAGCTCCTGA
AGTTTGGCCTCGAAAGCGACTTCCGCTGCTCTAATTCTCTCCTCAAACTGGCGCTCGAGACGGACCTGGTCG
GCTTTGGCCTCCGCA---------------------AGCTGGATGCTGATAGCCTGGTTTTCCGTCAGCAGG
TTCTCCTCCGCCCGTCTCAGAGAAGCAATTTGTTGATGAAGACTGCGGTTCTCAACAGCCAACTCCTTGTCG
GGGTCGGCTGCGCCAGAGTGGCTGATTGAGGCTAGGAAACGGCTGACTCGGTCATTGATGCCCTTGTTGCCG
AGCTTACGGGCGAGGCCTC---------CAGAGGTTCGGGGAGTGACTGGTGAAATGATGTCAGGGACATCG
TCCAAGTCTTTGTTTGCT------------------------TGTGGCTGTTTGTTCCGGGCGCTCCAGAGC
TTGAAGATGTGATCTGCCCGTTCTGCTGCCGATCCTTGAATGGTTGGGTGCTCGCCAAACTCAACAATCGTT
GAACTGGGAGTGGCAACGGCTGGGCTCATAGCTGAAGGACTCATTGGGTATGCTGACCCAGGAGCAGGAGTG
AGAGGTTGTTGCTGAAAGCTGGGTAGAACAGGAGTAGCCGGAGTGTAGCCGGGGATGGCCGGGGTGGCC---
------GGAGTGTCGAGGAAGGCACCCGGGGCTGGAGTAAGAGGGTGTGCTTTGGTACCCGGTGCAGGTGCC
GGCGTCAAAGGACCGTTGGGAGCGGGAGTCAACGGGCCGTTAGGAGCAGGTGTTAACGGGAGGGAGGTGCCG
CTACCGTTGGCACTGCCCTTTCGAACACTCGGAGACAATGGAATCGCCGTGGCAA---GAGGGGACCGAGGA
GACAAAGGAAGGGATGTGATGGCAGGAGTCGAAACGTTTGCCGAGTTAGGCTGACTGCTGTACGGAGAGTTG
GTCACCACCAAGGTCAACTTAGGACCTCTCAATGGTGATCCTGGACTCCTCGGGCTTCTTAT------CGGG
CT---------------------GGGAATGGGCGAGTTGCTCGGCAGCGCCGCCGTTACAATGGGTGCCGGA
G------CCATGATTGAGGATG-----------------------------------------------GGC
GGGTATAAGTGAGGAAGAGACGAGTTTTCGATGGTGTTTGGCTATGAAATTAGGCGAACCTGCACCAAAACC
ACCAAGCCCAGACACAAGATGTGAGAAAAAAACAGAAAATGAAAACTC-GGGCGCGAAACTCTTCCAGCACT
GACTTC-------GAAGTGAAGCTGGAGACGAAAATAGCTTGTCGCATCCTGTAGCCGCGAGCGAGACCATA
ACTTACATACTTTCTGGTGGCCGCTCAGCTCGAGTGTGATGGCGAGTGAG------------AGTCAACATG
GTGTAGCAGGGGTCTTCCTGCCGGTGGCTATTGCTGA-TGGCTCGCAGTCCTGTCCAGCCCCCCTGTCCGGC
GCTTATCCCACGACGTGATTGGCTACCCGAACCTCAACAGCACTCCCACTGGCACTCTTCACATGAGGCACA
CTGTGTTGGAAGTAAGCTTGTCAT---------GAACTTATTGTGTTCTTAGTGGGCAGTTGTCCTGTTCCT
CCCCCTCCTATCGTGCCCTTGTCGATCAATTACAGGTTGCTTCCAGCGGCTTTACCACTCTCTTGGGCAGGA
CCATGGCGCCATGGCCTTCCGTAGGTTT-----------TCGCCCTTTCAGAGCCTT---------------
----------GTCCCGTCGCTCCCGCTGACCATGAAGCT-----GCACATATTCCGCCATCCTGCAGGCCAG
TCCTTCCGGATCACATCGAGTGCCATCCAGTGGATCGTTCATGGCGGCTCGGCGGCTAAC------------
-------------------CACCTTTTGCCATCGCTTGGAGCGAA--------GGCATCTGACCACAAGCCA
GTCAAAC-AGCATGTTTTTCTGACCAGGGAAG-------GCAGTGTTGGTGAATGAAGAAGCGTGTCGTTTT
GCCTCAATCGG--------------TTTCGCTCAGCCTTTTGTGTGGTAGCAATGCGTCCAGATGTGCGTCA
ATAGTGTTTTCTGAGTGATGCTGGGATCCAGGTTGCCGAGTTGCGACGCTGTCCAGACTCTGATATCTCCCA
TGAACCGGTAACGGATAG--------GAGGGGGATCTAGATGGCGTCAATTGCACATTTGCTATAGGTCAAA
AGGAAACTGGATGACCAGATCCTACCTCT----------------GAAGCCATCCGTCTCGCCCCCGAAT--
---------------------------ACTATCAGGAACAGCCGACATGTGAGCCATCCTCCAGTCATCCAG
ACGCAAAGCATTCCAATTCACGAACTACCCATACCCTACGTACCGAGCCGTAGGATCCAAGCGGCCCACGGG
CCTACGCACGCCGGGTATGTACGTAGTGACTGGCGTAGTTGGATCTGGGTCGCGCTTAGACGACCTACCCAT
GAAGCGATCCCGATGCCGGGGTCGCATAAGTGGCCACAATCAACGGCGGC----GTCTGTCAAGGCATCCAC
ATGCCATTACCTCCCTTGACATACTCCACCAACAGTCCTCAGCTCCGAATCGGGCCTGCGACCTCTAGGGAG
AAGGTTCGTCATCGAAGTCTGCACGCCAGAACAAGCCTAGCATGTGGGTTGCTGGTGCCAAGCTAATTTGGA
GATGTTCCAGCCGCTGGTCTTGTGGGTTGTCAGGATGCTAGACCGACATATTAGACACGAACAGATGGGGGA
GTGGTGGTGTGAGACAACCGTTTTCCGGTCGGTA--------------------------------------
------------------------------------------------------------------------
------------------------------------------------------------------------
------------------------------------------------------------------------
------------------------------------------------------------------------
------------------------------------------------------------------------
-------------------------------------------------------------------GGTAG
TTTCTGGTTTGATACATGTTAGCTGATGAAAACTGGTGCGAGGAAGGGAGTGATAAGT---CGTACAAACGA
GTAGGATACTTCGAACATGACTGATTGTTAGTGCTCTTTT------TGTCCATCTCACACTCGCGCCATCGG
TTCAGGGCCAGTCTGCCCACGTAGAGTATAT----ACGTCTTGTTGTATGTAC------------------G
GGTATTCTGTTCCCTATATCCAAAAGAAAGATATGGAGATGGCGAA--------------------------
----------------------------------------CCGGCTGCTGCAT---------------CCAA
AAGAATAAACCAA------------------------CGCTATATGGC--------------------CCAC
AATGCCTGTTTCCCATGCCCATTACTCCAATGCCATCCTTTTTCCCAACCTGTACCTGCGCGTTCTAGCCTA
CAACGGCTTCTGCGCAAACCAGAAATAATAGTTGAAATACCGATGCACCCTGGGATTGTCCAACCCCTTTCT
CGCCTCCATCAAAATCATCTCTCTCTGCACTGGATCCAATCCCAAGGCATCAAACGGCCTGCCCGCCAGTGC
CTCCATGATTTCCAGAATGGCCATCTTCTGATACATGCCGACCAACCGCAGCGTCTTGTCTTTCGCCCATAC
ACCAATGGGCACCTTCTTGACGACACACTGGATATTGACGAACCCGGCGTCGGCAAGATATCGCCTGAGGAT
CTTGGGCATGGTGATGTTCATGTTGAACTTGGCAAAGGCTTGTTGACTAAAGTCATAGAGG-----------
---------ACCTTGACCGGGTCATCATCGGGCATGGTCTCGTCGTCGCAAAAGACTTCGCAGTTTAGTTCT
TGGAACTCGATCCAGCCGCCTGGTTTGAGGGCTCTGTTTTGTTGGTCGTCTGTTAGCAGCCACTCACCAAAG
GGGTAGGTAGCAGCGTCGTCATCTG-----GAAAGAAAGAGAAAAAGAAGGGACCTACTCCATAGCATGCCC
CAACACCACGGGCAAATCCTTCAACACAATCGCCATGAACCGAAAATGCGCATAATCCAGCTCCCCCCTCAT
CAACCACTCCTGCTCACAATCATCGACCAAGAAATCCACATTGGGCGGGACCCAGACCGGTTGAACAGGAGA
GATGTCCATCCCTCTGACTCTAGCCATTGGCCATCGATCACCGGCATCAATGGCCCAGATGCCTGTCCCCGT
GCCGATATCCAGGATATTCTGCGGACTTTTTCCCAGGGGCGCAAAGCTGATCTGACCGTCAAGCAGCTCGAG
AAGCATGGCGTGCTTCATGTCTTCGCGCGACAGCTCGGCATCGTCGTTGGGGATGGGGTAGCGGCTGTTCTT
GTAGGATTGGTAGCGCCGGCCGTGCTCGTAAGTGTGCGCGTAGATGGACGAGGTGGCGGAT-GTGCTGCCGG
TGGATTGGGTTTCGTAGCCTTCGGTGAGGGAGAACTCGTCCGAGTCGGAGGCGTAGTCGTGGCCTGCGGCTT
CTATGTTGTCGTGA------------TGGTGGTGGCCATGCTCGCGAGAGTCATGGTGGTGGCTGTTGTTGG
AGGAATTCAGCTGCCATGACGATGCCGCTTGCTGCTCGTAGGTGGTGGTTGGAGCGAGGAGGGGAACTTCGT
GAGCTTCTTCGGCTTCCACGTCTTGAAGTAGTAGTAGTTGCTGACGTGCGTCTGACACAGTGTTGTTGGAAG
TGGTGTTTGCTGACATGGACGTGTCGACACTGTTCTTCTGTGCAGCGGCGGGGCCTTGCGCATTCGACGTTA
CAGTCGCATTGTCTGCG---------GCTGCTGCTGCTGCTGGTCGGTTGCTACCACGAGAACCCGGCATCT
TGACGTGAAAGGAATCTGGATGGTAGCGATTTCATGTAGGGTCCATGTTTGGGGAAAATAAAATATCAGGCT
GGAAGGGCAAAGGCATAAGAGTGCGGATTGGCGACGACGACGATCGAGTTGAGTGTCTCGAATGGGCAATTG
TGATATTGCGCGCAGTAAATCAGAAGGTAAGCTCGGCTAAGGTACAATTCTCGTCTCGGTCTGTTAGGTCCG
GTAGTACCTAGGTATCCAATGTACCTCCCCTCT-TTTGGTTTTCTCGGTTTCTGTCGGGTAACA--------
---------------------TTTTACATACACACACTTGGCCGTC-TTTAGTGACATACTGAAACA----T
AATACCTGGACATGTATACTATCCTCATGTTGATATCATCACTACCTAACGAACCCTCCCTCCACTTACACA
AACTCATGGTCGATCCCCGTTCGGAAGATTCTCAAAATCCTCCACCTCGGCTCTCCGGGGCCCCATTCCCTT
TCTTCCCCGGGCCCGTCCGATCGCCACCATGCCCCACGTGGTTCCC--------------------------
------------------------------------------------------------------------
------------------------------------------------------------------------
------------------------------------------------------------------------
------------------------------------------------------------------------
------------------------------------------------------------------------
------------------------------------------------------------------------
------------------------------------------------------------------------
------------------------------------------------------------------------
------------------------------------------------------------------------
------------------------------------------------------------------------
------------------------------------------------------------------------
------------------------------------------------------------------------
------------------------------------------------------------------------
------------------------------------------------------------------------
------------------------------------------------------------------------
------------------------------------------------------------------------
------------------------------------------------------------------------
------------------------------------------------------------------------
------------------------------------------------------------------------
------------------------------------------------------------------------
------------------------------------------------------------------------
------------------------------------------------------------------------
------------------------------------------------------------------------
------------------------------------------------------------------------
------------------------------------------------------------------------
------------------------------------------------------------------------
------------------------------------------------------------------------
------------------------------------------------------------------------
------------------------------------------------------------------------
------------------------------------------------------------------------
------------------------------------------------------------------------
------------------------------------------------------------------------
------------------------------------------------------------------------
------------------------------------------------------------------------
------------------------------------------------------------------------
------------------------------------------------------------------------
------------------------------------------------------------------------
------------------------------------------------------------------------
------------------------------------------------------------------------
------------------------------------------------------------------------
------------------------------------------------------------------------
------------------------------------------------------------------------
------------------------------------------------------------------------
------------------------------------------------------------------------
------------------------------------------------------------------------
------------------------------------------------------------------------
------------------------------------------------------------------------
------------------------------------------------------------------------
------------------------------------------------------------------------
------------------------------------------------------------------------
------------------------------------------------------------------------
------------------------------------------------------------------------
------------------------------------------------------------------------
------------------------------------------------------------------------
------------------------------------------------------------------------
------------------------------------------------------------------------
------------------------------------------------------------------------
------------------------------------------------------------------------
------------------------------------------------------------------------
------------------------------------------------------------------------
------------------------------------------------------------------------
------------------------------------------------------------------------
------------------------------------------------------------------------
------------------------------------------------------------------------
------------------------------------------------------------------------
------------------------------------------------------------------------
------------------------------------------------------------------------
------------------------------------------------------------------------
------------------------------------------------------------------------
------------------------------------------------------------------------
------------------------------------------------------------------------
--TACTCCCAG-------------------------------------------------------------
------------------------------------------------------------------------
------------------------------------------------------------------------
------------------------------------------------------------------------
------------------------------------------------------------------------
------------------------------------------------------------------------
------------------------------------------------------------------------
------------------------------------------------------------------------
------------------------------------------------------------------------
------------------------------------------------------------------------
------------------------------------------------------------------------
------------------------------------------------------------------------
------------------------------------------------------------------------
------------------------------------------------------------------------
------------------------------------------------------------------------
------------------------------------------------------------------------
------------------------------------------------------------------------
------------------------------------------------------------------------
------------------------------------------------------------------------
------------------------------------------------------------------------
------------------------------------------------------------------------
------------------------------------------------------------------------
------------------------------------------------------------------------
------------------------------------------------------------------------
------------------------------------------------------------------------
------------------------------------------------------------------------
------------------------------------------------------------------------
------------------------------------------------------------------------
------------------------------------------------------------------------
------------------------------------------------------------------------
------------------------------------------------------------------------
------------------------------------------------------------------------
------------------------------------------------------------------------
------------------------------------------------------------------------
------------------------------------------------------------------------
------------------------------------------------------------------------
------------------------------------------------------------------------
------------------------------------------------------------------------
------------------------------------------------------------------------
------------------------------------------------------------------------
------------------------------------------------------------------------
------------------------------------------------------------------------
------------------------------------------------------------------------
------------------------------------------------------------------------
------------------------------------------------------------------------
------------------------------------------------------------------------
------------------------------------------------------------------------
------------------------------------------------------------------------
------------------------------------------------------------------------
------------------------------------------------------------------------
------------------------------------------------------------------------
------------------------------------------------------------------------
------------------------------------------------------------------------
------------------------------------------------------------------------
-------GTCTAGCCCATCCAACCAACACCGTCATCTTCCCTGTCCGTTCATCTCTTTCTTG-TTTCTTTTC
TTTTTCCCTCCTGTCAGATGCTTATCTCTCTTCCATCGCTTCCCCTTGATTTTGATTGAGAATTGCAAAACA
ACGTTGGTTGGTTGATGGACAACCATCGATTACAAAGCATCCAATCTTACCAAACGTTCAAAGTTTCAACGA
CGTCGTAACCTGCAAAACATCGCATCCTGTTACATATGGTAATGTAACATAGGCCATCCCCCCCAAAACC--
---------------------------TAACTGCCGGTGCCGCCGCTTGAAACCGCCAACCAAGCGAAACGA
ACATCCGCGGATCCTATTCCCGATTTCCAATCATACGCCAATTCCTCGAATAATTCTGGGTATCAAGTCCGA
GTCGACTTTCTCGTCCATATCGGCATTCGAGTGTTGCGGAAACTCAAAGGATTCGACAAAGGACAC------
-------------------GGGATTGAGGCTGCCCTGTATGGGTCCGTACAC------TACAGGTAGGTACC
TGTA-TCGCTGTATGT------ATGTAAACGTATCGAA---TGGTGGCCTTTCCTTTCTTCCCTTTGAGATT
CTCAAAAAGGCAAACCAAATCCGAGTGAGCAACACCAA-AACTGGCAAATGTTTCATCATCTCTGAATGGCC
TC-TTCTATGTGGGTACATTGGCCTTCTCTTCGCTTTTTTCCCCCCCTTTCAGCCTCTTCTTCCTCTTGCTC
TGGATCCCGTCTTCTTTTCCCATTTGTCAT-------CATACCCACACGACCCAA-----TACGAATCCTGT
CCC----GTGCCGTAACGGTCATCAAGCCTCAATCAAGACCTACAGACAGCTTCAAACACTCCTCCCATGCC
CCTTCCTAACCATCAACATCCTCTCCACACTCTTCGCATCCATCGCCAGTTCCGCCTCCTCCAGCGCCTGTA
GGGCAGCCTTGCTCCCTCTCTCCACCATATCTTTATCATACGCCGCCACCACTTCCTTCCTATCCTTTCCAC
TGTCTCTGATTTCCAACAGAGCCTGGACGTAGTTTTGCACATCGATAATAGCATGCTGGAACCCCTGTCCTC
TCAATATCAGCATCGGATGTCCCGCGTCTCCTGCCAGCGTCACCCTCCCATCCCTATTATCAAACGGCTGCG
CAATCCACGTGCCCATCTCGTCAATGAAGGCCTGCGTGTGCGTCTCGTCTTCGGGCGTGGCGTCTACGAAGG
ACTGGAAATCGGGTGAAAGGTCTCCTTGCCAGGATTGTTTGAGGTAGCGGACGACTTCGGGGCCCTTGCGAG
GGATGTCGGGCGTGGTGGAGAGGCTGCCTTTCCAGATTTTGGTCCAGAAGAAGGTGTGCTGGAGGTCAGAGG
GAGGGGTGCCGGTTGTGTATTGGACTGTG-CATGTTAGCTGCCGTGGTACTCTGGTGATGCCGTTTCGTCTG
TCCTGTTCCTGCTTTCTTTTTTCGGTTTTGTGTAGGTACCCTAA-----AAAAAAAGGAAAAACTCACCTCC
GAATCCCCCCACAGCCCCTCGACTCATCGCCATAGCCATAACCGGATGTTTCTCCAGCACCTTCTGCACCAC
ATCCTTATCTTGATAATCAACAACACACGTCCCAATCATGAACCCACTCCTCTTCGCCTTTGCCTTTTCTTC
TCCATTCTCTTGATCCGCAAAGAGGATCTCCCGGACTTTACTCCCCGCCCCGTCCGTTCCCAGGACATAATC
CGCCCATACTTCC---TCCTCCACCCCTTCCTCCCCTTCCAAAGTCACCTTTACCTTTTCCGGATCCGACTC
AGTATCCAATCTAGTCACCTTCCGTCCCCATTGGATTTCCAACCCCTCACTCAACACCTCCCTAAGTCCCCT
TCTGGTAATCCTCCTTGCCCCCGGTACCGCGCTCTTAAACATTAGATCTCCCGTCTCGCCATTATACATGGG
CAGCGTCTCCGCCCACTCGTCAAAGTCCAGGTGGGGGTTGGAGACAGCGTGGTTGAAGTTGGCGAGGATAGA
AGGCGGGAGGAGGGAGGAGAAGATGGGGAGAGCCCAGTGGAGGGCAATGGTCCAGTCGCGCGGGCGGGAGTT
GAGGTGTGGTTCCGAGTCGTAGATGAGGACGGTGAAGCCGTGCTGTGAGGAGTTAGTGATCCGTTGGAGAGG
CAGAGGGGGTCTGGGTTGTGTGGAAGA----AAACATGCGTTTTTCAAAGCTTGAGCTGCCAGAAGACCGGT
GAGGCCGGCACCAATGATGATGATGGTTGGTTGGGAGGGGTTGGTGTCCTTTGTCGCTGCCATTTCTGCTGC
TGATATCAAAAGGTGCTTGAAGATGAGTTGTGCCAATGCTGCTACCAGGCCGGAATATA----TACCGGGAA
GTTGGCGGAAACGGAAAGTTGAAGATCGGAAAGATGGTTTTGTGCACCACTTGGTCCAAGTGTAAGTGAAGG
CAAGTAAACCGGTGCATGGGATCATGTCTCGCTTTAAAGAGAATATCCTGACGGGAATAGAGTGGAGGAAGA
ACCTTGGTGGCTACTATCTCCAGTCCTCTAGCGGTACCTCTAGCCTTGCTGATCCCGGTACCAGGTGACTGG
AATCGATCTTTCCATCCCATAAACCGCCCGAACAAAAAGTCCCGACACTGCAGTGGATCACTCGGCGATGAG
TGGTGCCCGGTCCGCTCGGGGTATCGGTAT------GTGGGCTTCCACTTGGATTTACTCCTATCCATCCTG
CTGGATATCCAATGTCCATCCATTGGCGTGGAATTCCACAGCTTTGTTCCCAAGCCGTCGCCTACCCATCAG
GACCCCATCGCGGAGGTTGCCTATCCCCGATCCCGACCTACTGA---ACTGCCGCACAAAGTGCTCCTCACT
GGCGATCACTCATGTCAGAAGCCATGCTGTCGGACAAGTCGTCGTATCCGAACTGCCGGTAAACCGC---AC
GACCGTTGATCGTTTGACCCAGAAGACCCCAG------------CCTGAAACCGCCAGTCGCTTGCGTAACG
AAGAAAAGTGTGGAGGTGGGATTAAATGTCCCTTCGCAGTCCCTCGGAGTTAAGGCACG---TAATCTTCTG
GGATATTGCTATCTTGGGTTAGGCTGTTCGACAGTGCTGG----------------TTCGACACCTTTTGAA
GATGATCGCGGTTACGGCGTACTGGTATCGCCGGGGATATTTCCGAGCTTCACAAGTGCAATCAGTGGTGAC
TCTGAGCCGGAACGACAAAGACGAAAGAGTTCAATGATGCCAAGCTTCGTCATGATGCCAAGCGTGACGTGA
CGGTACC----TATACAAGTAAAAGTCATAACGTTCATGTTGCTTCTTGATTCCCAGTTATCCCGCGTCACG
GTACTCGCGAGCGGCTCAATGAGTTCAGTGTGAGGAGGCTTGCCAAAGAACATACAAGATGATCGGGGATTG
GAAAGTTGGAATGAACGGGAGGAGGACGGAAAGTGGGATTGGGTGCCGTAGTTCACCGCTCCCGTCCGGCGC
ACAAGCTCCGGTAAATTTCGTCGTACCGGTATTCATCCTGCTAGGTAACGAATGAAAATAGCGTAACTTTCC
CCAAC-----AACTTCACCTTGTCCCACTGAACCGCGACTCGAGACGATAATGTGAACTTTCCTGCAACTCA
GATCCTTACAGTTGGTGATTGTCTATCTCTTCTGCCCTCTTCTCCTATTCCAATTGCCATACAACACCAAC-
AAACTTTCCATCCATGTATCAATGCCATGCTATCTCCTATCTGCCCATAGCGAACGAGGCTCGGTAACTTAT
GTACCTGGACCACCGATTGAAGCTGTAAATTACACAGACAGGTGGGTAATTTCAGTCGCAAACCCATTAT-A
GAGCTCCAATACAATAATTCGAATGTCGCCATCACACATGATATCAAGGGAGTAACTAATAAGTAATAGAAA
TCAAAGCGAACATCACCTTCGCCGGTTCATGGACCTTGCGGGCATGCTGTTCAAGGCTCATCCAGATATTGG
TCCAGCCGGAAAAGAAAAAAAAG-AAAAAAAAAAAAAAAATAATTTTAAAAAAATATATCACCAGGCAACAA
CATTGCAAGCTTTTTTTTCCGAGAGCCAATAGAAGACGGCAAAGGTGACGGACGAGAGAGTCAGAGGATGAA
CGTTATTAACGACATTGGATGGGCTGAGTAGTCCATCTGAGAGCTGCTCGCTCACGTACCAAGTTGTTTAAG
GACTGGGAACCAACACAGTTTGCTTCCAGTCACCGATAGCCCGGTTGTTGACTTGCTGAACACCAAGACGTG
GAGTGAGGAGATCGGATCGATGCATTGACCCTCGGACAACA-GTCACCAGCTGTCTTAGAGGCATTGCATCG
ACATCCATCCCGGTCCGAATACCGAGCTACTTGTACGCCGCATGGCGCGTCTCGCGTGTGACAGAAGCGGGA
ACCAGCAGGAACTGGGCAGGCTGTCCGACACGCAGTCCGCTACGGACTCGTTCTCGGGGTCGTCCGGTCTCC
GAGGATGATTGTTTGTAAGCCAGCGTGGTGGTGACTCTCTCCGTCCTTCTGGGGTATTTCTTCTGCCCAGTA
CCCCTGCCTTGTTTTCGATTCATCCATCAAAAACCTCCATATACATTGCAAACACAACGTAAACCCAACGCA
AACCTCCAGATTTGTCCCAAACGACTCAATCCCAACTCGTATCCAACAAGTTCTTCACACCAAACCTCAACA
TCAACATGTCCCCCTCCAAGACCACCAAGTCCTCTTCCCAGTCCAAGATCTCGCTCACCAACCCGTCCATCC
CCCTCAATTCCCTCATCCTCGTAACAGGCTGCAACGGCCTCCTAGCCTCGCACGTCGCCGACCAACTCCTCG
CAGCAGGCTACCGCGTCCGCGGCACTGTTCGCAACCCCAACAAATGCTCCTACCTTACGTCCCTCTACTCCC
ACCGCCATGGAGGCCCGGGAAAATTTGAACTCGCCGAGATTTCCGATGTCACGGCCCCCAACGCCTGGGATG
ACGCCGTGAAGGGAGTGGCAGGGATCGTGCACTGCGTGGGAGCCACGGACTTGACTATCCAGGAGTCGGACA
GCGCTGCTCAAGAGGAGTTGGAGTGGCAGGTTGGTTTGTTGGAGGCTGCTAGGCGGGCAGAAACCGTCAAAA
GCTTTGTTTTTACTTCTTCGGCGTGGGCTCTCTGGATGCCTGATGCTAGCAGAAAGGTAACTCTGACGGAAC
AAAGTTGGAACGAAGACGCCGTGGCCCTGGCAAGGGACAAGAATGTCGATCCGAAAACCAAAGGAATGGCGG
GGTTCATGGCGCTAAAGACTCTTGTTGAGCAGGGAGTATGGGAATGGGTAAAGCGCGAGAAGCCTGGGTTTG
CGTTCAATACCGTTCTGCTTGATACTGTGCTCGGCGAGTGTCTGGATCCGAAGAATCAGGGGATCCCAAGCA
CACCGGGCATGGTCCATTGGATCTGGGAGAACAAGCACATGGCTATCATCGACCTAATGGAACCGCAGTGGT
TTGTGGATTGCGTGGATATGGCCAAGGTGTACGTTGCAGTGCTGGCGTCGAGCCCGAAAGTGGATAGAGAGA
GATTGTTTGTCTTTGGCGAGCGGTATAGCTTCGGGGAGGTGGCGCGGTTGTTGGGGGAGATGTTTCCCGAGA
GGAAGGAGAAGTTTGGAAAGCCAAAGAAGGAGGGGTGGGATCAGACCGAGGTGCCAAACCAGAGGGCTGAGG
AGTTGTTGAAGAGGGTGGGACAGAAGAAGGGCTGGACGGGGTTAAAAGAGAGCGTGAGGGCGAATGCGGAGA
GTATCTTGAGGTTGGAGAGGGAGGGTGGCACGGGGGCGCCGCAGAGTACGTATGCGCGGTAGACTAGGAAGG
AGACGTGTTAATGAGGATCTCGGATCGTGGGTGTATAGAGAGTAATACATACGACAGCTTGGTCCAATGCCT
CAACACTTTGAGAATGCGCTACCCTTTTGCGATCCCTGGTCTCTTGTAGTATTTCTTTTCGCAAAGAGCTGC
CATGACC-AAAAAAGCTCTTCAAGGCGCCGTCGGCTGGGGGTTATTCCCCACTGTCTTGTACAAATCCCTCA
ACTCGAATGCCTCGATGCCTCCCTCGGGGATCTCGCCAATGATACGCGCCGGCTGCCCAGCGACGATGCTGA
AGCTGGGGATGACCATATTCGGAGGGACAACGGAGCCGTCGAGAACTTTGACGTAATCCTTGATGATGGCAA
ACTCGCCAATGACGACCTTACCGCCAATGTAGACGTGGTTGCCGATCTGAGCAGCTTGGACAACGGTACCGG
GGCCGACAAAGACGTGGTCGCCGAGACGGAGGGGCATGAAGGTGAAGACTCTGTTTAGATTGCCGTCAGCCA
TGGTAACGAACACAGTCAAATTGGAAGAGAGAGGGTGGAGGAGCAGACATACCCCTTGTACATCCTGCCCGG
CGGCCGAAGACAGCACCCTCTGCTCAAGAAACAGTAACGACCAATGGCAACGGCAGTGTTGTTCGCTGGACC
ACCGGACGCGGACTGGGCTGGTGGAATTGTTCTCGCGAGGTCGCCCCGAATCATGACGTCGGGCTGGATGAC
TGTCTTGCCGCCAAGCATGATGTTTTGGGTGCCGACCAAAGTAGCCTTGCGGGCGACCTTGTTGCCGGTGTC
GGTCTCGATGTATTCTCCTCTGGGCGGTCGTCGCGACATGATGGGCGGCTGTTGTCTGTGTGTTGTGTTTGG
GGT----TGTGTGTGTGTGTGTTTGCTGG---TGTTGCTGTTTGTTTTTGTTTTGGCCAACAATTTCTTTGA
TCACTCAAAGCAGA----GGGCGGGCAGGCACCTTGACGGTCAGTTTGGCGTCA----ACAGCCAGCGACGG
CACAAGTTGCCGATTGACAGACGGGGGATCACACCAATTCCAGCCTTTGATTGGTCGATCAAGCGGGGC---
-----------CAGTGGGGGAGCTTGGGCCACTCATTGCGGGA------CCGGCACACGGCGGACACAGGAG
GCTGACACAGGCGAGCGGGGGTCCCCTGAAGCCCAGACGGGACCGCTGAAGATGACGGGATGCGCTGCAGTG
TCGATTCGCTACGAGGAATTGTCGGTTCCGCGTCTGGGGCTTCCACTCGTCGGATTAGGTTGAGGTTGCTCC
TCTTTCACCAGCAAGTCGAGACCGACTGGACCAGGTTGAT--GAAGCCTTGAAGCCCAACAGATGTGATGGA
TTTGTGCGGTGAGCGAATGGAGTCCAAGAAGTCCAAACTCGCCTCATACGATCTTCGACTTTATGCAGTCAT
GCTAACATAATCCATGTCCCCGTCTTTTAGGACCGGGAATTTATATCTGTGTTGATTCCCTTCTGCTTTGTC
AATGCTCCCGTTGTTTGTGAACGAAGCTGTATACAACCACCCCTGAATGCCCTCATTCCCATCATCAACAAA
CCACTACCATGTCCGCCACCCAGAACCAGTCCCCTCAACCAAGCACAGGCAACGTCCCAACCGCCTCCTCCG
CGTCCCTCTTCAACATCTCCCACATCTCCCCACACCCCTCTCGACCATCAACA---ACCACCACCACCACCG
GACGAACCACCCCCGGCCGTCATCCACCAATCTCGCCTCCGCGTCCTTCACTGGCTCTTCAACCTCTCCCAA
ACCGACTCGTCGTGCTCATCCATGAACTCGACATACTCGGGCCCCGCGTTTGCCCAGCCCTTGATGCCTTCG
AACAGAGCAAAGCTTTGAATCGAGTCATCGCCTATTTTGACGAGGTAATCCGACAACCAGCGCGCGGCACGG
CTA
>JW224/1-30865 Reversed:
GTAATCTTCAAGGCCCCATTCGTGGCTCTCGAGGGGGATGATGTCGTTGATTTGGTCGACGAGGTCGGCAAT
GGTTGGGTCGTTCTCCAGAGGGACGTGGTGGATGATTCTGACCTCGGGGAGGGAATGACGGCGGACGACGAG
GCGCAGACGAAGGCTGTTGTCCTTCATGTTGCCGTCGATGTGTGGTGTTTGTGGATTAGGTGTAAAATTGAA
TGGTAGGTATGATATCGAAGATGAACTGAATGGTTGGCTATGTGATGTTGGTCGTCTTGTTCGGGATCTGTT
CCGGTGGACAGCAGTAGCACTGTGGTGATGGGAATTTTGCAATCGTGGTGGTGCCTGGTGATCTGAGTCCGA
GATGACGAAAAGAACGCGTAAAGTGGAAATATTCAGTTTGGTTGTTTGCGTGGAAGAAAAGCACTGC-----
AGAA-----------------------------------GCAAACCGTGTTCCGTTCTGTTTTGTAAGATTT
CACTTCAGTTTGCTTTTCGCTCCTTCCACGCTGCCCGGCGGAGGATTCAAGTTCAGTTCAAGTTGAATTCTC
TCAGCTCTTTTCTTCAGGGCATTTTGTGGTGTATGGTGGTGGCAGTCGCGACAGGCGTTATTCTGCAGCTTC
AGCTTCTACTTCT------ACTTCCATCCGCTCACTACCTTTCTACAGAACAA-----ACACTGATTCAATC
CCGCGCCAGAAGGGGAGCACCATGCAAGCCTTATCGGTGGAGCACAACGTTGATGCCAAGAAGCTTGAT---
-CGCTTCCTATTGGATGAAACATCGCAGGGCGTGTGGGGCCAGCACTTTATTGCATCTTCCACTACC---TA
GGTATCTTCCGACACTCCAAACTGAAAGGCGAAAGGCCCTTACAATACAGCACATAGTGTACAGGTACTAAC
C-AAAGTTGTAGCGGAGTGTCTTTTCAGAGGTCCGATG----TAGGAGAGGAAATTATAGAAGGACTCGAGC
ACGTGAAAAGGCGTCATGAGCTACTGTGACCTCCAAGAGGTACCCCGCGAAAGACTTCAGTTGTGTGTTCGG
GGATAGCAACAAGATGAGGGAGCTTGAGCATTGGATACTGGTAGGATCAGTCCAGAACTCGCGAGATGGTAA
TCCACGGTGTGACCATAACCGTTTGTAAGAGATTCAAACAGAATCTAATTACCTAAGAAAAAGAAGGAATC-
CCCCTGAAACGCCTCGATTTTTGTGCCGCCAGAGAGACATGCCCGGTATACACGAGATTATATGCAGAATAA
ATGTCGCCATGTAACAAGAACTGTCTAATGTG--TTTGTTCGTGTTCGTGTCAAATGTATCAGATCACTGAG
GGAGCGCTCCCATATCCAACATGTGTCCCATCTTTTCAATCTGTTGTCATTCGCGTTAGCACATAGTTGTCA
CCACCT---------GCAGTAGCAGCAGCAGCAGTATCACTAACAGGGTCAGTGTCACAAACGTACCTTGGT
CTTCAAATACCCCTCCACCTCGGGCGCCCTGAACCCTCCCTTGCCCTTCCAACTCAACGGCACCATGGCCAC
CCGTTCCGTCACCACAATCTCCCGATTCGGGCCCTCCACCGCCCTGATCTTGTCGGGGTTGTTCGTCAACAG
TCTGATCTCCTTTTGTCCCAGGTCCCGCAACATGGCAGTCGCCAGACCATAGCTCCTCGCATCGGCAGGGTG
GCGCAACAGCAAATTGGCCTCGACGGTATCCGACCCCAGATCTTGCAAGTTGTAGGCCTTCAACTTTTCGCC
CAACCCAATACCCCGGCCTTCTTGGCGCAAATAGATAATGATTCCACCAGCGGTATTGGAAGGCAACGACAT
CAAACGCGCCGCCTCGTCAAGCTGCTCGCCACAGTCACAGCGCGCAGACCAGACGGTTTCGCCCGTGTAGCA
CTCCGAGTGTATCCTGACCAATGGCACCTGTTTCTTTTCCTCCGCCTTCTCTACCTGCTCTTCCTTCTTCGT
CTCTCCAACACCCGGTTCCCGACTCGTCGTCCTACCGGGATACAACCGACCCGTATAAGCACCCCTCACCAA
CCTGTCCATCTCCGTCTCGCCCTCCCGCACTCTGTCCAAGCTTTCACTCCGAATGTTGTTTCCAAACACAAT
GGCCAGGTGCTCCTTGTTGTCCACGTCGTTGGTGTACAAGTGCAGGAACATCTCGGCCCCGTTGGTGGTCGG
GATGCGCGCCCGCACTATGCACTCCACGTGCGGCAGAGATTCGAGGAGCTTGGGCTTCTTGGTACCGCATCC
TCCCGTGGGAATGGAGCTGTCGACGGGGATGCCGCGCGGCTCGGAGAGCGAGAGGGAGGTTATGGAGGTGGA
GGGGGTTGCTGTGCCGGGGGTCTGGGGAGGCGTGAAGGAGGGCGAGAGGAGGGAGGGCGGTGGTGGTTGGGA
GAGGGGGGTCGAGGGCACCGACGAGTGTGTCGAGAGGTTGTCGCTGGTGTCGAGGGTGAAGGGTGATGGCGG
GCGCTGTGGTCGGTTGTGCCGAGGTAGAAGAGAGGTCTACGGATTCGACGTCGCCATTGTCTCGAGACTGCT
CGCTGGTGTTCTCTGATCTCTTGGGAGAGTAGAAGGAGGGTAATTGGCTTGTTGTCGCATTGTCGGCTTGCG
-------------------ACGATNNNNNNNNNNNNNNNNNNNNNNNNNNNNNNNNNNNNNNNNNNNNNNNN
NNNNNNNNNNNNNNNNNNNNNNNNNNNNNNNNNNNNNNNNNNNGATGGAAGTTGTTCGGTCGTGTTTAGGTC
TGGAACATCAATTCAACT----CTAGAGAACACGAGCGAGAAGCAATTCGACAAGTCGGCGGTGTCGTAAAA
GAGACTCGCGGAGAGAGAGAAAGAAGGAGAGAAAGTTCCCGAGTCGGTCTTGTCCAACTGACAGAACTGACA
ACACAAAGTTCGGATGCGCTGGGTCAGATTGCGGATTACTGTACATATGATTCGTACAGGGAACACGGCGAA
TTAAGCCAAGGGTCCGAGTCCGTCTCACACATTCAGCAATTGGGGAATCATTAGTCATGCACCCGGCTGCGG
GGATTCTTCGCTGACACTTCGCTGACTTTCTGCCGCCCAAAAGGGACCAAAAATGGAGAAAGGTCTCTGAGA
CAATTGGCCGTGCTTTGCGGGGTTGATGCCTGCCACGGCACCTTTTCCGGCAAGCCAAGGGGCCACGGGGGC
CTGCCGGAGACAAATC-GGGGTGGGTCTGTGCGCCATCATCCAC----CTGTATTCCAGGTTGCTCACTGTC
TCGTGAATTCCCCTCGAATTTCAATCGGCTTTTCCAGAATGACAATGACAATTATTTTCCA-CCCAACACCA
TGATATCGTTACCATTCTGGTTACTGAGCAAGCGCTATACAAAACACGTCTGATGATCATTCACAGACGCCA
GAAGCTCCCCCGTCGAGCTCTGCATTTCTCTTTCCCTCCTCGCCGCCATCTCAATTTCCTCCAATTGCAACC
CCAGCACTCCATGGACTTCCCCTTGCTGCTGAGTCCGTTGTTGGGAGCCTGGATACACCTTCGAAATCTGGT
CACCTTCTGAGACATAACTGCTGAAGCATGGCGGGGCAAGTTTGGCCAGGAGAGGACGCAGCGGAGGAATGG
ACACACAGATGATGCCCAGTGAGCACTCGATGATGGTCCAGTTGAGGGGAGACACGAGGTAGTCTGCCTCGA
TGGTCAGATATCAATGCAACTCTCCCACGCGGGGCTGA-ATTGAAACTCACAAGTCACGTCAATACCCTTGA
CATCACCCAACGACACGATTCGGATAATGCTAGAGGCAAAGGCACTGGACAGTCAGCAACATACATGTCTTT
CAAGACCATGACCACGAAGACGCAGACACTCACATAAAGCCAACCCCAAACAACACACATATCATCAACCTC
TGCCTCAACGGAATACTCAGACCCCAAAAATACGGCAACGGCGCCGCAACCAGCACAAAGTCAATGGCCACA
TTGACCCCGGCATTCGCATACAAAAAGTCCACAAAGGGAATACACTTGCTACCAGCAATGGTATAATCCCAC
GCCGCCTTCACCGGTGTACACTGAAAGATGGTCGCCAAAACGGCGCAAACCCCCATGGCCGTCACCACAACA
GCCGTGCCGTACAAGATCCACCTCAAGACTTTTCCGGAAAAGATCCTCAAGTACGACGTCAGGATGGACAGC
TTGGTAAAGGCGCCAGCTGCCGCATAGAAAACGTGGGCGACGTACATGTGCTTTGATCCCGTCAGCCTCACA
ACTTCACCAGTTCAAGCCTCGGGCAGAAAAGCTCACCTTTACGCACCGCGTCAACATATCCAACATGTTCTC
CACCGGCATTGGCAAGTTCCAGATATGTTCCCCCAGTCCATATCGTGTGGCTGCGAGGGCCATGGACGCCGA
GACCAGCGTGAATAGCCCGGCCAGGATGATGAAAAAGTCATCGACGAACAAACGGCGGGTGATGTACGCACG
GCAGACGATGCGGAGAGAGACAACCACACCCACAAGCACGATCAAAACCAGGTTGACCTGCCATATCGTCGG
CTTTTGCGTGGAGTTGTCGCCGAGGTCGTAGCCGGCCAATATATCAGGACTGAACGATGGTCTTTGTGTTTG
GCGGGGGAATAGCGGGTTTAGGGGTGGCATTGGTGTTAAAGGTGCACGGGACTGGCTAAGGTCAACTTGTGA
GGATCATACTGCAACTGGTATGCCCTTCCCGGAGACGAGATCACAAGGCGATATGGGATGAAGATGTAAGGC
GGATTTATGATTTCACGATTCCAGACTTCCATCCTCGAGTCGCGACACGATATACACCCCCACACATCGGAC
GAGCCGCCTCAGAGCTATTAAGTCTTTAACCGCAACTGGCGGCCATGTGCGTGAAATCGTGGCGCTGCTCTC
CGTTTCCGCTCCGCTACACCTCCACTGCCTGCAAGCGCTTATGACTTTGTGGCTCACGGTACGGTGAAAACG
AGGGAGCAAGACATGCATTGACACTTGCTCAACGCCCGTCGTGAAACCCCATTCAAGATCCCAGTATCATGG
CAGAAAGATGGTGAAAAGAGACATCCCAGAGATCTGGAAGGCTGGAGAGTTGGCAGCCATGTAGTGACGCCA
TGGGTACCTATCTATGTCACCAAAAGATGGAAGATTTGCGCGAAGCCGGGAGTGACTCGAATGGGAGTGTTT
TCAGCTGCGATTACCCGCGGCTGGGTCCCAAGTTGAGGCCCGTATTTCATCCATCGGAATACGCAGAATCGG
GTCAATTGTGCAATTTTGGCACGCACAATCTGATTTCCTCTCTACCTCTACGCGGTAGGTTACTGTAGCAGG
CTCCAAACAAGACCCTTGGCCTTGGGAAACGGGTAGCCGCATGAGTTATACCGGACCAATGCAGACATCTGG
GTGATCATTGGCAACCATTGTTCACTTGAGCGAGCCGATTTTCCCAGCAGTCCAGCATCGATTGCAATACCC
CAACTGATCCAGTTTCCTGGGTTGAGTAGATCGGCTTCAAGTGTGCGATCTTCCCGCCGGTAAAAAAAAACT
TCTCGACCGCAAAT-GAAGAACTGGAAAAAAGCAAACCATCTCGAAGAAGAGAAGACGGAACCGGGCGTGCT
GCCAGGCTGTCGCGTGCTGTTGACGAGCTCGACCAATCGGACATCTGATTCTGAGGGTCTTCCTCAGCGATT
CATCCTGGCACCCGACCCGTCTCGGCAGCTTGTCTGTCAGCGCTGAACTGAAAGGCCATGCTAGCCATTTAC
GTCTTTCTCATAACTCAGCCACCACGGACAGACAGCCCTCCAATATCTTGCCAGGCCTCGACATTCAGGCAT
GACTTTGA-AAATTATGGCAGCCGTGGCAGTTGTGGCAACAGCCGCGGCTCAACCAACCGCTGCCGGTGCTC
GGTATATGAAGCGAAGTCGTTCCATATCGTCA------CGATGGTCGATAAAGCTTGAGGAGGCTTGACCAA
ACATGACCAAAAGAATACCATCTCCGTGGTCGGCGCTTGTTTCCTCCGTACATGGCAAGCTGAAAGGCAAGT
CAATGGTGCCGCGGAGAAATAAAAAAAAAAACAGGGCAGAAAAAGCAATGATCGCGATAACAAGACGCATGG
-----CACAACACAACACGAGAGGCCTTTGGATATGTTACCACTGACAACATGACTGGAGATGTGATTGAAA
ATGGGGCAATTCTGCGATAGACAAGTGGAATACGGGGTTCTGGATGGGTGATGTACAAGTGTTCAACGGGAC
GAGCCAGGCGCGATTTGGACTGCGTCAAAGAGTGTGCGATGCGCCATTCAGTGTGGTCTTCGAGTGTTACCA
CGACCATGAGAGGTTGCTGCTATACGTGCGCATGTTTCTTAACACGAGGGGCATGGGATGTGGTGTCATGTG
CACTCACTGCCCGTACATAGGGGTCCAGTCTACCGGCTAGATATGTTGTCCGGCCCGGCAGTTTCGCCGAGT
GGCAGCCGGGAAACCTCCGTAAACCGTTGATCTTCATATAAGCGCACGAATGATCACGGCATGAGATCCTTC
CGGAGCGGGCTGCCGCCTGCGATTTACACCCATGACACTATCCTCACCTCCATCGCTTATGCACGCGCCTCA
TTTCCTCGAGATCGCGCAAGCCATTACATACAAAGATCTGTCAAATATCCCCAGACCGACAGTCAAGGTGAC
ATTACCACCGTTTTTGAATCTGGGGATTAATCGGCACCTGACCCGGTTCCTTGTTTCTGGAACTACTTTATT
CGGCCAAGGAACCTGCGAGTCCCGTAGCGTAACATCGCGGAGGTGTTGGCTCCGGATTATCGGCACACCTGC
CGACGGTCAAGGCCTTGGCCCACTTACCCCGGCATCATCCTCCAATTTCCCCATGGCTCTCGCACTTATCTA
CGTCTAGCCATTTCTGGTAAGTCTCGGGACCTGGGCCGAGCAAGTTGAAACAGCCGGAGCATGAACAAATTA
GTGCCAGGAAGGTGATGATGGACAAGCCGACGGATCTATTGTTTCCAGGTCCGTCTGGGCGTTTCCGAAGTA
CGGGGTTGTCGCCCGGCATGCGATGACCTCAAATCTCAACAATCAAGATGAGGA----GAAATAAGGGGCTG
TCCTGATGGTTGATGGCCAACTACCTACCCTATATAAGACCTGTCGTCCATCAGTCCTCATCATCACCGACC
ATCACTTCTCCAACCATCTTCCCCGTATCACATACTCATCCCAAGACACAATGCGCGCCCTCTCCCTCCTCG
CCGCCCTCTCGGCCGCCGGCGCCACCGTCACCGCTTCCCCCGTTGGCCCTGCTCATGCCCCACGGGCCCTCT
CCGACTCCAACCCCTTCGTCGGCAAGAAGCTCTTCGCCAACCCCAAATGGGCCTCCAAGCTCGAGGACACAT
ACAAGGCCTTTACTTCCAGGGGCGACTCGGAAAACGCAGCCGTAGTCCGCAAGGTCCAAAAGATCGGTTCCT
TCGTCTGGGTGTCCTCGCGCTCGGGGCTCTCCGAGATCGACGAAGCCATCCAAGCCGCTCGTGCGGAGCAGA
GCCGGACGGGACAGAAGCAGATTGTCGGGTTGGTGATGTACAACATACCTGATCGCGACTGCTCTGCGGGCG
AGTCGGCGGGCGAGCTGAGCACCAAGAATGACGGACTGAGAATCTACAAGGAGCAGTTTGTCAAGCCGTATG
CGGCCAAGCTGGCGGCGGCCAAGGACTTGCAGTTTGCTGTGGTGGTGGAGCCGGACTCGTTGGGCAATTCGG
TCACCAACTCTGCCGTCGAGTTTTGCAAGCAGGCCATTCCTACCTATCGGGAAGGTATCGCTTTTGCCATCA
AGAGCTTGCAGTTGGATAACGTGGCGGTGTATTTGGATGCTGCGAACGGTGGATGGTTGGGCTGGGGCGATA
GTTTGCCCAAGGGTATGTCCTTTTCTTTCTTTCTTTTCCTCTCGTTTATTTCCCGCCCCCTTCCCTCTCCCT
ACGACCTTCATCAGAACACAAACTAATAGATCACC---TCACAGCCGCCGACGAAATCGCCACCATCCTCTC
CATGGCCTCCCCCGCCAAAGTCCGCGGTTTCTCCACCAACGTCTCCAACTACAACCCCTACCTCGCCACCAA
GCGCGACTCCTTCACCTCGGGCTCCCCGTCCTACGACGAATCGCACTACGCCTCCTCCCTCGCGCCCTACCT
CCAGCAACACGGGCTCCCTGCGCACTTCATCATCGACCAGGGCCGTGTGGCTTATCCGGGCGCCAGGAAGGA
CTGGGGTGACTGGTGCAACGTCAACCCGGCTGGGTTTGGCCATATCCCCACGACGGACCAGAGCGTCCTGCA
GAACTCGAATGTCGATGCGATTGTGTGGATCAAGCCCGGTGGTGAGAGTGATGGGCAGTGTGGATTGAAGGG
GGCGCCGATTGCGGGAGCGTGGTTTGGTGGGTATGCGGAGATGTTGACGGGGAATGCGGATGCGAGTGTCAA
GAACAGTTAAAGGGGATGAGATGATGAGATGATGAGGGACGGATA--GGTGATGTCGATCATGGGCTGGAGG
TGGTGA-TCTGATCTTTTGTACATATGCCAGGGGGCTTTTCTCTTCGTTTGATCATACT-----TACCTACT
TGAATTATATACTTA----CACAACGCA----TAACTTGTGTG-TCTCTCCGGTCAGCTTGAACATATCCGC
GTGCATTGTGATAGAAATCGAAGGGGGA-----AAACGAAGGGAAGCCGGAAGGGGAAAGGGAAAAGGGGAA
AAAGGAGAGAAGCTCGCACGGACCTCATCTCATTCTGATGTTCGA-------TGGAAGGAACAATCAACTGC
ACCTGCCAAACCCAACATCAACACCAGAACTTCAGAAAGCACACAAGGAAGGAAGGAAGTAAAAGATGCCAA
AAAAAATAATAGTCGACGTGGGCCTGATTCGAACAGACGCTCCCTAGGGAACCAGATTTCAAGTCTGGCGCG
TTAGACCACTCCGCCACCACGTCTTC---ATTGTATA-GGTGTTGGGTTGGGTGGTACGGGTTATATGGGAT
T-GTGGATGTATGA-CACGTGTCTCGCGCTAGTA------------------------------------TT
TCCGTCCGTTCTAAGAC---------AACGACACTTCCTTCTTTACCACCAGACTGTTTCTCGTCAAGTATG
ACAAAAAGCCGTGCACAGATAGTTCAATCGCTTTCGTCAATGTTCTGT-TGGCTAAAGTAGGTGTGTCTTTT
GCGCCTGTTAA--------CTAGACCTGTGTGTCGTGTTACTCCATTAGGAT----GTGTGTACTTGTAAGT
GGTACCAGCCTGACATGGAGA---------------------GTAGGTAGAGGTACAGTACAAGCTGAGATT
TAGAATATCTGGTAGCCNNNNNNNNNNNNNNNNNNNNNNNNNNNNNNNNNNNNNNNNNNNNNNNNNNCAAAA
AAAAAAAAAAAAAATACCGTCGG--GATATTTCTGAGGCTCTTGCA------ACGGCAGGAACCGCAAGGAA
CCGCATGCAACCAGCAACGGCT--------------TCGATCATACAGGTTGGACGTCCAGCC---------
---------TCTGAGGTCATTCGGA----GGTACTATCCCAACTCCTAGAAATAACCGAATCGCAGCTGGAA
AATCCATTGGAAGTATTACCTCTACCTATTGAAAGCGGGTTACACCCGAATCCAAGGCTAGACACATGAAGA
TCAGGGTCGCCCAGAGCAGAGCGGAGACGAAACAATGGGCGATGTCCGAAAGACGTTGGAACAAGCTTTCG-
-CTACAACGTCGGCCGGTGCAGTAGGTAGGTGCTAGTTCGGCCAAGGTTACGGCGACGC-------GAGGCA
TCATCAGTGGCCAT-----------GTCCCTGACATCCATTGCAACAACACCGACATCTGTAGCGTTTATCT
GTTTCCAAGGGGCTGGGGTTAGGA-NNNNNNNNNNNNNNNNNNNNNNNNNNNNNNNNNNNNNNNNNNNNNNN
NNNNNNNNNNNNNNNNNNNNNNNN------------NNNNNGGCAAGAACCGAAAGACTGAAGAGGCGTAAA
AGGTTAGATACATAGGAAGGTACGTGAAAATGTGATCACAACGCCTCTATGCGGTGAACACGCGCAGTGTAC
CTTTATTAGCCATCTTCTTCTCGCTTAGCTATCTGTCCCAAAGAAGGTTATCGCGTTGGTGTCTCAGCTTGA
CGCCTTCCGCGTCGAGTTTATAAGCCGTTAAAACGCAGGAGATTGCTTTTGCGTTGCAGGTGTCCAAGCTCG
CGATACTAGAGGTAATTTCCATCCAGCAACTCGGTCGCAGCCCAC----------CAAGGCTTGACAGACCA
CGAGTGAAACCAAGCTGTCAGTGTCAATGAGCATTGAAGTGTACTGTGAATCCCTCTGCAGCTGAAGCA---
-CACCAATCAA----CTCTTCAATGGTCCCTAGCCGTGCGAGACACAGAGTGACATTGAGCTGGGGCACAAT
CACTCCAGCCGTGTGATAGCCCAATGGTTTTCCGAGGATAGAGAATTGGGGTTGCAGTCTTTAGAAGAGGCG
GA--TGCCAAGGGTGCTTAAGTGCGTCTAGAACAGTGCGGATTGTCGTTCCTGGTAGAGTGAGGTTGAGGTT
GTGTTGCTGGGCTTTCTATCGGCCTTCTGTTGGTGCTGCTCAGGGACCGAGGCCGTCGCGGGTCAGGAACTA
GATG------------TCCAATTCGTATTGCCTTTGGCTTTGGGAAGATATCGAGATGGAATGCCAGTGAGA
-------GATGACGGAGGCA-------------GTGGTACCGCAGACGAGTTGATG-TCAGGAAGTTGGAGC
AACGAGGAGATCAGCACAGCTCAGCAGAGAA---------------TAGGTACCTCGGAACCCGACAGCTTG
GGC-----------AGGTGCTTAATGGCCACTTATAATTGGTTGACTAACCGCGATACGACGTCGCCCAACC
AACCAAATCATGT---------CTGCCCTGAA----CTGCCCTGCTTCGTGCCTTGGTCTGCAAATCGC-TG
CCCGGCTGAGCGAGCGGCCGCTGAAAGCTTCGATTTTCTAGCTGATGTTCAGCGGTCGAG------------
---------GCCCCCTGATGAA----------AAATACTCTGCCGTAAGAAGAT---------------AGG
GCGGGGTGTGCGAATACGCTTATCACGGCCATTGTCACACAGCAAAGTTTCAATGAATCCTTTTCTAATTTC
ACATGGAGCCACTAGTACGATTCCCGTGAGGCACAATGGTCACTTACGCTATCGGTCTGAATCGACCTTCGG
GACCGGCCAACAAGCCGTGATCGTTGTTGTTGTTGTTGTTGT---TGACGGGCGGAAGTTCC----------
CCTCTGTAGCGGGCTGGCGGGGCAACTGCC------------------------------------CTGGAA
AGGTTCAAAGCGCAGTGGATTCTGGGGAAG---------GTCCGGCCGGGGAGTCCCTTGCGGGCCGCGCCT
----------------GCACTACACAAGGAA------AGAATTGACAGGTGACGACAACTTCGTCCTGCATT
AGCATTCCACTTCCGACCTTGTTGGCCGCGGAGATGGCACTGAACC---CTTGAGGTTTGACGATCAGTGTT
T------TGTGAAGAAACTAGGAAAGTATAGAATACGGTTCAAACCATCGACTCTGTTCTCGAAGCTGATGA
TCTCAAAAA----CCTCAGGATCACGGGAGGGCACAGCTCAGCTGGTGGTTGGAGGGCCAGCGATCAAGGTC
ACAAGTGAGGGGAAGCTCTCTTCCGTGTCAAAGTTTGCATGTTGGTTCATCGACACTCCGCACTCCGCAGGA
CCTTTCAGTGGATCAACAGCCAGCAAGGGGCACTCCCACGGTGTTGGCTGCGTGGTAACCTTGACCTACGCG
GGGGCATCACCCCGTCACTCAGCACTCTGCCCTCACCTAAAGGAAATGGGCAGTGTCTTTCCTGCCAGATGA
TAGGGC-------------GCCATGGCCGGTACCAGACTTGAAACCTGAACGAAAAC-----GGGAAAAAGG
CATCATGGGGTTCAGGTGAGCAGCCGTGTCTCCGGCCAACAAGCTGATGATGCCCAGGGGCAGGGTTCAACA
GTCACTGTCCCCAGGGGC-----AGATTTTCTCGTCAACAAACCCAGACCTCTGTGCATGCGGACTGTCGTC
GTCGTCGTTGAGGCAATCGAGGGAGCATTTTGCATCGCTTGTG-GCCAAGCCAGTCCGGCCCTGCTACCTAC
CTTACGAGGTATCCCCCGTTCGGTCTTAGCGCTACTCCCATCCCCCCTGCTGGATTGGGCA-----------
----GCTTCATCA-CTGATTGGGGGATCTGTTCGTGGC-----------------------------GCCAG
GCCCCCGAGGTGG--TGAAATTGACTGATTAGCTCAATTCTTCTTTTCCCTTGGGACCCTCCCAACTTTTCT
GTTCGCTGTGGTGGACCGTTGTTCATGTCAGCCTGACAGCCATTTCTCCTCCTCCTCCAACTTCTGTCCCGG
TATCTCCATCCCCGAGCCTCTCTCCGCGTGTTGACA-----TTCCGATGCAGTTGCGATTCCAACGGCTCCT
CCCCAGAAGACTCCTTGTGTTTGAGT--GATTCCAGTCATAATTCATTTTTGTTCATTTCACCTTGCACTTT
TATTTTGTTTTAATATCACCTTTTTCTTCTGGAACCACCAGGGACCCTAGGAAGTCGGCGCGAATTGGTGGA
ACACAACAGCAACTTGGCAGGCTGTTTGTTGGTCATCATTACCAACCGAGACGTACATCGC-----CTTTTT
TTGTGTGTTCACTTGCACGGCAGAA--GACGTGTATTTCGCTCTCAACAACTGTGAAACGGGAAACAATGAG
TAGCGGCAAGCCCTCTCCCGAGGTTCTGGCATCCAGGACTTTCGCGAAATCCACACCAACACTGGTCGCGTC
CAACACCTTTCCTGATACC---------------AGAACTGATCGCATCGCGGCTTTGAGGCGGGATTCTGG
AGGGTCGTCCATGTCCAAAAAATCATCTTACAACCTCGCGAGTATCGATTCAAGGCTCCATCTTCCACTAGA
AACAGAGAACAATAGCCTTCGACCTCCTGTCAGAGAAGAGGTCCCCGACACACCGAGTTCCACCATTGTCGA
GTTTGGCGACACCGATAGGAAGGTCATACCTTCAGCTATCGAACTCGCCGACAATGTCTTCCGTGTCAAACA
CAACATCAACTTTCCCCAGACGGAAACCCGATCAGAGTCCCGCACACGTGCCGAGAAGGAAACGGCGCGGGA
GCACA---GAAATCGCAGCATGAGTTCCCA---------------------------------AAGGGACAG
GTCTCAGGCGGCTCACAGCAAGGTTGCCAGCCCCAGTGATTTGACACCTAGAGGGCCAGGAGGCGAGAGAAG
CCCAGCCNNNNNNNNNNNNNNNNNNNNNNNNNNNNNNNNNNNNNNNNNNNNNNNNNNNNNNNNNNNNNNNNN
GAACAGATATCTGGCTGAGGTCCGCC---------------GTGAGAACGCCGGAACCCCTGTTCCGCAACC
GACTTCCGACCCGGACAAGGAGCTTTTGCTCGAGAACCGCGGCCTGTATCAGAGAGTTGCCGCCCTGCAACG
TACTGAGCGGGATCTGTTGGCGGAAAACCAGGAGCTGTTGCGCCAGTTTAACCAGCTCAAGCAGCATCACGA
TGTGCGCAGGAAGCAGTGGAGGGATCAGCTTCGCCAGAGAGAAAGGGAGTACGAAGCTCGCATTGCCGAGCT
GGAGGACCACATGTTGCAGCTCGCCATTGCCAATCCAACCAAGATTGCGCCAGTTCAGTCCGATAAGGAAAT
TGCAACTTGGTTCTCAGAGCAAGAGGCTCTTCGCCGCAACTGGGTGCAGGACTACTCGCACCGCGACCCCAA
CCGTCTCTGCGGTGGCCTTCACCCGGTGCAATTGGGTGAGGTGTGTGAAGGAGTCAAGGAGTTCGTCAAGCT
CAACGAAGACAAGAGTCTGCCAGAAGAGCTTCCGACCAACAGCGTTGAGACCACGCAGCTTCTCCTTCAGGG
CATGCTGGCTGATTTTATCTGCACCGAAATTCTTGCTTCTCCCTTCTGGGTGTTTTCCGCCATCCAGGCAGG
AACACTGGAGAGTCCTAGCGTTCCCCATGCTCCGAAGACACCGCTCGCCACTAGTTTCCGGATGGACAGGAG
CATCTTCAATGACATTGCCCCAACACGGCCAGCTCCTATCGCTCCCACCCCTGGAAGTCCGCACTTTCCGCC
TTCGTTGATCACTTCGATGTTACCTCAGA---TCATGACTACGCCTCCGCAAAGTGGACTGGGCTTGCCATC
AAAAACCGAGATGGAGAATCTCTACCACATGCTTTTGAGTGGTAGGTATCATCTCAAT-----TAGTACAAT
CCTGGACTGGTTGCTAACTCATCGTACAGCCCAAAAGCAGTACGCAGACGTAACTGTCCACGACTGGCGCGC
CCACCTCATGCGTCTTTGCTCCGAAAGTGGCATGAGCCTCAAAGACCCCCTTGATGCCGCCAAAAACGAAGC
TCGCCGGATCCTTATCGAGTCCCGACTCAACTACGCCCGCAAGCTCAAAGAGAAATTCCTCGGCGGGCCCGC
CCGCTTCCTGCTTGGCGACCAGCCAGCCGCCGGCATCGAGAAGCTTGAGCGCCGACTTACGGACATCATCGA
CGATTCCCTGCGCTTCTCCTGTCGGATCTGGTCCCGTCCTACTCCCCTTCGTATTCATGACATGGCCGACCT
CGGCGGAAAGCCCTTCTCCTCCACCAACCCGCTCATGCGTCTTTGCCACGTGCAAGCCCCTCGGGCGGAAGA
GAAGACGAGCAGGGATGAAAA--------------------TGGGCAGTCCCCTCCTGGATACCACGATGGC
CGTCCAGTGATTATGGTCCTCCAACCGGCTATCGAGTCCATAGCCGACAGCAGCAAGGACAAC---AAAACC
ACTCCCGGACTTGACGAAATCGCCAAGCTCTGGACCCGCGCTCGCGTTCTGGTTTCCTCTCCAGCAAGAGCA
GCAGCTTTGAAGTCGCT--------GCGAAAT---TCAGGCTCCAACCAACAACAAAGAAGAAACTCCCCTC
CCAATGCCGCCCTTGCACCTGGAC----AGGGTCAGGCCCTGGGCATCACCGGTGTCACCGGCGACACCCCA
ACCACTTCCCCAGCGGG---CGGAACCCTCCCCGCTGCGACCTTTAATAATATCACGGCTACACAAAACATG
GGCGTA--------AAACCGATTCGCCGCAAGATCGAACGGTCCGCGACGCAGTCTTCTTCTTCTTCGGTTG
--AATCTTCTAACGGGGACTTGGACAC----GTTCGTGACGCCCATGATGTCAACGAAGGGTTTCTCGCCGC
AAATACCACAGAGTCCGTTTGTCAGGCAGAGTGTGAGTCCGAGCAAGATGTTT-----------AAGTTAGG
AAGGGA---------------------------------GGAGAATGCGCCGGCGGT---------------
------------------------------------------------------------------------
----------------------------ACCGG--------------------------ATATCAAGACTGT
AT--------------------------------TGGCAGCGGGGAATTT----TGGAGCGGTGAATA----
--------------------------------------------------------CCAAGGAGACCTCTGC
TAGGTAGAGGTGGCTTCAATGAGTGCCAGTGGGA--------AAGGGGAAGGAAA-----------------
--------------------------------------------------------------------CCAG
CTTGCGGATGTCCGTTTTTCTTCCTTTGTGTCTTGCTCTTGTTTAGGTACCTTATGTTCTGTAAGC--TTCG
TTTCGTAGATCAAGTCT---------------CTTTGCGTTTAGCGA--------------GCATGAGCCTT
GGTTCG----------------------------CCTCGTTGTT------------TTCCTTTCTGGTAGCA
CACT------------------------------------------------TTCAGGGGAC---------A
GCAGTACGT----------AGGTACTTATGGAGCAATGTGGATACAAATAATGGGGACC-------------
-----------------------TGGATTGG------AAAACTTGGGAGGAATGGAACATAGTGTAAGGAGT
ATCT---GCTGGTATCA----GAGTCTAATTGATGGACAAAATAAAGTTAAACGGTAAACCGTCTCGTTACG
AA-----------------------------------------AGCATGAGTCCCTTGAA-----------T
ATCAGATGAATGCAAAACGAGGTCAACTGCC----------------------------------------G
GCTGAAAACGCATCTTGTA-------------------------------------------GACGGGAGAT
TTCAAACTAACTGCACATATGATACCTACCTAGAG--------------------------GTAAGTAATGT
TCAGCGAGTGAT---------TTAGCTTCACCTGATTGCCTGTTTATGCTATCTTTCATGGTAGCATCAGAT
ACTTACTTCTAAG----TAGGTACCTCTAGGTAGGGCTAGGATGAAGGTCACCTGCAATTCAATGT------
-----------------TTGCTCATGATGTGACAGTG-----AGTGATCGGTCCCA---GCACTTGCACTGG
CGAG---------------------------------------------CGCCATCTGCGTGCTCA------
---------------------------------ATATTGCACTGAATCTTTCTTGTCCT-------------
----------ATGAGAGCCCTAGAAAACGGTCTTATCACTCAATCATAGGTAGCCTGCCA-TGTTCTGCCGT
TGCCACGGCATGGCAT-----GACATGAGAGCATGTAATTGGTCG---ACCGAGACATGCTGTTGGTT----
---------CCAGGCATTGGCTAGGATGGGAAACAGAGATGAGTGCATATGGGCTGTTCCGTTCAATGCATG
GGTGCGTCC-GGAGAAGGGAAAGAAGGCGCGAACGTCGAAGGGTAGGCCAACAGGGTCTGTACTAAATGGGC
AGAGTGCATGATGAATGGCCCGTTGGGGAGAATTGGTAGGTAGTAGGCCG---------AAGAGTGCCTCTA
CACAGTAGACTTCCATGGTTCGAC--------------------GTGTTCGATCATCGAAACTGTCGTTTAT
ATCCAGAGTTTTGAGGAAGAATTTGCTCATTTTACGGAATGGTTGATGTCCAATAACCCTTCTTTTGTTCTC
GATACATGTACCTATTCTCTAAGGAGCGTGAATGGATATCTCCAGCATGCACCTTTCGGATCAGATATCTAG
CAAGGCAATGTGAACAGTGGCTTTCCATTCCTCAAGAACTACATCTGCCAGCAACAAGTCAATGTACCTTAT
CCTT------CGAACGCCTAAACCCTATCGCTAATATATGTG-----------AATGTCC--ATTTCA----
----------------------------AATGAACGTAAAGCTGGTATAATAATAAAGAAGATGATCGAA--
----------------AGAATAACAAGCACCCTTGCTCTGAAAGCCCTAGAAATCCCATTCCCATATCATCA
ACCGCATCATACCTTGATACTCAAATCCCCTTTCCTCAGTGGAGTCGTTACTTCCTCAGCCTTCACCACCTC
AACGCCCTTCAAATCTTTATCCTCCTCTCCCTCCATCACAATCGCCGAGTCAACCGCACTTGTAGCCTCAGC
GATCT--------------------------------CCTCCATCACCTGCTTTGGCCCTAGAAACACCCTC
GCAGGACTCCATACCTTGTCCCCATCTTCTGCG------------------------------TCCGTCCCG
AGTCTCACAACAGCCGGCTGCAACACCATCACCACTTCCCCATCCTT-CCCATTTTCCTCGCCA--------
-CCCTCAACCCTTACACCATCTTGATCCTCATCAACAAGACTAGAGGTAATCTGATCCAACCCCCTAACCCC
GACCTCCCACCGTCCACTCCACAACCTCGCACTAAACCTCAACGCACTATCCATCTCCGTCGTCAATACGCC
CTCCAGCTTCGCGATCCCCTTGGCATCACCCAGCTGGTCCTCCAGCAGGAACCTCGCCGGCCCACCCAAGAA
CCGCTCAACCAGCTTGACGGCNNNNNNNNNNNNNNNNNNNNNNNNNNNNNNNNNNNNNNNNNNNNNNNNNNN
NNNNNNNNNNNNNCAGCAGCCGGCGATCCTCGCACTTGCTGACAGAAGGGTGCGTAGGGTCCAGCGTAAGAC
CTCCCGAGGCGAGAATGGAAATAGTCAAGGCACGCCACTGCGTA-----------------CTAGACTGTGA
GGAAGGGGAAGTAC-------------------ATGTAGTAGAAGAAGAAGAAGAGA---------------
-----------------------CGCGCGACAAAAAGTCATGCATGGACCTCACGTCGCCTTCACTCGGCAA
GCCGCTCGGCACGGCGGTCGGAAGACCAACGGGTGTTTCCAGACCAGCAGACTGCAAGCTCGTAATGATGCT
CGGCGCCTTGGGCCGCGGGCTCATGAGGCTGATGGAGCGCGCGGTGGGCGGGGGCATCATTGATGAGGCAT-
----------CGGGGACAAATTGGGAGGCGGGTAAGGGCGGGATGCATTCCCAGGACGCGAGGTCCATGCGA
AACCCGACGGGCGACATGGAGCCTGCGAGCATGGATGCCGGGTCCGCGCCTGCTTTTAGGAGTTGCTCGGAG
AGCTCGGCGGTTTTG------CGCAGGGCAGTGAAGGCCCAGAAGGGAGGGGAGAGGGCTTCGGTGGTGATG
AAATCGGTGAGCATGGCGTAGAGGAGGAGAGTGGTAAGGTTTTTGTTCTTGTTCTCGGAGGTGCTGTTGGGT
TTGGATGCTAGCTCGAGAATGGAGGGAGGGAATTGGCCGTCGGAGGTCAAACGGATGAAGTTTTTGACGCCT
TTTAGGAGTTCTTTTTGCTGGACGGGGTGGAGCTCGATGATGCGGCTGGGGTTGCGGTGGGCGAAATCTTCT
ACCCAGGTGTTCCAGATCGCTGTGCGGGTTTCGAACCAGGTGGAGATGTCTGCGTCTGATAAAATCAAACCG
GCTTCAGGCCCGGACTTGACGGCCGGCTTCAACTTGGTGAGCTCCGACTCCAACTGGGTGATGTGCTTATCT
TGTTCACCGATGAGATTGTCTTGCTCGACAATCTGCTTGTGCTGCTCCACGACCTTGTGTTCCAGCAGACCG
ATG---------------------TACTCATCCTGATCGATAAGTTTATTGTCCAGTTTGGAATTAATGTGC
TCCAGGTTGGACACCTTCTTCTGGAGTTCCTCAACATTAGAGTCAAGTGCCTTTTGCTCTTGGAGCTCCTGA
AGTTTGGCCTCGAAAGCGACTTCCGCTGCTCTAATTCTCTCCTCAAACTGGCGCTCGAGACGGACCTGGTCG
GCTTTGGCCTCCGCA---------------------AGCTGGATGCTGATAGCCTGGTTTTCCGTCAGCAGG
TTCTCCTCCGCCCGTCTCAGAGAAGCAATTTGTTGATGAAGACTGCGGTTCTCAACAGCCAACTCCTTGTCG
GGGTCGGCTGCGCCAGAGTGGCTGATTGAGGCTAGGAAACGGCTGACTCGGTCATTGATGCCCTTGTTGCCG
AGCTTACGGGCGAGGCCTC---------CAGAGGTTCGGGGAGTGACTGGTGAAATGATGTCAGGGACATCG
TCCAAGTCTTTGTTTGCT------------------------TGTGGCTGTTTGTTCCGGGCGCTCCAGAGC
TTGAAGATGTGATCTGCCCGTTCTGCTGCCGATCCTTGAATGGTTGGGTGCTCGCCAAACTCAACAATCGTT
GAACTGGGAGTGGCAACGGCTGGGCTCATAGCTGAAGGACTCATTGGGTATGCTGACCCAGGAGCAGGAGTG
AGAGGTTGTTGCTGAAAGCTGGGTAGAACAGGAGTAGCCGGAGTGTAGCCGGGGATGGCCGGGGTGGCC---
------GGAGTGTCGAGGAAGGCACCCGGGGCTGGAGTAAGAGGGTGTGCTTTGGTACCCGGTGCAGGTGCC
GGCGTCAAAGGACCGTTGGGAGCGGGAGTCAACGGGCCGTTAGGAGCAGGTGTTAACGGGAGGGAGGTGCCG
CTACCGTTGGCACTGCCCTTTCGAACACTCGGAGACAATGGAATCGCCGTGGCAA---GAGGGGACCGAGGA
GACAAAGGAAGGGATGTGATGGCAGGAGTCGAAACGTTTGCCGAGTTAGGCTGACTGCTGTACGGAGAGTTG
GTCACCACCAAGGTCAACTTAGGACCTCTCAATGGTGATCCTGGACTCCTCGGGCTTCTTAT------CGGG
CT---------------------GGGAATGGGCGAGTTGCTCGGCAGCGCCGCCGTTACAATGGGTGCCGGA
G------CCATGATTGAGGATG-----------------------------------------------GGC
GGGTATAAGTGAGGAAGAGACGAGTTTTCGATGGTGTTTGGCTATGAAATTAGGCGAACCTGCACCAAAACC
ACCAAGCCCAGACACAAGATGTGAGAAAAAAACAGAAAATGAAAACTC-GGGCGCGAAACTCTTCCAGCACT
GACTTC-------GAAGTGAAGCTGGAGACGAAAATAGCTTGTCGCATCCTGTAGCCGCGAGCGAGACCATA
ACTTACATACTTTCTGGTGGCCGCTCAGCTCGAGTGTGATGGCGAGTGAG------------AGTCAACATG
GTGTAGCAGGGGTCTTCCTGCCGGTGGCTATTGCTGA-TGGCTCGCAGTCCTGTCCAGCCCCCCTGTCCGGC
GCTTATCCCACGACGTGATTGGCTACCCGAACCTCAACAGCACTCCCACTGGCACTCTTCACATGAGGCACA
CTGTGTTGGAAGTAAGCTTGTCAT---------GAACTTATTGTGTTCTTAGTGGGCAGTTGTCCTGTTCCT
CCCCCTCCTATCGTGCCCTTGTCGATCAATTACAGGTTGCTTCCAGCGGCTTTACCACTCTCTTGGGCAGGA
CCATGGCGCCATGGCCTTCCGTAGGTTT-----------TCGCCCTTTCAGAGCCTT---------------
----------GTCCCGTCGCTCCCGCTGACCATGAAGCT-----GCACATATTCCGCCATCCTGCAGGCCAG
TCCTTCCGGATCACATCGAGTGCCATCCAGTGGATCGTTCATGGCGGCTCGGCGGCTAAC------------
-------------------CACCTTTTGCCATCGCTTGGAGCGAA--------GGCATCTGACCACAAGCCA
GTCAAAC-AGCATGTTTTTCTGACCAGGGAAG-------GCAGTGTTGGTGAATGAAGAAGCGTGTCGTTTT
GCCTCAATCGG--------------TTTCGCTCAGCCTTTTGTGTGGTAGCAATGCGTCCAGATGTGCGTCA
ATAGTGTTTTCTGAGTGATGCTGGGATCCAGGTTGCCGAGTTGCGACGCTGTCCAGACTCTGATATCTCCCA
TGAACCGGTAACGGATAG--------GAGGGGGATCTAGATGGCGTCAATTGCACATTTGCTATAGGTCAAA
AGGAAACTGGATGACCAGATCCTACCTCT----------------GAAGCCATCCGTCTCGCCCCCGAAT--
---------------------------ACTATCAGGAACAGCCGACATGTGAGCCATCCTCCAGTCATCCAG
ACGCAAAGCATTCCAATTCACGAACTACCCATACCCTACGTACCGAGCCGTAGGATCCAAGCGGCCCACGGG
CCTACGCACGCCGGGTATGTACGTAGTGACTGGCGTAGTTGGATCTGGGTCGCGCTTAGACGACCTACCCAT
GAAGCGATCCCGATGCCGGGGTCGCATAAGTGGCCACAATCAACGGCGGC----GTCTGTCAAGGCATCCAC
ATGCCATTACCTCCCTTGACATACTCCACCAACAGTCCTCAGCTCCGAATCGGGCCTGCGACCTCTAGGGAG
AAGGTTCGTCATCGAAGTCTGCACGCCAGAACAAGCCTAGCATGTGGGTTGCTGGTGCCAAGCTAATTTGGA
GATGTTCCAGCCGCTGGTCTTGTGGGTTGTCAGGATGCTAGACCGACATATTAGACACGAACAGATGGGGGA
GTGGTGGTGTGAGACAACCGTTTTCCGGTCGGTA--------------------------------------
------------------------------------------------------------------------
------------------------------------------------------------------------
------------------------------------------------------------------------
------------------------------------------------------------------------
------------------------------------------------------------------------
-------------------------------------------------------------------GGTAG
TTTCTGGTTTGATACATGTTAGCTGATGAAAACTGGTGCGAGGAAGGGAGTGATAAGT---CGTACAAACGA
GTAGGATACTTCGAACATGACTGATTGTTAGTGCTCTTTT------TGTCCATCTCACACTCGCGCCATCGG
TTCAGGGCCAGTCTGCCCACGTAGAGTATAT----ACGTCTTGTTGTATGTAC------------------G
GGTATTCTGTTCCCTATATCCAAAAGAAAGATATGGAGATGGCGAA--------------------------
----------------------------------------CCGGCTGCTGCAT---------------CCAA
AAGAATAAACCAA------------------------CGCTATATGGC--------------------CCAC
AATGCCTGTTTCCCATGCCCATTACTCCAATGCCATCCTTTTTCCCAACCTGTACCTGCGCGTTCTAGCCTA
CAACGGCTTCTGCGCAAACCAGAAATAATAGTTGAAATACCGATGCACCCTGGGATTGTCCAACCCCTTTCT
CGCCTCCATCAAAATCATCTCTCTCTGCACTGGATCCAATCCCAAGGCATCAAACGGCCTGCCCGCCAGTGC
CTCCATGATTTCCAGAATGGCCATCTTCTGATACATGCCGACCAACCGCAGCGTCTTGTCTTTCGCCCATAC
ACCAATGGGCACCTTCTTGACGACACACTGGATATTGACGAACCCGGCGTCGGCAAGATATCGCCTGAGGAT
CTTGGGCATGGTGATGTTCATGTTGAACTTGGCAAAGGCTTGTTGACTAAAGTCATAGAGGNNNNNNNNNNN
NNNNNNNNNNNNNNNNNNNNNNNNNNNNNNNNNNNNNNNNCGTCGTCGCAAAAGACTTCGCAGTTTAGTTCT
TGGAACTCGATCCAGCCGCCTGGTTTGAGGGCTCTGTTTTGTTGGTCGTCTGTTAGCAGCCACTCACCAAAG
GGGTAGGTAGCAGCGTCGTCATCTG-----GAAAGAAAGAGAAAAAGAAGGGACCTACTCCATAGCATGCCC
CAACACCACGGGCAAATCCTTCAACACAATCGCCATGAACCGAAAATGCGCATAATCCAGCTCCCCCCTCAT
CAACCACTCCTGCTCACAATCATCGACCAAGAAATCCACATTGGGCGGGACCCAGACCGGTTGAACAGGAGA
GATGTCCATCCCTCTGACTCTAGCCATTGGCCATCGATCACCGGCATCAATGGCCCAGATGCCTGTCCCCGT
GCCGATATCCAGGATATTCTGCGGACTTTTTCCCAGGGGCGCAAAGCTGATCTGACCGTCAAGCAGCTCGAG
AAGCATGGCGTGCTTCATGTCTTCGCGCGACAGCTCGGCATCGTCGTTGGGGATGGGGTAGCGGCTGTTCTT
GTAGGATTGGTAGCGCCGGCCGTGCTCGTAAGTGTGCGCGTAGATGGACGAGGTGGCGGATNNNNNNNNNNN
NNNNNTGGGTTTCGTAGCCTTCGGTGAGGGAGAACTCGTCCGAGTCGGAGGCGTAGTCGTGGCCTGCGGCTT
CTATGTTGTCGTGA------------TGGTGGTGGCCATGCTCGCGAGAGTCATGGTGGTGGCTGTTGTTGG
AGGAATTCAGCTGCCATGACGATGCCGCTTGCTGCTCGTAGGTGGTGGTTGGAGCGAGGAGGGGAACTTCGT
GAGCTTCTTCGGCTTCCACGTCTTGAAGTAGTAGTAGTTGCTGACGTGCGTCTGACACAGTGTTGTTGGAAG
TGGTGTTTGCTGACATGGACGTGTCGACACTGTTCTTCTGTGCAGCGGCGGGGCCTTGCGCATTCGACGTTA
CAGTCGCATTGTCTGCG---------GCTGCTGCTGCTGCTGGTCGGTTGCTACCACGAGAACCCGGCATCT
TGACGTGAAAGGAATCTGGATGGTAGCGATTTCATGTAGGGTCCATGTTTGGGGAAAATAAAATATCAGGCT
GGAAGGGCAAAGGCATAAGAGTGCGGATTGGCGACGACGACGATCGAGTTGAGTGTCTCGAATGGGCAATTG
TGATATTGCGCGCAGTAAATCAGAAGGTAAGCTCGGCTAAGGTACAATTCTCGTCTCGGTCTGTTAGGTCCG
GTAGTACCTAGGTATCCAATGTACCTCCCCTCT-TTTGGTTTTCTCGGTTTCTGTCGGGTAACA--------
---------------------TTTTACATACACACACTTGGCCGTC-TTTAGTGACATACTGAAACA----T
AATACCTGGACATGTATACTATCCTCATGTTGATATCATCACTACCTAACGAACCCTCCCTCCACTTACACA
AACTCATGGTCGATCCCCGTTCGGAAGATTCTCAAAATCCTCCACCTCGGCTCTCCGGGGCCCCATTCCCTT
TCTTCCCCGGGCCCGTCCGATCGCCACCATGCCCCACGTGGTTCCC--------------------------
------------------------------------------------------------------------
------------------------------------------------------------------------
------------------------------------------------------------------------
------------------------------------------------------------------------
------------------------------------------------------------------------
------------------------------------------------------------------------
------------------------------------------------------------------------
------------------------------------------------------------------------
------------------------------------------------------------------------
------------------------------------------------------------------------
------------------------------------------------------------------------
------------------------------------------------------------------------
------------------------------------------------------------------------
------------------------------------------------------------------------
------------------------------------------------------------------------
------------------------------------------------------------------------
------------------------------------------------------------------------
------------------------------------------------------------------------
------------------------------------------------------------------------
------------------------------------------------------------------------
------------------------------------------------------------------------
------------------------------------------------------------------------
------------------------------------------------------------------------
------------------------------------------------------------------------
------------------------------------------------------------------------
------------------------------------------------------------------------
------------------------------------------------------------------------
------------------------------------------------------------------------
------------------------------------------------------------------------
------------------------------------------------------------------------
------------------------------------------------------------------------
------------------------------------------------------------------------
------------------------------------------------------------------------
------------------------------------------------------------------------
------------------------------------------------------------------------
------------------------------------------------------------------------
------------------------------------------------------------------------
------------------------------------------------------------------------
------------------------------------------------------------------------
------------------------------------------------------------------------
------------------------------------------------------------------------
------------------------------------------------------------------------
------------------------------------------------------------------------
------------------------------------------------------------------------
------------------------------------------------------------------------
------------------------------------------------------------------------
------------------------------------------------------------------------
------------------------------------------------------------------------
------------------------------------------------------------------------
------------------------------------------------------------------------
------------------------------------------------------------------------
------------------------------------------------------------------------
------------------------------------------------------------------------
------------------------------------------------------------------------
------------------------------------------------------------------------
------------------------------------------------------------------------
------------------------------------------------------------------------
------------------------------------------------------------------------
------------------------------------------------------------------------
------------------------------------------------------------------------
------------------------------------------------------------------------
------------------------------------------------------------------------
------------------------------------------------------------------------
------------------------------------------------------------------------
------------------------------------------------------------------------
------------------------------------------------------------------------
------------------------------------------------------------------------
------------------------------------------------------------------------
------------------------------------------------------------------------
------------------------------------------------------------------------
------------------------------------------------------------------------
--TACTCCCAG-------------------------------------------------------------
------------------------------------------------------------------------
------------------------------------------------------------------------
------------------------------------------------------------------------
------------------------------------------------------------------------
------------------------------------------------------------------------
------------------------------------------------------------------------
------------------------------------------------------------------------
------------------------------------------------------------------------
------------------------------------------------------------------------
------------------------------------------------------------------------
------------------------------------------------------------------------
------------------------------------------------------------------------
------------------------------------------------------------------------
------------------------------------------------------------------------
------------------------------------------------------------------------
------------------------------------------------------------------------
------------------------------------------------------------------------
------------------------------------------------------------------------
------------------------------------------------------------------------
------------------------------------------------------------------------
------------------------------------------------------------------------
------------------------------------------------------------------------
------------------------------------------------------------------------
------------------------------------------------------------------------
------------------------------------------------------------------------
------------------------------------------------------------------------
------------------------------------------------------------------------
------------------------------------------------------------------------
------------------------------------------------------------------------
------------------------------------------------------------------------
------------------------------------------------------------------------
------------------------------------------------------------------------
------------------------------------------------------------------------
------------------------------------------------------------------------
------------------------------------------------------------------------
------------------------------------------------------------------------
------------------------------------------------------------------------
------------------------------------------------------------------------
------------------------------------------------------------------------
------------------------------------------------------------------------
------------------------------------------------------------------------
------------------------------------------------------------------------
------------------------------------------------------------------------
------------------------------------------------------------------------
------------------------------------------------------------------------
------------------------------------------------------------------------
------------------------------------------------------------------------
------------------------------------------------------------------------
------------------------------------------------------------------------
------------------------------------------------------------------------
------------------------------------------------------------------------
------------------------------------------------------------------------
------------------------------------------------------------------------
-------GTCTAGCCCATCCAACCAACACCGTCATCTTCCCTGTCCGTTCATCTCTTTCTTG-TTTCTTTTC
TTTTTCCCTCCTGTCAGATGCTTATCTCTCTTCCATCGCTTCCCCTTGATTTTGATTGAGAATTGCAAAACA
ACGTTGGTTGGTTGATGGACAACCATCGATTACAAAGCATCCAATCTTACCAAACGTTCAAAGTTTCAACGA
CGTCGTAACCTGCAAAACATCGCATCCTGTTACATATGGTAATGTAACATAGGCCATCCCCCCCAAAACC--
---------------------------TAACTGCCGGTGCCGCCGCTTGAAACCGCCAACCAAGCGAAACGA
ACATCCGCGGATCCTATTCCCGATTTCCAATCATACGCCAATTCCTCGAATAATTCTGGGTATCAAGTCCGA
GTCGACTTTCTCGTCCATATCGGCATTCGAGTGTTGCGGAAACTCAAAGGATTCGACAAAGGACAC------
-------------------GGGATTGAGGCTGCCCTGTATGGGTCCGTACAC------TACAGGTAGGTACC
TGTA-TCGCTGTATGT------ATGTAAACGTATCGAA---TGGTGGCCTTTCCTTTCTTCCCTTTGAGATT
CTCAAAAAGGCAAACCAAATCCGAGTGAGCAACACCAA-AACTGGCAAATGTTTCATCATCTCTGAATGGCC
TC-TTCTATGTGGGTACATTGGCCTTCTCTTCGCTTTTTTCCCCCCCTTTCAGCCTCTTCTTCCTCTTGCTC
TGGATCCCGTCTTCTTTTCCCATTTGTCAT-------CATACCCACACGACCCAA-----TACGAATCCTGT
CCC----GTGCCGTAACGGTCATCAAGCCTCAATCAAGACCTACAGACAGCTTCAAACACTCCTCCCATGCC
CCTTCCTAACCATCAACATCCTCTCCACACTCTTCGCATCCATCGCCAGTTCCGCCTCCTCCAGCGCCTGTA
GGGCAGCCTTGCTCCCTCTCTCCACCATATCTTTATCATACGCCGCCACCACTTCCTTCCTATCCTTTCCAC
TGTCTCTGATTTCCAACAGAGCCTGGACGTAGTTTTGCACATCGATAATAGCATGCTGGAACCCCTGTCCTC
TCAATATCAGCATCGGATGTCCCGCGTCTCCTGCCAGCGTCACCCTCCCATCCCTATTATCAAACGGCTGCG
CAATCCACGTGCCCATCTCGTCAATGAAGGCCTGCGTGTGCGTCTCGTCTTCGGGCGTGGCGTCTACGAAGG
ACTGGAAATCGGGTGAAAGGTCTCCTTGCCAGGATTGTTTGAGGTAGCGGACGACTTCGGGGCCCTTGCGAG
GGATGTCGGGCGTGGTGGAGAGGCTGCCTTTCCAGATTTTGGTCCAGAAGAAGGTGTGCTGGAGGTCAGAGG
GAGGGGTGCCGGTTGTGTATTGGACTGTG-CATGTTAGCTGCCGTGGTACTCTGGTGATGCCGTTTCGTCTG
TCCTGTTCCTGCTTTCTTTTTTCGGTTTTGTGTAGGTACCCTAA-----AAAAAAAGGAAAAACTCACCTCC
GAATCCCCCCACAGCCCCTCGACTCATCGCCATAGCCATAACCGGATGTTTCTCCAGCACCTTCTGCACCAC
ATCCTTATCTTGATAATCAACAACACACGTCCCAATCATGAACCCACTCCTCTTCGCCTTTGCCTTTTCTTC
TCCATTCTCTTGATCCGCAAAGAGGATCTCCCGGACTTTACTCCCCGCCCCGTCCGTTCCCAGGACATAATC
CGCCCATACTTCC---TCCTCCACCCCTTCCTCCCCTTCCAAAGTCACCTTTACCTTTTCCGGATCCGACTC
AGTATCCAATCTAGTCACCTTCCGTCCCCATTGGATTTCCAACCCCTCACTCAACACCTCCCTAAGTCCCCT
TCTGGTAATCCTCCTTGCCCCCGGTACCGCGCTCTTAAACATTAGATCTCCCGTCTCGCCATTATACATGGG
CAGCGTCTCCGCCCACTCGTCAAAGTCCAGGTGGGGGTTGGAGACAGCGTGGTTGAAGTTGGCGAGGATAGA
AGGCGGGAGGAGGGAGGAGAAGATGGGGAGAGCCCAGTGGAGGGCAATGGTCCAGTCGCGCGGGCGGGAGTT
GAGGTGTGGTTCCGAGTCGTAGATGAGGACGGTGAAGCCGTGCTGTGAGGAGTTAGTGATCCGTTGGAGAGG
CAGAGGGGGTCTGGGTTGTGTGGAAGA----AAACATGCGTTTTTCAAAGCTTGAGCTGCCAGAAGACCGGT
GAGGCCGGCACCAATGATGATGATGGTTGGTTGGGAGGGGTTGGTGTCCTTTGTCGCTGCCATTTCTGCTGC
TGATATCAAAAGGTGCTTGAAGATGAGTTGTGCCAATGCTGCTACCAGGCCGGAATATA----TACCGGGAA
GTTGGCGGAAACGGAAAGTTGAAGATCGGAAAGATGGTTTTGTGCACCACTTGGTCCAAGTGTAAGTGAAGG
CAAGTAAACCGGTGCATGGGATCATGTCTCGCTTTAAAGAGAATATCCTGACGGGAATAGAGTGGAGGAAGA
ACCTTGGTGGCTACTATCTCCAGTCCTCTAGCGGTACCTCTAGCCTTGCTGATCCCGGTACCAGGTGACTGG
AATCGATCTTTCCATCCCATAAACCGCCCGAACAAAAAGTCCCGACACTGCAGTGGATCACTCGGCGATGAG
TGGTGCCCGGTCCGCTCGGGGTATCGGTAT------GTGGGCTTCCACTTGGATTTACTCCTATCCATCCTG
CTGGATATCCAATGTCCATCCATTGGCGTGGAATTCCACAGCTTTGTTCCCAAGCCGTCGCCTACCCATCAG
GACCCCATCGCGGAGGTTGCCTATCCCCGATCCCGACCTACTGA---ACTGCCGCACAAAGTGCTCCTCACT
GGCGATCACTCATGTCAGAAGCCATGCTGTCGGACAAGTCGTCGTATCCGAACTGCCGGTAAACCGC---AC
GACCGTTGATCGTTTGACCCAGAAGACCCCAG------------CCTGAAACCGCCAGTCGCTTGCGTAACG
AAGAAAAGTGTGGAGGTGGGATTAAATGTCCCTTCGCAGTCCCTCGGAGTTAAGGCACG---TAATCTTCTG
GGATATTGCTATCTTGGGTTAGGCTGTTCGACAGTGCTGG----------------TTCGACACCTTTTGAA
GATGATCGCGGTTACGGCGTACTGGTATCGCCGGGGATATTTCCGAGCTTCACAAGTGCAATCAGTGGTGAC
TCTGAGCCGGAACGACAAAGACGAAAGAGTTCAATGATGCCAAGCTTCGTCATGATGCCAAGCGTGACGTGA
CGGTACC----TATACAAGTAAAAGTCATAACGTTCATGTTGCTTCTTGATTCCCAGTTATCCCGCGTCACG
GTACTCGCGAGCGGCTCAATGAGTTCAGTGTGAGGAGGCTTGCCAAAGAACATACAAGATGATCGGGGATTG
GAAAGTTGGAATGAACGGGAGGAGGACGGAAAGTGGGATTGGGTGCCGTAGTTCACCGCTCCCGTCCGGCGC
ACAAGCTCCGGTAAATTTCGTCGTACCGGTATTCATCCTGCTAGGTAACGAATGAAAATAGCGTAACTTTCC
CCAAC-----AACTTCACCTTGTCCCACTGAACCGCGACTCGAGACGATAATGTGAACTTTCCTGCAACTCA
GATCCTTACAGTTGGTGATTGTCTATCTCTTCTGCCCTCTTCTCCTATTCCAATTGCCATACAACACCAAC-
AAACTTTCCATCCATGTATCAATGCCATGCTATCTCCTATCTGCCCATAGCGAACGAGGCTCGGTAACTTAT
GTACCTGGACCACCGATTGAAGCTGTAAATTACACAGACAGGTGGGTAATTTCAGTCGCAAACCCATTAT-A
GAGCTCCAATACAATAATTCGAATGTCGCCATCACACATGATATCAAGGGAGTAACTAATAAGTAATAGAAA
TCAAAGCGAACATCACCTTCGCCGGTTCATGGACCTTGCGGGCATGCTGTTCAAGGCTCATCCAGATATNNN
NNCAGCCGGAAAAGAAAAAAAAGAAAAAAAAAAAAAAAAATAATTTTAAAAAAATATATCACCAGGCAACAA
CATTGCAAGCTTTTTTTTCCGAGAGCCAATAGAAGACGGCAAAGGTGACGGACGAGAGAGTCAGAGGATGAA
CGTTATTAACGACATTGGATGGGCTGAGTAGTCCATCTGAGAGCTGCTCGCTCACGTACCAAGTTGTTTAAG
GACTGGGAACCAACACAGTTTGCTTCCAGTCACCGATAGCCCGGTTGTTGACTTGCTGAACACCAAGACGTG
GAGTGAGGAGATCGGATCGATGCATTGACCCTCGGACAACA-GTCACCAGCTGTCTTAGAGGCATTGCATCG
ACATCCATCCCGGTCCGAATACCGAGCTACTTGTACGCCGCATGGCGCGTCTCGCGTGTGACAGAAGCGGGA
ACCAGCAGGAACTGGGCAGGCTGTCCGACACGCAGTCCGCTACGGACTCGTTCTCGGGGTCGTCCGGTCTCC
GAGGATGATTGTTTGTAAGCCAGCGTGGTGGTGACTCTCTCCGTCCTTCTGGGGTATTTCTTCTGCCCAGTA
CCCCTGCCTTGTTTTCGATTCATCCATCAAAAACCTCCATATACATTGCAAACACAACGTAAACCCAACGCA
AACCTCCAGATTTGTCCCAAACGACTCAATCCCAACTCGTATCCAACAAGTTCTTCACACCAAACCTCAACA
TCAACATGTCCCCCTCCAAGACCACCAAGTCCTCTTCCCAGTCCAAGATCTCGCTCACCAACCCGTCCATCC
CCCTCAATTCCCTCATCCTCGTAACAGGCTGCAACGGCCTCCTAGCCTCGCACGTCGCCGACCAACTCCTCG
CAGCAGGCTACCGCGTCCGCGGCACTGTTCGCAACCCCAACAAATGCTCCTACCTTACGTCCCTCTACTCCC
ACCGCCATGGAGGCCCGGGAAAATTTGAACTCGCCGAGATTTCCGATGTCACGGCCCCCAACGCCTGGGATG
ACGCCGTGAAGGGAGTGGCAGGGATCGTGCACTGCGTGGGAGCCACGGACTTNNNNNNNNNNNNNNNNNNNN
NNNNNNNNNNNNNNNNNNNNNAGTGGCAGGTTGGTTTGTTGGAGGCTGCTAGGCGGGCAGAAACCGTCAAAA
GCTTTGTTTTTACTTCTTCGGCGTGGGCTCTCTGGATGCCTGATGCTAGCAGAAAGGTAACTCTGACGGAAC
AAAGTTGGAACGAAGACGCCGTGGCCCTGGCAAGGGACAAGAATGTCGATCCGAAAACCANNNNNNNNNNNN
GGTTCATGGCGCTAAAGACTCTTGTTGAGCAGGGAGTATGGGAATGGGTAAAGCGCGAGAAGCCTGGGTTTG
CGTTCAATACCGTTCTGCTTGATACTGTGCTCGGCGAGTGTCTGGATCCGAAGAATCAGGGGATCCCAAGCA
CACCGGGCATGGTCCATTGGATCTGGGAGAACAAGCACATGGCTATCATCGACCTAATGGAACCGCAGTGGT
TTGTGGATTGCGTGGATATGGCCAAGGTGTACGTTGCAGTGCTGGCGTCGAGCCCGAAAGTGGATAGAGAGA
GATTGTTTGTCTTTGGCGAGCGGTATAGCTTCGGGGAGGTGGCGCGGTTGTTGGGGGAGATGTTTCCCGAGA
GGAAGGAGAAGTTTGGAAAGCCAAAGAAGGAGGGGTGGGATCAGACCGAGGTGCCAAACCAGAGGGCTGAGG
AGTTGTTGAAGAGGGTGGGACAGAAGAAGGGCTGGACGGGGTTAAAAGAGAGCGTGAGGGCGAATGCGGAGA
GTATCTTGAGGTTGGAGAGGGAGGGTGGCACGGGGGCGCCGCAGAGTACGTATGCGCGGTAGACTAGGAAGG
AGACGTGTTAATGAGGATCTCGGATCGTGGGTGTATAGAGAGTAATACATACGACAGCTTGGTCCAATGCCT
CAACACTTTGAGAATGCGCTACCCTTTTGCGATCCCTGGTCTCTTGTAGTATTTCTTTTCGCAAAGAGCTGC
CATGACC-AAAAAAGCTCTTCAAGGCGCCGTCGGCTGGGGGTTATTCCCCACTGTCTTGTACAAATCCCTCA
ACTCGAATGCCTCGATGCCTCCCTCGGGGATCTCGCCAATGATACGCGCCGGCTGCCCAGCGACGATGCTGA
AGCTGGGGATGACCATATTCGGAGGGACAACGGAGCCGTCGAGAACTTTGACGTAATCCTTGATGATGGCAA
ACTCGCCAATGACGACCTTACCGCCAATGTAGACGTGGTTGCCGATCTGAGCAGCTTGGACAACGGTACCGG
GGCCGACAAAGACGTGGTCGCCGAGACGGAGGGGCATGAAGGTGAAGACTCTGTTTAGATTGCCGTCAGCCA
TGGTAACGAACACAGTCAAATTGGAAGAGAGAGGGTGGAGGAGCAGACATACCCCTTGTACATCCTGCCCGG
CGGCCGAAGACAGCACCCTCTGCTCAAGAAACAGTAACGACCAATGGCAACGGCAGTGTTGTTCGCTGGACC
ACCGGACGCGGACTGGGCTGGTGGAATTGTTCTCGCGAGGTCGCCCCGAATCATGACGTCGGGCTGGATGAC
TGTCTTGCCGCCAAGCATGATGTTTTGGGTGCCGACCAAAGTAGCCTTGCGGGCGACCTTGTTGCCGGTGTC
GGTCTCGATGTATTCTCCTCTGGGCGGTCGTCGCGACATGATGGGCGGCTGTTGTCTGTGTGTTGTGTTTGG
GGT----TGTGTGTGTGTGTGTTTGCTGG---TGTTGCTGTTTGTTTTTGTTTTGGCCAACAATTTCTTTGA
TCACTCAAAGCAGA----GGGCGGGCAGGCACCTTGACGGTCAGTTTGGCGTCA----ACAGCCAGCGACGG
CACAAGTTGCCGATTGACAGACGGGGGATCACACCAATTCCAGCCTTTGATTGGTCGATCAAGCGGGGC---
-----------CAGTGGGGGAGCTTGGGCCACTCATTGCGGGA------CCGGCACACGGCGGACACAGGAG
GCTGACACAGGCGAGCGGGGGTCCCCTGAAGCCCAGACGGGACCGCTGAAGATGACGGGATGCGCTGCAGTG
TCGATTCGCTACGAGGAATTGTCGGTTCCGCGTCTGGGGCTTCCACTCGTCGGATTAGGTTGAGGTTGCTCC
TCTTTCACCAGCAAGTCGAGACCGACTGGACCAGGTTGAT--GAAGCCTTGAAGCCCAACAGATGTGATGGA
TTTGTGCGGTGAGCGAATGGAGTCCAAGAAGTCCAAACTCGCCTCATACGATCTTCGACTTTATGCAGTCAT
GCTAACATAATCCATGTCCCCGTCTTTTAGGACCGGGAATTTATATCTGTGTTGATTCCCTTCTGCTTTGTC
AATGCTCCCGTTGTTTGTGAACGAAGCTGTATACAACCACCCCTGAATGCCCTCATTCCCATCATCAACAAA
CCACTACCATGTCCGCCACCCAGAACCAGTCCCCTCAACCAAGCACAGGCAACGTCCCAACCGCCTCCTCCG
CGTCCCTCTTCAACATCTCCCACATCTCCCCACACCCCTCTCGACCATCAACA---ACCACCACCACCACCG
GACGAACCACCCCCGGCCGTCATCCACCAATCTCGCCTCCGCGTCCTTCACTGGCTCTTCAACCTCTCCCAA
ACCGACTCGTCGTGCTCATCCATGAACTCGACATACTCGGGCCCCGCGTTTGCCCAGCCCTTGATGCCTTCG
AACAGAGCAAAGCTTTGAATCGAGTCATCGCCTATTTTGACGAGGTAATCCGACAACCAGCGCG--------
---
>P4452/1-31147 Reversed:
GTAGTCTTCAAGGCCCCATTCGTGGCTCTCGAGGGGGATGATGTCGTTGATTTGGTCGACGAGGTCGGCAAT
GGTTGGGTCGTTCTCCAGAGGGACGTGGTGGATGATTCTGACCTCGGGGAGGGAATGACGGCGGACGACGAG
GCGCAGACGAAGGCTGTTGTCCTTCATGTTGCCGTCGATGTGTGGTGTTTGTGGATTAGGTGTAAAATTGAA
T----GGTATGATATCGAAGATGAACTGAATGGTTGGCTATGTGATATTTGTCGTCTTGTTCGGGATCTGTT
CCGGTGGACAGCAGTAGCACTGTGGTGATGGGAATTTTGCAATCGTGGTGGTGCCTGGTGATCTGAGTCCGA
GATGACGAAAAGAACGCGTAAAGTGGAAATATTCAGTTTGGTTGTTTGCGTGGAAGAAAAGCACTGCAGAGG
AGAA-----------------------------------GCAAACCGTGTTCCGTTCTGTTTTGTAAGATTT
CACTTCAGTTTGCTTTTCGCTCCTTCCACGCTGCCCGGTGGAGGATTCAAGTTCAGTTCAAGTTGGATTCTC
TCAGCTCTTTTCTTCAGGGCATTTTG-------TGATGGTGGCAGTCGCGACGGGCGTTATTCTGCAGCTTC
AGCTTCCACTTCC------ACTTCCATCCGCTCGCTGCCTTTCTGCAGAACAAACACTACACTGATTCAATC
CCGCGCCAGAAGGGGAGCACCATGCAAGCCTTATCGGTGGAGCACAACGTTGATGCCAAGAAGCTTGATTCC
-TGCTTCCTATTGGATGAAACATCGCAGGGCGTGTGGAGCCAGCACTTTATTGCATCTTCCACTAC-----A
AGTATCTTCCAACACTCCAAACTGAAAGGCGAAAGGCCCTTACAATACAGTACATAGTGTACAGGTACTAAC
C-ACAGTTGTAGCTGAGTGTCTCTTCAGAGGTCCGATG----TAGGAGAGGAAATTATAGAAGGACTCGAGC
ACGTGAAAAGGCGTCATGAGCTACTGTGACCTCCAAGAGGCACCCCGCGAAAGACTTCAGTTGTGTGTTCGG
GCATAGCAACAAGATGAGGGAACTTGAGCATTGGATACTGGTAGGATCAGTCCAGAACTCGCGAGATGGTAA
TCCACGGTGTGACCATGACGGTCTGTAAAAGATCCAAACAAAATCTAATTACCTAAGAAAAAGAAGGAACCG
CCCCTGAAACGCCTCGATTTTTGTGCCGCCAGAGAGACATGCCCGGTATACACGAGATTATATGCAGAATAA
ATGTCGCCATGTAACAAGAACTGTCTAATGTG--TTTGTTCGTGTTCGTGTCAAATGTATCAGATCACTGAG
GGAGCGCTCCCATATCCAACATGTGTCCCATCTTTTCAATCTGTTGTCATTCGCGTTAGCACATAGTTGTCA
CCACCT---------GCAGCAGCAGCAGCAGCAGCA----------GNNCGGCGTCACAAACGTACCTTGGT
CTTCAAATACCCCTCCACCTCGGGCGCCCTGAACCCTCCCTTGCCCTTCCAACTCAACGGCACCATGGCCAC
CCGTTCCGTCACCACAATCTCCCGATTCGGGCCCTCCACCGCCCTGATCTTGTCGGGGTTGTTCGTCAACAG
TCTAATTTCCTTTTGTCCCAGGTCCCGCAACATGGCAGTCGCCAGACCATAGCTCCTCGCATCGGCAGGGTG
GCGCAACAGCAAATTGGCCTCGACGGTATCCGACCCCAGATCTTGCAAGTTGTAGGCCTTCAACTTTTCGCC
CAACCCAATACCTCGGCCTTCTTGGCGCAAATAGATAATGATTCCACCAGCGGTATTGGAAGGCAACGACAT
CAAACGCGCCGCCTCGTCAAGCTGCTCGCCACAGTCACAGCGCGCAGACCAGACGGTTTCGCCCGTGTAGCA
CTCCGAGTGTATCCTGACCAATGGCACCTGTTTCTTTTCCTCCGCCTTCTCTACCTGCTCTTCCTTCTTCGT
CTCTCCAACACCCGGTTCCCGACTCGTCGTCCTACCGGGATACAGCCGACCCGTATAAGCACCCCTCACCAA
CCTGTCCATCTCCGTCTCGCCCTCCCGCACTCTGTCCAAACTTTCACTCCGAATGTTGTTCCCAAACACAAT
GGCCAGGTGCTCCTTGTTGTCCACGTCGTTGGTGTACAAGTGCAGGAACATCTCGGCCCCGTTGGTGGTCGG
GATGCGCGCCCGCACTATGCACTCCACGTGCGGCAGAGATTCGAGGAGCTTGGGCTTCTTGGTACCGCATCC
TCCCGTGGGAATGGAGCTGTCGACGGGGATGCCGCGCGGCTCGGAGAGCGAGAGGGAGGTTATGGAGGTGGA
GGGGGTTGCTGTGCCGGGGGTCTGGGGAGGCGTGAAGGAGGGCGAGAGGAGGGAGGGCGGTGGTGGTTGGGA
GAGGGGGGTCGAGGGCACCGACGAGTGTGTCGAGAGGTTGTCGCTGGTGTCG-------AGGGTGATGGCGG
GCGCTGTGGTCGGTTGTGCCGAGGTAGAAGAGAGGTCTACGGATTCGACGTCGCCATTGTCTCGAGACTGCT
CGCTGGTGTTCTCTGATCTCTTGGGAGAGTAGAAGGAGGGTAATTGGCTTGTTGTCGCATTGTCGGCTTGCG
ACGATTGCGCATCTGATGTTGGTGCCGGGCACATGTTTGGTCTGAAGTGTTCGGAAGTGTTGAGCCGGAGGG
GCAAACGGGGGGGCGCGCTCTGGAGGGGGTTCGGCTTTGGTGGGATGGAAGTTGTTCGGTCGTGTTTAGGTC
TGGAACATCAATTCAACT----CTAGAGAACACGAGCGAGAAGCAATTCGACAAGTCGGCGGTGTCGTAAAA
GAGACTCGCGGAGAGAGAGAAAGAAGGAGAGAAAGTTCCCGAGTCGGTCTTGTCCAACTGACAGAACTAACA
ACACAGAGTTCGGATGCACTGGGTCAGATTGCGGATTACTGTACATATGATTCGTACAGGGAACACGGCGAA
TTAAGCCAAGGGTCCGAGTCCGTCTCACACATTCAGCAATTGGGGAATCATTAGTCATGGACGCGGCTGCGG
GGATTCTTCGCTGACACTTCGCTGACTTTCTGCCGCCCAAAAGGGACC-AAAATGGAGAAAGGTCTCTGAGA
CAATTGGCCGTGCTTTGCGGGGTTGATGCCTGCCACGGCACCTTTTCCGGCAAGCCAAGGGGCCACGGGGGC
CTGCCGGAGACAGATCGGGGGTGGGTCTGTGCGCCATCATCCAC----CTGTATTCCAGGTTGCTCACTGTC
TCGTGAATTCCCCTCGAATTTCAATCGGCTTTTCCAGAATGACAATGACAATTATTTTCCA-CCCAACACCA
TGATATCGTTACCATTCTGGTTACTGAGCAAGCGCTATACAAAACACGTCTGATGATCATCCACAGACGCCA
GAAGCTCCCCCGTCGAGCTCTGCATTTCTCTTTCCCTCCTCGCCGCCATCTCAATTTCCTCCAATTGCAACC
CCATCACTCCATGGACTTCCCCTTGCTGCTGAGTCCGTTGTTGGGAGCCTGGATACACCTTCGATATCCGGT
CACCTTCTGAGATATAACTGCTGAAGCATGGCGGGGCAAGTTTGGCCAGGAGAGGACGCATCGGGGGAATGG
ACACACAAATGATGCCCAGTGAGCATTCGATGATGGTCCAGTTGAGGGGAGACACGAGGTAGTCTGCCTCGA
TGGTCAG-TATCAA------TCTTCCACGCGGGGCTGGCTTTTGAACTCACAAGTCACGTCAATACCCTTGA
CATCACCCAACGAGACGATTCGGATAATGCTAGAGGCAAAGGCACTGGACAGTCAGCG----ACATGTCTTT
CAAGATCTTGACCACCAAGGCGCAGACACTCACATAAAGCCAACCCCAAACAACACACATATCATCAACCTC
TGTCTCAACGGAATACTCAGACCCCAAAAATACGGCAACGGCGCCGCAACCAGCACAAAGTCAATGGCCACA
TTGACCCCGGCATTCGCATACAAAAAGTCCACAAAGGGAATACACTTGCTACCAGCAATCGTATAATCCCAC
GCCGCCTTCACCGGTGTACACTGAAAGATGGTCGCAAACACGGCGCAAACCCCCATGGCCGTCACCACAACA
GCCGTGCCGTACAAGATCCATCTCAGGACTTGGCCGGAAAAGATCCTCAAGTACGACGTCAGGATGGACAGC
TTGGTAAAGGCGCCAGCTGCCGCATAGGAAACGTGGGCGACATACATATGCTTTGATCCCGTCAGCCTCAAA
ACTTCACCAGTTCAAGCCCCGGGCAGAAAAGCTTACCTTTACGCACCGCGTCAACATATCCAACATGTTCTC
TACCGGCATTGGCAAGTTCCAGATATGTTCCCCCAGTCCGTACCTTGTCGCCGCCAGAGCCATGGACGCCGA
GACCAGCGTGAATAGCCCGGCCAGGATGATGAAAAAGTCATCGACGAACAAACGGCGGGTGATGTACGCACG
GCAGACGATGCGGAGAGAGACAACCACACCCACAAGCACAATCAAAACCAGGTTGACCTGCCATATCGTCGA
CTTTTGCGTGGACTTGTCGCTGAGGTCGTAGCCGGCCAATATATCAGGACTGAACGATGGTCTTTGTGCTTG
GCGGGGGAATAGCGGGTTTAGGGGTGGCATTGGTGTTAAAGGTGCACGGGACTGGGTAAGGTCAACTTGTGA
GGATCATACTGCAACTGGTATGCCCTTCCCGAAGACGAGATCACAAGGCGATATGGGATGAAGATGTAAGGC
GGATTTATGATTTCACGATTCCAGACTTCCATCCTCGAGTCGCGGCACGATATACACCCCCACACATCGGAC
GAGCCGCCTCAGAGCTATTAAGTCTTTAGCCGCAACTGGCGGCCATGTGCGTGAAATCGTGGCGCTGCTTTC
CGTTTCCGCTCCGCTACACCTCCACTGCCTGCAAGCGCTTATGACTTTGTGGCCAACGGTACGGTGGAAACG
AGGGAGCAAGACATGCATTGACACTTGCTCAACGCCCGTCGTGAAACCCCATTCAAGATCCCAGTATCATGG
CAGAAAGATGGTGAAAAGAGACATCCCAGAGATCTGGAAGGCTGGAGAGTTGGCAGCCATGTAGTGACGCCA
TGGGTACCTATCTATGTCACCAAAGGATGGAAGATTTGCGCGAAGCCGGGAGTGACTCGAATGGGAGTGTTT
TCAGCTGCGATTACCCGCGGCTGGGTCCCAAGTTGAGGCCCGTATTTCATCCATCGGAACACGCAGAATCGG
GTCAATTGTGCAATTTTGGCACGCACAAGCTGATTTCCTCTCTACCTCTACGCGGTAGGTTACTGTAGCAGG
CTCCAAACAAGACCCTTGGCCTTGGAAAACGGGTAGCCGCATGAGTTATACCGGACCAATGCAGACATTTGG
GTGATCATTGGCAACCATTGTTCACTTGAGCGAGACGATTTTCCCAGCAGTCCAGCATCGATTGCAATACCC
CAACTGATCCAGTTTCCTGCGTTGAGTAGATCGGCTTCAAGTGCGCGATCTTCCCGCCGGT---AAAAAGCT
TCTCGACCGCAAATGGAAAAACTGGGAAAAAGCAAATCATCTCGAAGAAGAGAATACGGAATCGGGAGTGCT
GCCAGCCTCTCGCGTGCTGTTGACGAGCTCGACCAATCGGACATCTGATTCTGGTGGCCTTCCCCAGCGGTT
TAGCCTGGCACACGACCCGTCTCGGCAGCGTGTCTGTCAGCGCTGAACTGAAAGACCATGCTAGCCATTTAC
GTCTTTCTCATAACTCAGCCACCACGGACAGACAGCCCTCCAATATCTTGCCAGGCCTCGACATTCAGGCAT
GACTTTGACAAATTATGCCAGCTGTGGCAGTTGTGGCAACAGCCGTGGCTCAACCAACCGCTGCCGGTGCTC
GGTATATGAAGCGACGTCGTTCCATATCGTCAGGACATGGATGGACGATAAAGCTCGAGTAGGCTTGACCAA
ACATGACCAAAAGAGTACCATCTCCGTGGTCGGCGCTTGTTTCCTCCGTACATGGCAAGCTGAAAGGCAAGT
CAATGGTGCCGCGGAGAAAT----AAGAAAACAGGGCAGAAAAAGCAATGATCGCGATAACAAGACGCATGG
-----CACAACACAACACGAGAGGCCTTTGGATATGTGACCACTGACAACATGACTGGAGATGTGATTGAAA
ATGGGGCAATTCTGCGATAGACAAGTGGAATACGGGGTTCTAGATGGGTGATGTACAAGTGTTCAACGGGAC
GAGCCAGGCGCGATTTGGGCTGCGTCAAAGAGTGTGCGATGCGCCATTCAGTGTGGTCTTCGAGTGTTACCA
CGACCATGAGAGGTTGCTGCTATACGTGCGCATGTTTCTTGACATGAGAGGCATGGGATGTGGTATCATGTG
CACTCACTGCCCGCACATAGGGGTCCAGTCTACCGGCTAGGTATGTTGTCCGGCCCGGCAGTTTCGCCGAGT
GGCAGCCGGGAAACCTCCGTAAACCGTTGATCTTCATATAAGCGCACGAATCATCACGGCATGAGATCCTTC
CGGAGCGGGCTGCCGCCTGCGATTTACACCCATGACACTATCCTTACCTCCTTCGCTTATGCACGCGCCTCA
TTTCCTCGAGATCGCGCAAGCCATTACATACAAAGATCTGTCAAATATCCCCAGACCGACAGTCAAGGTGAC
ATTACCACCGTTTTTGAATCTGGGGATTAATCGGCACCTGACCCGGTTCCTTGTTTCTGGAACTTCTTTATT
CGGCCAAGGAACCTGCGAGACCCGTAGCGTAACATCGCGGAGGTGTTGGCTCCGGATTATCGGCACACCTGC
CGACGGTCGAGGCCTTGGCCCACTTACCCCGGCATCATCCTCCAATTTCCCCATGGCTCTCGCACTTATCTA
CGTCTAGCCATTTCTGGTAAGTCTCGGGACCTGGGCCGAGCAAGTTGAAACAGCCAGAGCATGAACAAATTA
GTGCCAGGAAGGTGATGATGGACAAGCCGACGGATCTATTGTTTCCAGGTCCGTCTGGGCGTTTCCGAAGTA
CGGGGTTGTCGCCCGGCATGCGATGACCTCAAATTTAAACTAAGAAGATTAGGAGAGTGAGGTAATGTACGG
TGCTGATGGTTGACGACCAG---------CTATATAAGACCTGTCGTCTATCAGTTCTCATCATCACCGACC
ATCACTTCTCCAGCCATCTTCCCCATATCACATACTCATCCCAAGTCACAATGCGCGCCCTCTCCCTCCTTG
CCGCCCTCTCGGCCGCCGGCGCCACCGTCACCGCTTCCCCCGTTGGCCCTGCTCATGCCCCACGGGCCCTCT
CCGACTCCAACCCCTTTGTCGGCAAGAAGCTCTTCGCCAACCCCAAATGGGCCTCCAAGCTCGAGGACACAT
ACAAGGCCTTTACTTCCAGGGGCGACTCGGAAAACGCAGCCGTAGTCCGCAAAGTCCAAAAGATCGGTTCCT
TCGTCTGGGTGTCCTCCCGCTCGGGCCTCTCCGAGATCGACGAGGCCATCCAAGCCGCTCGTGCGGAACAGA
GCCGAACGGGACAGAAGCAGATTGTCGGGTTGGTGATGTACAACATACCCGATCGTGACTGCTCTGCGGGCG
AGTCGGCGGGCGAGCTGAGCACCAAGAATGACGGACTGAGAATCTACAAGGAGCAGTTTGTCAAGCCGTATG
CGGCCAAGCTGGCGGCGGCCAAGGACTTGCAGTTTGCTGTGGTGGTGGAGCCGGACTCGTTGGGCAATTCGG
TCACCAACTCTGCCGTCGAGTTTTGCAAGCAGGCCATTCCTACCTATCGGGAAGGTATCGCTTTTGCTATCA
AGAGCTTGCAGTTGGATAACGTGGCGGTGTATTTGGATGCTGCGAACGGTGGATGGTTGGGCTGGGGCGATA
GTTTGCCCAAGGGTATGTCCTTTTCTTTCTTTCTTTTCCTCTCGTTTCTTTCCCGCCCCCTTCCCTCTCCCT
ACGACCTTCATCAGAACACAAACTAATAGATCACC---TCACAGCCGCCGACGAAATCGCCACCATCCTCTC
CATGGCCTCCCCCGCCAAAGTCCGCGGTTTCTCCACCAACGTCTCCAACTACAACCCCTACCTCGCCACCAA
GCGCGACTCCTTCACCTCGGGCTCCCCGTCCTACGACGAATCGCACTACGCCTCGTCCCTTGCACCCTACCT
CCAGCAACACGGGCTCCCTGCGCACTTCATCATCGACCAGGGCCGTGTGGCTTATCCGGGCGCCAGGAAGGA
CTGGGGTGACTGGTGCAACGTCAACCCGGCTGGGTTTGGCCATATCCCCACGACGGACCAGAGCGTCCTGCA
GAACTCGAATGTCGATGCGATTGTGTGGATCAAGCCGGGTGGTGAGAGTGATGGACAGTGTGGATTGAAGGG
GGCACCGATTGCGGGAGCGTGGTTTGGTGGGTATGCAGAGATGTTGACGGGGAATGCGGATGCGAGTGTCAA
GAACAGTTAAAGGG--------GATGCGATGATGAGGGACGGATGATGTCGATGTCGATTATGGGCTGGAGG
TGGTGA-TCTGATCTTTTGTACATATGCCAGGGGGCTTTTCTCTTCGTTTGATCATACT-----TACCTACT
TGAATTATATACTTA----CACAAAGCATACCTAACTTGTGTGTTCTCTCCGGTCAGCATGAGCATATCCGC
GTGCATTGTGACAGAACTCGAAGGCGGA-----AACTGAAACGAAG--GGAAAGTGGAAGTGGAAAGGGGAA
AAAGGAGAGAAGCTCGCACGGACCACATCTCATCCTGATGTTCGA-------GGGAAGGAACAATCAACTGC
ACCTGCCAAACCCAACATCAACACCAGAACTTCAGAAAGCACACAAGGAAGGAAGGAAGTAAAAGATGCCAA
AAAAAAT-ATAGTCGACGTGGGCCTGATTCGAACAGACGCTCCCTAGGGAACCAGATTTCAAGTCTGGCGCG
TTAGACCACTCCGCCACCACGTCTTTAGTATTGTATATCGTGTTGGGTTGGGTGGTACGGGTTATATGGGAT
T-GTGGATGTATGA-CACGTGTCTCGCGCTAGTA------------------------------------TT
TCCGTCCGTTCTAAGAC---------AACGACACTGCCTTCTTTACCACCAGACTGTTTCTCGTCAAGTATG
ACAAAAAGCCGTGCACAGATAGTTTAATCGCTTTCGTC-ATGTTCTGT-TGGCTAAAGTAGGTGTGTCGTTT
GCGCCTGTTAA--------CTAGACCTGTGTGTCGTGTTACTCCATTAGGATGCCCGTGTGTACTTGTAAGT
GGTACCAGCCTGACATGGAGA---------------------GTAGGTAGAGGTACAGTACAAGCTGAGATT
TAGAATATCTGGTAGCCAATGAGTCAGAAATGAGATCTCAGACAGTC-----------------------AA
AAAAAAAAAAAAAATACCGTCGG--GATATTTCTGAGGCTCTTGCA------ACGGCAGGAACCGCAAGGAA
CCGCATGCAACCAGCAGCGGCT--------------TCGATCATATAGGTTGGACGTCCAGCC---------
---------TCTGAGGTCATTCGGA----GATACTATCCCAACTCCTAGAAATAACCGAGTCGCAGCTGGAA
AATCCATTGGAAGTAT------TACCTATTGAAAGAGGGTTACACCCGAATCCAAGGCTAGACACATGAAGA
TCAGGGTCGCCCAGAGCAGAGCGGAGACGAAACAATGGGCGATGTCCGAAAGACGTTGGAACAAGCTTTCG-
-CTACAACGTCGGCCGGTGCAGTAGGTAGGTGCTAGTTCGGCCAAGGTTACGGCGACGC-------GAGGCA
TCATCAGTGGCCAT-----------GTCCCTGACATCCATTGCAACAACACCGACATCTGTAGCGTTTATCT
GTTTCCAAGGGGCTGGGGTTAGGATGTGATGATACG----------ATAGCTGGACGAATTTTTTTTTTTTT
TTTTTTTTTTTTTTTTGGGGGGGGNNNNNNNNNNNNNNNNNNGCAAGAACCGAAAGACTGAAGAGGCGTAAA
AGGTTAGATACATAGGAAGGTACGTGAAAATGTGATCACAACGCCTCTATGCGGTGAACACGCGCAGTGTAC
CTTTATTAGCCATCTTCTTCTCGCTTAGCTATCTGTCCCAAAGAAGGTTATCGCGTTGGTGTCTCAGCTTGA
CGCCTTCCGCGTCGAGTTTATAAGCCGTTAAAACGCAGGAGATTGCTTTTGCGTTGCAGGTGTCCAAGCTCG
CGATACTAGAGGTAATTTCCATCCAGCAACTCGGTCGCAGCCCAC----------CAAGGCTTGACAGACCA
CGAGTGAAACCAAGCTGTCAGTGTCAATGAGCATTGAAGTGTACTGTGAATCCCTCTGCAGCTGAAGCA---
-CACCAATCAA----CTCTTCAATGGTCCCTAGCCGTGCGAGACACAGAGTGACATTGAGCTGGGGCACAAT
CACTCCAGCCGTGTGATAGCCCAATGGTTTTCCGAGGATAGAGAATTGGGGTTGCAGTCTTTAGAAGAGGCG
GA--TGCCAAGGGTGCTTAAGTGCGTCTAGAACAGTGCGGATTGTCGTTCCTGGTAGAGTGAGGTTGAGGTT
GTGTTGCTGGGCTTTCTATCGGCCTTCTGTTGGTGCTGCTCAGGGACCGAGGCCGTCGCGGGTCAGGAACTA
GATG------------TCCAATTCGTATTGCCTTTGGCTTTGGGAAGATATCGAGATGGAATGCCAGTGAGA
-------GATGACGGAGGCA-------------GTGGTACCGCAGACGAGTTGATG-TCAGGAAGTTGGAGC
AACGAGGAGATCAGCACAGCTCAGCAGAGAA---------------TAGGTACCTCGGAACCCGACAGCTTG
GGC-----------AGGTGCTTAATGGCCACTTATAATTGGTTGACTAACCGCGATACGACGTCGCCCAACC
AACCAAATCATGT---------CTGCCCTGAA----CTGCCCTGCTTCGTGCCTTGGTCTGCAAATCGC-TG
CCCGGCTGAGCGAGCGGCCGCTGAAAGCTTCGATTTTCTAGCTGATGTTCAGCGGTCGAG------------
---------GCCCCCTGATGAA----------AAATACTCTGCCGTAAGAAGAT---------------AGG
GCGGGGTGTGCGAATACGCTTATCACGGCCATTGTCACACAGCAAAGTTTCAATGAATCCTTTTCTAATTTC
ACATGGAGCCACTAGTACGATTCCCGTGAGGCACAATGGTCACTTACGCTATCGGTCTGAATCGACCTTCGG
GACCGGCCAACAAGCCGTGATCGTTGTTGTTGTTGTTGTTGTTGTTGACGGGCGGAAGTTCC----------
CCTCTGTAGAGGGCTGGCGGGGCAACTGCC------------------------------------CTGGAA
AGGTTCAAAGCGCAGTGGATTCTGGGGAAG---------GTCCGGCCGGGGAGTCCCTTGCGGGCCGCGCCT
----------------GCACTACACAAGGAA------AGAATTGACAGGTGACGACAACTTCGTCCTGCATG
AGCATTCCACTTCCGACCTTGTTGGCCGCGGAGATGGCACTGAACC---CTTGAGGTTTGACGATCAGTGTT
T------TGTGAAGAAACTAGGAAAGTATAGAATACGGTTCAAACCATCGACTCTGTTCTCGAAGCTGATGA
TCTCAAAAA----CCTCAGGATCACGGGAGGGCACAGCTCAGCTGGTGGTTGGAGGGCCAGCGATCAAGGTC
ACAAGTGAGGGGAAGCTCTCTTCCGTGTCAAAGTTTGCATGTTGGTTCATCGACACTCCGCACTCCGCAGGA
CCTTTCAGTGGATCAACAGCCAGCAAGGGGCACTCCCACGGTGTTGGCTGCGTGGTAACCTTGACCTACGCG
GGGGCATCACCCCGTCACTCAGCACTCTGCCCTCACCTAAAGGAAATGGGCAGTGTCTTTCCTGCCAGATGA
TAGGGC-------------GCCATGGCCGGTACCAGACTTGAAACCTGAACGAAAAC-----GGGAAAAAGG
CATCATGGGGTTCAGGTGAGCAGCCGTGTCTCCGGCCAACGAACTGATGATGCCCAGGGGCAGGGTTCAACA
GTCACTGTCCCCAGGGGC-----AGATTTTCTCGTCAACAAACCCAGACCTCTGTGCATGCGGACTGTCGTC
GTCGT----------------------------NTCGCTTGTG-GCCAAGCCAGTCCGGCCCTGCTACCTAC
CTTACGAGGTATCCCCCGTTCGGTCTTAGCGCTACTCCCATCCCCCCTGCTGGATTGGGCA-----------
----GCTTCATCA-CTGATTGGGGGATCTGTTCGTGGC-----------------------------GCCAG
GCCCCCGAGGTGG--TGAAATTGACTGATTAGCTCAATTCTTCTTTTCCCTTGGGACCCTCCCAACTTTTCT
GTTCGCTGTGGTGGACCGTTGTTCATGTCAGCCTGACAGCCATTTCTCCTCCTCCTCCAACTTCTGTCCCGG
TATCTCCATCCCCGAGCCTCTCTCCGCGTGTTGACA-----TTCCGATGCAGTTGCGATTCCAACGGCTCCT
CCCCAGAAGACTCCTTGTGTTTGAGT--GATTCCAGTCATAATTCATTTTTGTTCATTTCACCTTGCACTTT
TATTTTGTTTTAATATCACCTTTTTCTTCTGGAACCACCAGGGACCCTAGGAAGTCGGCGCGAATTGGTGGA
ACACAACAGCAACTTGGCAGGCTGTTTGTTGGTCACTATTACCAACCGAGACGTACATCGC-----CTTTTT
TTGTGTGTTCACTTGCACGGCAGAA--GACGTGTATTTCGCTCTCAACAACTGTGAAACGGGAAACAATGAG
TAGCGGCAAGCCCTCTCCCGAGGTTCTGGCATCCAGGACTTTCGCGAAATCCACACCAACACTGGTCGCGTC
CAACACCTTTCCTGATACC---------------AGAACTGATCGCATCGCGGCTTTGAGGCGGGATTCTGG
AGGGTCGTCCATGTCCAAAAAATCATCTTACAACCTCGCGAGTATCGATTCAAGGCTCCATCTTCCACTAGA
AACAGAGAACAATAGCCTTCGACCTCCTGTCAGAGAAGAGGTCCCCGACACACCGAGTTCCACCATTGTCGA
GTTTGGCGACACCGATAGGAAGGTCATACCTTCAGCTATCGAACTCGCCGACAATGTCTTCCGTGTCAAACA
CAACATCAACTTTCCCCAGACGGAAACCCGATCAGAGTCCCGCACACGCGCCGAGAAGGAAACGGCGCGGGA
GCACA---GAAATCGCAGCATGAGTTCCCAA------------AGGAACACGACGGCTTCGCCAAGGGACAG
GTCTCAGACGGCTCACAGCAAGGTTGCCAGCCCCAGCGATTTGACGCCTAGAGGGCCAGGAGGCGAGAGAAG
CCCAGCCGCCGAGCGCGAACTGGCCAGTAG------------------------------------CAGGGT
GAACAGATATCTGGCTGAGGTCCGCC---------------GTGAGAACGCCGGAACCCCTGTTCCGCAACC
GACTTCCGACCCGGACAAGGAGCTTTTGCTCGAGAACCGCGGCCTGTATCAGAGAGTTGCCGCCCTGCAACG
TACTGAGCGGGATCTGTTGGCGGAAAACCAGGAGCTGTTGCGCCAGTTCAACCAGCTCAAGCAGCATCACGA
TGTGCGCAGGAAGCAGTGGAGGGATCAGCTTCGCCAGAGAGAAAGGGAGTACGAAGCTCGCATTGCCGAGCT
GGAGGACCACATGTTGCAGCTCGCCATTGCCAATCCAACCAAGATTGCGCCAGTTCAGTCCGATAAGGAAAT
TGCAACTTGGTTCTCAGAGCAAGAGGCTCTTCGCCGCAACTGGGTGCAGGACTACTCGCACCGCGACCCCAA
CCGTCTCTGCGGTGGCCTTCACCCGGTGCAATTGGGTGAGGTGTGTGAAGGAGTCAAGGAGTTCGTCAAGCT
CAACGAAGACAAGACTCTGCCAGAAGAGCTTCCGACCAACAGCGTTGAGACCACGCAGCTTCTCCTTCAGGG
CATGCTGGCTGATTTTATCTGCACCGAAATTCTTGCTTCTCCCTTCTGGGTGTTTTCCGCCATCCAGGCAGG
AACACTGGAGAGTCCTAGCGTTCCCCATGCTCCGAAGACACCGCTCGCCACTAGTTTCCGGATGGACAGGAG
CATCTTCAATGACATTGCCCCAACACGGCCAGCTCCTATCGCTCCCACCCCTGGAAGTCCGCACTTTCCGCC
TTCGTTGATCACTTCGATGTTACCTCAGA---TCATGACTACGCCTCCGCAAAGTGGACTGGGCTTGCCATC
AAAAACCGAGATGGAGAATCTCTACCACATGCTTTTGAGTGGTAGGTATCATCTCAAT-----TAGTACAAT
GCTGAACCGCTTGCTAACTCATCGTACAGCCCAAAAGCAGTACGCAGACGTAACTGTCCACGACTGGCGCGC
CCACCTCATGCGTCTTTGCTCCGAAAGTGGCATGAGCCTCAAAGACCCCCTTGATGCCGCCAAAAACGAAGC
TCGCCGGATCCTTATCGAGTCCCGACTCAACTACGCCCGCAAGCTCAAAGAGAAATTCCTCGGCGGGCCCGC
CCGCTTCCTGCTTGGCGACCAACCAGCCGCCGGCATCGAGAAGCTTGAGCGCCGACTTACGGACATCATCGA
CGATTCCCTGCGCTTCTCCTGTCGGATCTGGTCCCGTCCTACTCCCCTTCGTATTCATGACATGGCCGACCT
CGGCGGAAAGCCCTTCTCCTCCACCAACCCGCTCATGCGTCTTTGCCACGTGCAAGCCCCTCGGGCGGAAGA
GAAGACGAGCAGGGATGAAAA--------------------TGGGCAGTCCCCTCCTGGATACCACGATGGC
CGTCCAGTGATTATGGTCCTCCAACCGGCTATCGAGTCCATAGCCGACAGCAGCAAGGACAAC---AAAACC
ACTCCCGGACTTGACGAAATCGCCAAGCTCTGGACCCGCGCTCGCGTTCTGGTTTCCTCTCCAGCAAGAGCA
GCAGCTTTGAAGTCGCT--------GCGAAAT---TCAGGCTCCAACCAACAACAAAGAAGAAACTCCCCTC
CCAATGCCGCCCTTGCACCTGGAC----AGGGTCAGGCCCTGGGCATCACCGGTGTCACCGGCGACACCCCA
ACCACTTCCCCAGCGGG---CGGAACCCTCCCCGCCGCGACCTTTAATAATATCATGGCTACACAAAACATG
GGCGTA--------AAACCGATTCGCCGCAAGATCGAACGGTCCGCGACGCAGTCTTCTTCTTCTTCGGTTG
--AATCTTCTAACGGGGACTTGGACAC----GTTCGTGACGCCCATGATGTCAACGAAGGGTTTCTCGCCGC
AAATACCACAGAGTCCGTTTGTCAGGCAGAGTGTGAGTCCGAGCAAGATGTTT-----------AAGTTAGG
AAGGGA---------------------------------GGAGAATGCGCCGGCGGT---------------
------------------------------------------------------------------------
----------------------------ACCGG--------------------------ATATCAAGACTGT
AT--------------------------------TGGCAGCGGGGAATTT----TGGAGCGGTGAATA----
--------------------------------------------------------CCAAGGAGACCTCTGC
TAGGTAGAGATGGCTTCAATGAGTGCCAGTGGGA--------AAGGGGAAGGAAA-----------------
--------------------------------------------------------------------CCAG
CTTGCGGATGTCCGTTTTTCTTCCTTTGTGTCTTGCTCTTGTTTAGGTACCTTATGTTCTGTAAGC--TTCG
TTTCGTAGATCAAGTCT---------------CTTTGCGTTTAGCGA--------------GCATGAGCCTT
GGTTCG----------------------------CCTTGTTGTT------------TTCCTTTCTGCTAGCA
CAC-------------------------------------------------TTCAGGGGAC---------A
GCAGTAGGT----------AGGTACTTATGGAGCAATGTGGATACGAATAATGGGGAAC-------------
-----------------------TGAATTGG------AAAACTTGGGAGGAATGGAACATAGTGTAAGGAGT
ATCT---GCTGGTATCA----GAGTCTGATTGATGGACAAAATAAAGTTGAACGGTAAACCGTCTTGTTATG
AA-----------------------------------------AGCATGAGTCCCTTGAA-----------T
ATCAGATGAATACAAAACGAGGTCAACTGCC----------------------------------------G
GCTGAAAACGCATCTTGTA-------------------------------------------GACGGGAGGT
TTCAAACTAACTGCACATATGATACTTACCTAGAG--------------------------GTAAGTAATGT
TCAGCGAGTGAT---------TTAGCTTCACCTGATTGCCCGTTTATGTTATCTTTCATGATAGCATCAGAG
ACTTACTTCTAAGTACCTAGGTACCTCTAGGTAGGGGTAGGATGAAGGTCACCTGCAATCCAATGT------
-----------------TTGCTCATGATGTGACAGTG-----AGTGATCGGTCCCA---GCACTTGCACTGG
CGAG---------------------------------------------CGCCATCTGCGTGCTCA------
---------------------------------ATATTGCACTGAATCTTTCTTGTCCT-------------
----------ATGAGAGCCCTAGAAAACGGTCTTATCACTCAATCA----TAGCCTGCCA-TGTTCTGCCGT
TGCCACGGCATGGCAT-----GACATGAGAGCATGTAATTGGTCG---ATTGAGACATGCTGTTGGTT----
---------CCAGGCATTGGCTAGGATGGGAAACAGAGATGAGTGCATATGGGCTGTTCCGTTCAATGCATG
GGTGCGTCC-GGAGAAGGGAAAAAAGGCGAGAACGTCGAAGGGTAGGCCAACAGGGTCTGTACTAAATGGGC
AGAGTGCATGATGAATGGCCCGTTGGGGAGAATTGGTAGGTAGTAGGCCG---------AAGAGTGCCTCTA
CACAGTAGACTTCCATGGTTCGAC--------------------GTGTTCGATCATTGAAACTGTCGTTTAT
ATCCAGAGTTTTGAGGAAGAATTTGCTCATTTTACGGAATGGTTGATGTCCAATAACCCTTCTTTTGTTCTC
GATACATGTACCTATTCTCTAAGGAGCGTGAATGGATATCTCCAGCATGCACCTTTCGGATCAGATATCTAG
CAAGGCAATGTGAACAGTGGCTTTCCATTCCTCAAGAACTACATCTGCCAGCAACAAGTCAATGTACCTTAT
CCTT------CGAACGCCTAAACCCTATCGCTAATATATGTG-----------AATGTCC--ATTTCA----
----------------------------AATGAACGTAAAGCTGGTATAATAATAAAGAAGATGATCGAA--
----------------AGAATAACAAGCACCCTTGCTCTGAAAGCCCTAGAAATCCCATTCCCATATCATCA
ACCGCATCATACCTTGATACTCAAATCCCCTTTCCTCAGTGGAGTCGTTACTTCCTCAGCCTTCACCACCTC
AACGCCCTTCAAATCTTTATCCTCCTCTCCCTCCATCACAATCGCCGAGTCAACCGCACTTGTAGCCTCAGC
GATCT--------------------------------CCTCCATCACCTGCTTTGGCCCTAGAAACACCCTC
GCAGGACTCCATACCTTGTCCCCATCTTCTGCG------------------------------TCCGTCCCG
AGTCTCACAACAGCCGGCTGCAACACCATCACCACTTCCCCATCCTT-CCCATTTTCCTCGCCA--------
-CCCTCAACCCTTACACCATCTTGATCCTCATCAACAAGACTAGAGGTAATCTGATCCAACCCCCTAACCCC
GACCTCCCACCGTCCACTCCACAACCTCGCACTAAACCTCAACGCACTATCCATCTCCGTCGTCAATACGCC
CTCCAGCTTCGCGATCCCCTTGGCATCACCCAGCTGGTCCTCCAGCAGGAACCTCGCCGGCCCACCCAAGAA
CCGCTCAACCAGCTTGACGGCGTACTCCCT------------------------------------------
-CCTCGCTTCGGCTAGCAGCCGGCGATCCTCGCACTTGCTGACAGAAGGGTGCGTAGGGTCCAGCGTAAGAC
CTCCCGAGGCGAGAATGGAAATAGTCAAGGCACGCCACTGCGTA-----------------CTAGACTGTGA
GGAAGGGGAAGTAC-------------------ATGTAGTAGAAGAAGAAGAAGAGA---------------
-----------------------CGCGCGACAAAAAGTCATGCATGGACCTCACGTCGCCTTCACTCGGCAA
GCCGCTCGGCACGGCGGTCGGAAGACCAACGGGTGTTTCCAGACCAGCAGACTGCAAGCTCGTAATGATGCT
CGGCGCCTTGGGCCGCGGGCTCATGAGGCTGATGGAGCGCGCGGTGGGCGGGGGCATCATTGATGAGGCAT-
----------CGGGGACAAATTGGGAGGCGGGTAAGGGCGGGATGCATTCCCAGGACGCGAGGTCCATGCGA
AACCCGACGGGCGACATGGAGCCTGCGAGCATGGATGCCGGGTCCGCGCCTGCTTTTAGGAGTTGCTCGGAG
AGCTCGGCGGTTTTG------CGCAGGGCAGTGAAGGCCCAGAAGGGAGGGGAGAGGGCTTCGGTGGTGATG
AAATCGGTGAGCATGGCGTAGAGGAGAAGAGTGGTAAGGTTTTTGTTCTTGTTCTCGGAGGTGCTGTTGGGT
TTGGATGCTAGCTCGAGAATGGAGGGAGGGAATTGGCCGTCGGAGGTCAAACGGATGAAGTTCTTGACGCCT
TTTAGGAGTTCTTTTTGCTGGACGGGGTGGAGCTCGATGATGCGGCTGGGGTTGCGGTGGGCGAAATCTTCT
ACCCAGGTGTTCCAGATCGCTGTGCGGGTTTCGAACCAGGTGGAGATGTCTGCGTCTGATAAAATCAAACCG
GCTTCAGGCCCGGACTTGACGGCCGGCTTCAACTTGGTGAGCTCCGACTCCAACTGGGTGATGTGCTTATCT
TGTTCACCGATGAGATTGTCTTGCTCGACAATCTGCTTGTGCTGCTCCACGACCTTGTGTTCCAGCAGACCG
ATG---------------------TACTCATCCTGATCAATAAGTTTATTGTCCAGTTTGGAATTAATGTGC
TCCAGCTTGGACAACTTCTTCTGGAGTTCCTCGGCATTAGAGTCAAGTGCCTTTTGCTCTTGGAGCTCCTGA
AGTTTGGCCTCGAAAGCGGCTTCCGCTGCTCTAATTCTCTCCTCAAACTGGCGCTCGAGACGGACCTGGTCG
GCTTTGGCCTCTGCA---------------------AGCTGGATGCTGATAGCCTGGTTTTCCGTCAGCAGG
TTCTCCTCCGCCCGTCTCAGAGAAGCAATTTGTTGATGAAGACTGCGGTTCTCAACAGCCAACTCCTTGTCG
GGGTCGGCTGCGCCAGAGTGGCTGATTGAGGCTAGGAAACGGCTGACTCGGTCGTTGATGCCCTTGTTGCCG
AGCTTACGGGCGAGGCCTC---------CAGAGGTTCGGGGAGTGACTGGTGAAATGATGTCAGGGACATCG
TCCAAGTCTTTGTTTGCT------------------------TGTGGCTGTTTGTTCCGGGCGCTCCAGAGC
TTGAAGATGTGATCTGCCCGTTCTGCTGCCGATCCTTGAATGGTTGGGTGCTCGCCAAACTCAACAATCGTT
GAACTGGGAGTGGCAACGGCTGGGCTCATAGCTGAAGGACTCATTGGGTATGCTGACCCAGGAGCAGGAGTG
AGAGGTTGTTGCTGAAAGCTGGGTAGAACAGGAGTAGCCGGAGTGTAGCCGGGGATGGCCGGGGTGGCC---
------GGAGTGTCGAGGAAGGCACCCGGGGCTGGAGTAAGAGGGTGTGCTTTGGTACCCGGTGCAGGTGCC
GGCGTCAAAGGACCGTTGGGAGCGGGAGTCAACGGGCCGTTAGGAGCAGGTGTTAGCGGGAGGGAGGTGCCG
CTACCGTTGGCACTGCCCTTTCGAACACTCGGAGACAATGGAATCGCCGTGGCAA---GAGGGGACCGAGGA
GACAAAGGAAGGGATGTGATGGCAGGAGTCGAAACGTTTGCCGAGTTAGGCTGACTGCTGTACGGAGAGTTT
GTCACCACCAAGGTCAACTTAGGACCTCTCAATGGTGATCCTGGACTCCTCGGGCTTCTTAT------CGGG
CT---------------------GGGAATGGGCGAGTTGCTCGGCAGCGCCGCCGTTACAATGGGTGCCGGA
G------CCATGATTGAGGATG-----------------------------------------------GGC
GGGTATAAGTAAGGAAGAGACGAGTTTTCGAGGGTGTTTGGCTATGAAATTAGGCGAACCTGCACCAAAACC
ACCAAGCCCAGACACAAGATGTGAG-AAAAAACAGAAAATGGAAACTC-GGGCGCGAAACTCTTCCAGCACT
GACTTC-------GAAGTGAAGCTGGAGACGAAAATAGCTTGTCGCATCCTGTAGCCGCGAGCGAGACCACA
ACTTACATACTTTCTGGTGGCCGCTCAGCTCGAGTGTGATGGCGAGTGAG------------AGTCAACATG
GTGTAGCAGGGGTCTTCCTGCCGGTGGCTATTGCTGA-TGGCTCGCAGTCCTGTCCAGCCCCCCTGTCCGGC
GCTTATCCCACGACGTGATTGGCTACCCGAACCTCAACAGCACTCCCACTGGCACTCTTCACATGAGGCACA
CTGTGTTGGAAGTAAGCTTGTCAT---------GAACTTATTGTGTTCTTAGTGGGCAGTTGTCCTGTTGCT
CCCCCTCCTATCGTGCCCTTGTCGATCAATTACAGGTTGCTTCCAGCGGCTTTACCACTCTCTCGGGCAGGA
CCATGGCGCCATGGCCTTCCGTAGGTTT-----------TCACCCTTTCAGAGCCTT---------------
----------GTCCCGTCGCTCCCGCTGACCATGAAGCT-----GCACATATTCCGCCATCCTGCAGGCCAG
TCCTTCCGGATCACATCGAGTGCCATCCAGTGGATCGTTCATGGCGGCTCGGCGGCTAAC------------
-------------------CACCTTTTGCCATCGCTTGGAGCGAA--------GGCATCTGACCACAAGCCA
GTCAAAC-AGCATGTTTTTCTGACCAGGGAAG-------ACAGTGTTGGTGGATGAAGAAGCGTGTCGTTTT
GCCTCAATCGG--------------TTTCGCTCAGCCTTTTGTGTGGTAGCAATGCGTCCAGATGTGCGTCA
ATAGTGTTATCTGAGTGATGCTGGGATCCAGGTTGCCGAGTTGCGACGCTGTCCAGACTCTGATATCTCCCA
TAAACCGGTAACGGATAG--------GAGGGGGATCTAGATGGCGTCAATTGCACATTTGCTATAGGTCAAA
AGGAAACTGGATGACTAGATCCTACCTTT----------------GAAGCCATCCGTCTCGCCCCCGAAT--
---------------------------ACTATTAGGAACAGCCGACATGTGAGCCATCCTCCAGTCATCCAG
ACGCAAAGCATTCCAATTCACGAACTACCCATACCCTACGTACCGAGCCGTAGGATCCAAGCGGCCCACGGG
CCTCCGCACGCCGGGTATGTACGTAGTGGCTGGCGTAGTTGGATCTGGGTCGCGCTTAGACGACCTACCCAT
GAAGCGATCCCGATGCCGGGGTCGCATAAGTGGCCACAATCAACGGCGGC----GTCTGTCAAGGCATCCAC
ATGCCATGACCTCCCTTGACATACTCCACCAACAGTCCTCAGCTCCGAATCGGGCCTGCGACCTCTAGGGAG
AAGGTTCGTCATCGAAGTCTGCACGCCAGAACAAGTCTAGCATGTGGGTTGCTGGTGCCAAGCTAATTTGGA
GATGTTCCAGGCGCTGGTCTTGTGGGTTATCAGGATGCTAGACCGACATATTAGACACGAACAGATGGGGGA
GTGGTGGTGTGAGACAACCGTTTTCCGGTCGGTACAATCCCGTGTCAAAAAAAACGACCAACTATTTNNNNN
NNNNNNNNNNNNNNNNNNNNNNNNNNNNNNNNNNNNNNNNNNNNNNNNNNNNNNNNNNNNNNNNNNNNNNNN
NNNCCTCCCTTCGAATCAGATATATCTTTGAGAGAAAATGCCAATACAAGTTGTCCGGAAGGATACAATTGA
AGGGGGCNNNATACCAAAGTAACTTTTCGAAAAGCGTCTCAAATTCAACCCACTATAATGCACTATAAGTCC
ACTATAACGAAATACCCTTTTCGTACTCTCATTTAGTCAGTTGTCATCACACCAGTAAGCAAAAAAAGTTGG
TTCCAGACTTAGATCCAGTAAATAGGCTCATTTGCCTATGTCCTTCCCAAGTGCATTTAATTTTNNNNNNNN
NNNNNNNNNNNNNNNNNNNNNNNNNNNNNNNNNNNNNNNNNNNNNNNNNNNNNNNNNNNNNNNNNNNNGTAG
TTTCTGGTTTGATACATGTTAGCTGATGAAAACTGGTGCGAAGAAGGGTGGAATAGGT---TGTACAAACGA
GTAGGATAGTTTGAACATGATTGATATTTGGTGCTCTTTT------TGTCCATCTCACACTCGCGCCATCGG
TTCAGGGCCAGTCTGCCCACCTAGAGTATTT----ACGTCTTGTTGTATGTAC------------------G
GGTATTCTGTTCCCTATATCCAAAAGAAAGACATGGAGATGGCAAA--------------------------
----------------------------------------CCGGCTGCTGCAT---------------CCAA
AAGAATAAACCAA------------------------CGCTATATGGC--------------------CCAC
AATGCCTGTTTCCCATGCCCGTTACTCCAATGCCATCCTTTTTCCCAACCTGTACCTGCGCGTTCTAGCCTA
CAACGGCTTCTGCGCAAACCAGAAATAATAGTTAAAATACCGATGCACCCTGGGATTGTCCAACCCCTTTCT
CGCCTCCATCAAAATCATCTCTCTCTGCACTGGATCCAATCCCAAGGCATCAAACGGCCTGCCCGCCAGTGC
CTCCATGATTTCCAGAATGGCCATCTTCTGATACATGCCGACCAACCGCAGCGTCTTGTCTTTCGCCCAGAC
ACCAATGGGCACCTTCTTGACGACGCACTGAATATTGACAAACCCGGCGTCGGCAAGATATCGCCTGAGGAT
CTTGGGCATGGTGATGTTCATGTTGAACTTGGCAAAGGCTTCTTGACTGAAGTCATAGAGG-----------
---------ACCTTGACCGGGTCATCATCGGGCATGGTCTCGTCGTCGCAAAAGACTTCGCAGTTTAGTTCC
TGGAACTCGATCCAGCCGCCTGGTTTGAGGGCTCTGTTTTTGT----GTCTGTTAGCAG-------------
-----------ATTGTCACCGCCTGCAGGTAATAGGACGAAAAGAAAAAAGGACCTACTCCATGGCATGCCC
CAACACCACGGGCAAATCCTTCAACACAATCGCCATGAACCGAAAATGCGCATAGTCCAGCTCCCCCCTCAT
CAACCACTCCTGCTCACAATCGTCTACCAAGAAATCCACATTGGGCGGGACCCAGACCGGTTGAACAGGAGA
GATGTCCATCCCTCTGACTCTAGCCATCGGCCATCGATCACCGGCATCAATGGCCCAGATTCCTGTCCCCGT
GCCGATGTCCAGGATATTCTGCGGACTTTTTCCCAGGGGCGCAAAGCTGATTTGACCGTCAAGCAGCTCGAG
AAGCATGGCGTGCTTCATGTCTTCGCGCGACAGCTCGGCATCGTCGTTGGGGATGGGGTAGCGGCTGTTCTT
GTAGGATTGGTAGCGGCGGCCGTGCTCGTAGGTGTGCGCGTAGATGGACGAGGTGGCGGAT-GTGCTGCCGG
TGGATTGGGTTTCGTAGCCTTCGGTGAGGGAGAACTCGTCCGAGTCGGAGGCGTAGTCGTGGCCGGCGGCTT
CTATGTTGTCGTGA------------TGGTGGTGGCCATACTCGCGAGAGTCATGGTGGTGGTTGTTGTTGG
AGGAATTCAGCTGCCATGACGATGTCGCTTGCTGCTCGTAGGTGGTGGTTGGAGCGAGGAGGGGAACTTCGT
GAGCTTCTTCGGCTTCCACGTCTTGAAGTAGTAGTAGTTGCTGACGTGCGTCTGACACAGTGTTATTGGAAG
TGGTGTTTGCTGACATGGACGTGTCGACACTGTTCTTCTGTGCAGCGGCGGGGCCTTGCGCATTCGACGTTA
CAGTCGCATTGTCTGCG---------GCTGCTGCTGCTGCTGGTCGGTTGCTACCACGAGAACCCGGCATCT
TGACGTGAAAGGAATCTGGATGGTAGCGATTTCATGTAGGGTCCATGTTTGGGGAAAATAAAATATCAGGCT
GGAAGGGCAAAGGCATAAGAGTGCGGATTGGCGACGACGGCGATCGAGTTGAGTGTCTCGAATGGGCAATTG
TGATATTGCGCGCAGTAAATCAGAAGGTAAGCTCGGCTAAGGTACAATTCTCGTCTCGGTCTGTTAGGTCCG
GTAGTACCTAGGTATCCAATGTACCTCCCCTCT-TTTGGTTTTCTCGGTTTCTGTCGGGTAACA--------
---------------------TTTTACATACACACACTTGGCCGTCTTTTAGTGACATACTGAAACA----T
AATACCTGGACATGTATACTATCCTCATGTTGATATCATCACTACCTAACGAACCCTCCCTCCACTTACACA
AACTCATGGTCGATCCCCGTTCGGAAGATTCTCAAAATCCTCCACCTCGGCTCTCCGGGGCCCCATTCCCTT
TCTTCCCCGGGCCCGTCCGATCGCCACCATGCCCCACGTGGTTCCC--------------------------
------------------------------------------------------------------------
------------------------------------------------------------------------
------------------------------------------------------------------------
------------------------------------------------------------------------
------------------------------------------------------------------------
------------------------------------------------------------------------
------------------------------------------------------------------------
------------------------------------------------------------------------
------------------------------------------------------------------------
------------------------------------------------------------------------
------------------------------------------------------------------------
------------------------------------------------------------------------
------------------------------------------------------------------------
------------------------------------------------------------------------
------------------------------------------------------------------------
------------------------------------------------------------------------
------------------------------------------------------------------------
------------------------------------------------------------------------
------------------------------------------------------------------------
------------------------------------------------------------------------
------------------------------------------------------------------------
------------------------------------------------------------------------
------------------------------------------------------------------------
------------------------------------------------------------------------
------------------------------------------------------------------------
------------------------------------------------------------------------
------------------------------------------------------------------------
------------------------------------------------------------------------
------------------------------------------------------------------------
------------------------------------------------------------------------
------------------------------------------------------------------------
------------------------------------------------------------------------
------------------------------------------------------------------------
------------------------------------------------------------------------
------------------------------------------------------------------------
------------------------------------------------------------------------
------------------------------------------------------------------------
------------------------------------------------------------------------
------------------------------------------------------------------------
------------------------------------------------------------------------
------------------------------------------------------------------------
------------------------------------------------------------------------
------------------------------------------------------------------------
------------------------------------------------------------------------
------------------------------------------------------------------------
------------------------------------------------------------------------
------------------------------------------------------------------------
------------------------------------------------------------------------
------------------------------------------------------------------------
------------------------------------------------------------------------
------------------------------------------------------------------------
------------------------------------------------------------------------
------------------------------------------------------------------------
------------------------------------------------------------------------
------------------------------------------------------------------------
------------------------------------------------------------------------
------------------------------------------------------------------------
------------------------------------------------------------------------
------------------------------------------------------------------------
------------------------------------------------------------------------
------------------------------------------------------------------------
------------------------------------------------------------------------
------------------------------------------------------------------------
------------------------------------------------------------------------
------------------------------------------------------------------------
------------------------------------------------------------------------
------------------------------------------------------------------------
------------------------------------------------------------------------
------------------------------------------------------------------------
------------------------------------------------------------------------
------------------------------------------------------------------------
--TACTCCCAG-------------------------------------------------------------
------------------------------------------------------------------------
------------------------------------------------------------------------
------------------------------------------------------------------------
------------------------------------------------------------------------
------------------------------------------------------------------------
------------------------------------------------------------------------
------------------------------------------------------------------------
------------------------------------------------------------------------
------------------------------------------------------------------------
------------------------------------------------------------------------
------------------------------------------------------------------------
------------------------------------------------------------------------
------------------------------------------------------------------------
------------------------------------------------------------------------
------------------------------------------------------------------------
------------------------------------------------------------------------
------------------------------------------------------------------------
------------------------------------------------------------------------
------------------------------------------------------------------------
------------------------------------------------------------------------
------------------------------------------------------------------------
------------------------------------------------------------------------
------------------------------------------------------------------------
------------------------------------------------------------------------
------------------------------------------------------------------------
------------------------------------------------------------------------
------------------------------------------------------------------------
------------------------------------------------------------------------
------------------------------------------------------------------------
------------------------------------------------------------------------
------------------------------------------------------------------------
------------------------------------------------------------------------
------------------------------------------------------------------------
------------------------------------------------------------------------
------------------------------------------------------------------------
------------------------------------------------------------------------
------------------------------------------------------------------------
------------------------------------------------------------------------
------------------------------------------------------------------------
------------------------------------------------------------------------
------------------------------------------------------------------------
------------------------------------------------------------------------
------------------------------------------------------------------------
------------------------------------------------------------------------
------------------------------------------------------------------------
------------------------------------------------------------------------
------------------------------------------------------------------------
------------------------------------------------------------------------
------------------------------------------------------------------------
------------------------------------------------------------------------
------------------------------------------------------------------------
------------------------------------------------------------------------
------------------------------------------------------------------------
-------GTCTAGCCCATCCAACCAACACCGTCATCTTCCCTGTCCGTTCATCTCTTTCTTG-TTTCTTTTC
TTTTTCCCTCCTGTCAGATGCTTATCTCTCTTCCATCGCTTCCCCTTGATTTTGATTGAGAATTGCAAAACA
ACGTTGGTTGGTTGATGGACAACCATCGATTACAAAGCATCCAATCTTACCAAACGTTCAAAGTTTCAACGA
CGTCGTAACCTGCAAAACATCGCATCCTGTTACATATGGTAATGTAACATAGGCCATCCCCCCCAAAACC--
---------------------------TAACTGCCGGTGCCGCCGCTTGAAACCGCCAACCAAGCGAAACGA
ACATCCGCGGATCCTATTCCCGATTTCCAATCATACGCCAATTGCTCGAATAATTCTGGGTATCAAGTCCGA
GTTGACTTTCTCGTCCATATCGGCATTCGAGTGTTGCGGAAACTCAAAGGATTCGACAAAGGACAC------
-------------------GGGATTGAGGCTGCCCTGTATGGGTCCGTACACTAGACTTACAGGTAGGTACC
TGTATTTGCTGTATGT------ATGTAAACGTATCGAA---TGGCGGCCTTTCCTTTCTTCCCTTTGAGATT
CTCAAAAAGGCAAACCAAATGCGAGTGGGCAACACAAA-GAACAACAAGTGTTTCATCATCTCTAAATGGCC
TC-TTCTATGTGGGTACATTGACCTCCTCTTCGCTTCTTT-TCCCCCTTTCGGCCTCTTCTTCCTCTTGCTC
TGGATCCCGTCTTCTTTTCCCATTTGTCAT-------CATACCCACACAACCCAA-----TACGAATCCTGT
CCC----GTGCCGTAACGGTCATCAAGCCTCAATCAAGACCTACAGACAGCTTCAAACACTCCTCCCATGCC
CCTTCCTAACCATCAACATCCTCTCCACACTCTTCGCATCCATCGCCAGTTCCGCCTCCTCCAGCGCCTGCA
ACGCCGCCTTACTTCCTCTCTCCACCATATCTTTATCATACGCCGCCACCACTTCCTTCCTATCCTTTCCAC
TATCCCTGATTTCCATTAGAGCCTGGACGTAGTTTTGCACATCGATAACAGCATGCTGGAACCCCTGTCCTC
TCAATATCAGCATCGGATGTCCCGCATCCCCTGCCAGCGTCACCCTCCCGTCCCTATTATCAAACGGCTGCG
CAATCCACGTGCCCATCTCGTCAATGAAGGCCTGCGTGTGCGTCTCGTCTTCGGGCGTGGCGTCTACGAAGG
ACTGGAAATCGGGTGAAAGGTCTCCTTGCCAGGATTGTTTGAGGTAGCGGACGGCTTCGGGGCCCTTGCGAG
GGATGTCGGGCGTGGTGGAGAGGCTGCCTTTCCAGATTTTGGTCCAGAAGAAGGTGTGCTGGAGGTCAGAGG
GAGGGGTGCCGGTTGTGTATTGGACTGTG-CATGTTAGCTGCCGTGGTACTCTGGTGATGCCGTTTCGTCTG
TCCTGTTCCTGCTTTCTTTTTTCGGTTTTGTGTAGGTACCCTAA-----AAAAAAAGGAAAAACTCACCTCC
GAATCCCCCCACAGCCCCTCGACTCATCGCCATAGCCATGACCGGATGTTTCTCCAACACCTTCCGCACCAC
ATCCTCATCCTGATAGTCAACAACACACGTCCCAATCATGAACCCGCTCCTCTTCGCCTTTGCCTTTTCTTC
TCCATTTTCTTGATCCGCAAAGAGGATCTCCCGGACTTTACTCCCCGCCCCGTCCGTTCCCAGGACATAATC
CGCCCATACTTCC---TCCTCCACACCTTCCTCCCCTTCCAAAGTGACCTTTACCTTTTCCGGATCTGACTC
AGTATCCAATCTAATCACCTTCCGTCCCCATTGGATTTCCAACCCCTCACTCAACACCTCCCTAAGTCCCCT
CCTGGTAATCCTCCTTGCCCCCGGTACCGCGCTCTTGAACATTAGATCTCCCGTCTCGCCATTATACATGGG
CAACGTCTCCGCCCACTCGTCAAAGTCTAAGTGAGGGTTGGAGACAGCGTGGTTGAAGTTGGCGAGGATAGA
AGGCGGGAGGAGGGAGGAGAAGATGGGGAGAGCCCAGTGGAGGGCAATGGTCCAGTCGCGCGGGCGGGAGTT
GAGGTGTGGTTCCGAGTCGTAGATGAGGACGGTGAAGCCGTGCTGTGAGGAGTTAGTAATCCGTTGGAGAGG
GAGA-GGGGTCTGGGTTGTGTGGAAGA----AAACATGCGTTTTTCAAAGCTTGAGCTGCCAGAAGACCGGT
GAGGCCGGCACCAATGATGATGATGGTTGGTTGGGAGGGGTTGGTGTCCTTTGTCGCTGCCATTTCTGCTGC
TGATATCAAAAGGTGCTTGAAGATGAGTTGTGCCAATGCTGCTACCAGGCCGGAATATA----TACCGGGAA
GTTGGCGGAAACGGAAAGTTGAAGATCGGAAAGATGGTTTTGTGCACCACTTGGTCCAAGTGTAAGTGAAGG
CAAGTAAACCGGTGCATGGGATCATGTCTCGCTTTAAAGAGAATATCCTGACGGGAATAGAGTGGAGGAAGA
ACCTTGGTGGCTACTGTCTCCAGTCCTCTAGCGGTACCTCTAGCCTTGCTGATCCCGGAACCATGTGACTGG
AATCGATCTTTCCATCCCATAACCCGCCCGAACAAAAAGTCCCGACACTGCAGTGGATCACTCGGTGATGAG
TGGTGCCCGGTCCGCGCGGGGTATCGGTATGTAGAGGTAGACTTCCACTTGGATTTACTCCTATCCATCCTG
CTGGATATCCAATGTCCATCCATTGGCGTTGAATTCCACAGCTTTGTTCCCAAGCCGTCGCCTACCCATCAG
GACCCCATCGCGGAGGTTGCCTATCCCCGATCCCG----ACTGG---ACGACCACACAAAGTGCTCCTCAAT
GGCGATCACTCATGTCAGAAGCCATGCTGTCGGACAAGTCGTCGTATCCGAACTGTCGGTAAACCGC---AC
GACCGTTGATCGTTTGACCCAGGAAGACCCTGAAACCAGCGAGCAACGAAACCGCCAGTCGCTTGCGTAACG
AAGGATAGTGTGGATGTGGGATTAAATGT-CCGCCGCAGTCCCTCGGAGTTAAGGCACG---TAATCTTCTG
GGGTATTGCTATCTTGGGTTAGGCTGTTCGACAGTGCTGG----------------TTCGACACCTTTTGAA
GATGATCGCGGTTACGGCGTGCTGGTATCGCCGGCGATATTTCCGAGCTTCACAAGTGCAATCAGTGGTGAC
ATTGAGCCCGAACGACAAAGACGAAAGAGTTCA------------------ATGATGCCAAGCGTGACGTGA
CGGTACCTAGGTATACAAGTAAAAGTCATAACGTTCAT-TTGCTTCTTGATTCCCAGTTATCCCGCGTCACG
GTAATCGTGAGCGGCTCAATGAGTTCAGTGTGAGGAGGCTTGCCAAAGAACATACAAGATGATCGGGGATTG
GAAAGTTGGAATGAACGGGAGGAGGACGGAGAGTGGGATTGGGTGCCGTAGTTCACCGCTCCCGTCCGGCGC
ACGAGCTCCGGTAAATTTCGTCGTACCGGTATTCATCCTGCTAGGTAACGAGTGAAAATAGCGTAACTTTCC
CCAAC-----AACTTCACCTTGTCCCACTGAACCGCGACTCGAGACGATAATTTGAACTTTCCTGCAACTCA
GATTCATACAGTTGGTGATTGTCTATCTCTTCTGCCCTCTTCTTCTATTCCAATTGCCATACAACACCAACA
AAACTTTCCATCCATGTATCAATGCCATGCTATCTCCTATCTGCCCATAGCGAACGAGGCTCGGTAACTTAT
GTACCTGGACCACCGATTGAAGCTGTAAATTACACAGACAAGTGGGTAATTTCAGTCGCAAACCCATTACGG
GAGCTCCAATACAATCATTCGAATGCCGCCATCACGCATGATACTACGGGAGTAACTGGTAAGTCACAGTAA
TC-AAGCGAGCGTCGCCTTCGCCGGTTCATGGACCTTGCGGGCATGCTGTTCAAGGCTCATCCAGATACTGG
TCAAGCCTGAAAAATACA-------------------------------------ATATCACCAGGCAACAA
GATCGCAAGCTTTCTGAT--GAGGGCCAATGAATGATGGCACGGGTGACGGACGAGAGAGTCAGAGAATGAA
CGTTATTAACGACATTGGATGGGCTGAGTAGTCCATCTGAGAGCTGCTCGCTCACGTGCCAATTTGTTTAAG
AACTGGGAACCAACACAGCTTGCTTCCAATCATCGATAGCCCGGTTGTTGACTTGCTGAACACCAAGACGTG
GAGTGAGGAGATCGTATCGATGCATTGACCCTCGGACAACA-GTCACCAGCTGTCTTAGAGGCATTGCATCG
ACATCCATCCCGGTCCGAATACCGAGCTACTTGTACGCCGCATGGCGCGTCTCGCGTGTGACCGAAGCGGGA
ACCAGCAGGAACTGGGCAGGCTGTCCGACACGCAGTCCGCTACGGACTCGTTCTCGGGGTCGTCCGGTCTCC
GAGGATGATTGTTTGTAAGCCAGCGTGGTGGTGACTCTCTCCGTCCTTCTGGGGTATTTCTTCTGCCCAGTA
CCCCTGCCTTGTTTTCGATTCATCCATTAAAAACCTCCATATACATTACAAACACAACGTAAACCCAACGCA
AACCTCCAGATTTGTCCCAAACGACTCAATCCCAACTCGTATCCAACAAGTTCCTCACACCAAACCTCAACA
TCAACATGTCACCCTCCAAGACCAC---GTCCTCTTCCAAGTCCAAGATCTCGCTCACCAACCCGTCCATCC
CCCTCAACTCCCTCATCCTCGTAACCGGCTGCAACGGCCTCTTAGCCTCGCACGTCGCCGACCAACTCCTCG
CAGCAGGCTACCGCGTCCGCGGCACTGTTCGCAACCCCAACAAATGCTCCTACCTTACGTCCCTCTACTCCC
ACCGCCATGGAGGCCCGGGGAATTTTGAACTCGCCGAGATTTCCGATGTCACGGCCCCCAACGCCTGGGATG
ACGCCGTGAAGGGAGTGGCAGGGATTGTGCACTGCGTGGGAGCCACGGACTTGACTATCCAGGAGTCGGACA
GCGCTGCTCAAGAGGAGTTGGAGTGGCAGGTTGGTTTGTTGGAGGCTGCTAGGCGGGCAGGGACCGTCAGAA
GCTTTGTGTTTACTTCTTCGGCGTGGGCTCTCTGGATGCCTGATGCTAGCAAAAGAGTGACTTTGACGGAAC
AAAGTTGGAACGAAGACGCCGTGGCCCTGGCAAGGGACAAGAATGTCGATCCGAAAACCAAAGGAATGGCGG
GGTTCATGGCGCTAAAGACTCTTGTTGAGCAGGGAGTATGGGAATGGGTAAAGCGCGAAAAGCCTGGTTTTG
CATTCAATACCATCCTGCTGGATACTGTGCTCGGCGAGTGTCTTGATCCGAAGAATCAGGGGATCCCAAGCA
CGCCGGGCATGGTCCATTGGATCTGGGAGAACAAGCACATGGCTATCATCGACCTGATGGAACCGCAGTGGT
TTGTGGATTGTGTGGATATGGCCAAGGTGTACGTCGCAGCGCTGGCGTCGAGTCCGAAGGTGGATAGGGAGA
GATTGTTTGTCTTCGGCGAGCGGTATAGCTTCGGGGAGGTGGCGCGGTTGTTGGGGGAGATGTTTCCTGAGA
GAAAGGAGAAGTTTGGGAAGCCCCAGAAGAAGGGGTGGGATCAGACCGAGGTGCCAAACCAGAGGGCTGAGG
AGTTGTTGAAGAGAGTGGGACAGAAGAAGGGCTGGACGGCGTTAAAAGAGAGCGTGAGGGCGAATGCGGAGA
GTATTTTGAGGTTGGAGAGGGAGGGTGGTACGGGGGCGCCGCAGAGTACCTATGCGAGGTAGACTAGGAAGG
AGACGTGTTAATGAGGTTTTCGAATCGTGGGTGTATAGAGAGTAATACATACGACAGCTTGGTCCAATGCCT
CGACACTCTGAGTATGCGCTACCCTTTTGCGATCCCTGGTCTCTTGTAGTATTTCTTTTCGCAAAGAGCTGC
CATGACC-ACAAAAGCTCTTCAAGGCGCCGTCGGCTGGGGGTTATTCCCCACTGTCTTGTACAAATCCCTCA
ACTCGAATGCCTCGATGCCTCCCTCGGGGATTTCGCCAATGATACGCGCCGGCTGACCAGCGACGATGCTGA
AGCTGGGGATGACCATGTTCGGAGGGACAACCGAGCCGTCGAGAACTTTGACGTAATCCTTGATGATGGCAA
ACTCGCCAATGACGACCTTACCGCCAATGTGGACGTGGTTGCCGATCTGAGCAGCTTGGACGACGGTACCGG
GGCCGACAAAGACGTGGTCGCCGAGACGGAGGGGCATGAAGGTGAAGACTCTGTTTAGATTGCCGTCAGCCA
TTATAACGAGCACAGTCAAATTGGAAGAGAGAGGGTGGAGGAGCAGACATACCCCTTGTACATCCTGCCCGG
CGGCCGAAGACAGCACCCTCTGCTCAAGAAACAGTACCGACCAATGGCAACGGCAGTGTTGTTGGCTGGACC
GCCGGACGCGGACTGGGCTGGTGGAATTGTTCTCGCGAGGTCGCCTCGGATCATGACGTCGGGCTGGATGAC
TGTCTTGCCGCCAAGCATGATGTTTTGGGTGCCGACCAAAGTAGCCTTGCGGGCGACCTTGTTGCCGGTGTC
GGTCTCGATGTATTCTCCTCTGGGTGGTCGTCGTGACATGATGGGCGGCTGTTGTCTGTGTGTTCCGTTTGG
GGT----TGTGTGTGTGTGTGTTTGCTGGTCTTGTTGTTGTTTGTTTTTGTTTTGGCCAACAATTTCTTTGA
TCACTCAAAGCAGAGGGCGGGCGGGCAGGCACCTTGACGGTCAGTTTGGCGTCA----ACAGCCAGCGACGG
CACAAGTTGCCGATTGACAGACGGGGGATCACACCAATTTCAGCCTTTGATTGGTCGATCATGCTGGGC---
-----------CAGTGGGGGAGCTTGGGCCACTCATTGCGGGA------CCGGCACACGGCGGACACAGGAG
GCTGACACAGGCGGGCGGGGGTCCCCTGAAGCCCAGACGGGACCGCTGAAGATGACGGGATGCGCTGCAGTG
TCGATTCGCTACGAGGAATTGTCGGTTCCGCGTCTGGGGCTTCCACTCGTCGGATTAGGTT---CCTGCTCC
TCTTTCACCAGCAAGTCGAGACCGACTGGACCAGGTTGACGGGAAGCCTTGAAGCCCAACAGATGTGATGGA
TTTGTGCGGTGAGCGAATGGAGTCCAAGAAGTCCAAACTCGCCTCATACGATCTTCGACTTTATGCAGTCAT
GGAAACATAATCCATGTCCCTGTCTTTTGGGATCGGGAATTTATATCTGTGTTGATTCCCTTCTTCTTTGTC
AATGCTCCCGTTGTTTGTGAACGAAGCTGTAAACAACCACCCCTGAATGCCCTCATTCCCATCATCAACACA
CATCAATCATGTCCACCACCCAAAACCAGTCCCCTCAACCAAGCACAGGCAACGTCCCAACTGCCTCCTCCG
CGTCCCTCTTCAACATCTCCCACATCTCCCCACACCCCTCTCGACCATCAACA---ACCACCACCACCACCG
GACGAACCACCCCCGGCCGTCATCCACCAATCCCGCCTCCGCGTCCTTCACTGGCTCTTCAACCTCTCCCAA
ACCGACCCGTCGTGCTCATCCATAAACTCGACATACTCGGGCCCCGCATTTGCCCAGCCCTTGATGCCCTCA
AACAGAGCAAAGCTTTGAATCGAGTCATCGCCTATTTTGACGAGGTAATCCGACAACCAGCGCGCGGCACGG
CTA
