# Supplementary material for: Characterization of Greenbeard Genes Involved in Long-Distance Kind Discrimination in a Microbial Eukaryote
Source: PLoS Biol. 2016 Apr 14;14(4):e1002431. doi: 10.1371/journal.pbio.1002431 (PMC4831770; doi:10.1371/journal.pbio.1002431)
Supplement: S1 Data — (XLSX) [file pbio.1002431.s003.xlsx]

## Sheet: Fig. 1B
Communication frequencies [%]
	FGSC2489+FGSC2489	JW184+JW184	JW262+JW262	P4483+P4483	FGSC2489+JW184	FGSC2489+JW262	FGSC2489+P4483	JW262+P4483
	94.44	87.5	72.91	56.66	88	5.76	6.84	13.63
	90.24	73.17	84.61	76.92	82.089	15.78	8.06	24.32
	93.18	89.76	71.56	54.3	89.3	5.49	6.54	23.52
	94.64	70.4	87.4	79.73	80.49	16.59	8.56	33.33
	97.14							31.7
	88.46							31.91
	90							37.14
	86
	92.3
	91.89
	85.18
MEAN	91.2245	80.2075	79.12	66.9025	84.9698	10.905	7.5	27.9357
STDEV	3.69275	9.83437	8.05018	13.2744	4.33206	6.10677	0.965125	7.96877

## Sheet: Fig. 3A
Communication frequencies [%]
	CG1	CG2	CG3	Δdoc1	CG1+Δdoc1	CG2+Δdoc1	CG3+Δdoc1	Δdoc2	CG1+Δdoc2	CG2+Δdoc2	CG3+Δdoc2	Δdoc1Δdoc2	CG1+Δdoc1Δdoc2	CG2+Δdoc1Δdoc2	CG3+Δdoc1Δdoc2	Δdoc1Δdoc2_CG3	CG1+Δdoc1Δdoc2_CG3	CG2+Δdoc1Δdoc2_CG3	CG3+Δdoc1Δdoc2_CG3
	73.8095	96.9697	81.4815	33.3333	40	72.2222	78.4314	55.5556	48.0392	7.31707	6.45161	57.1429	2.38095	42.8571	10.4167	88.0952	6.84932	51.9481	78.7234
	84.4444	95.4545	79.4872	48.4848	47.4576	58.9744	64.2857	64.5833	54.2056	20	12.766	93.8776	2.12766	51.0204	5.26316	76.8116	15.0943	38.1944	65.7534
	82	92.3077	74.0741	18.1818	21.2121	63.8298	66.6667	45.5556	42.8571	25.6881	16.8067	85.7143	0	55.3846	9.375	78.7879	6.75676	55	65.7534
	92	89.1892	80	63.6364	44.8276		67.4419	25				63.6364				90.7692
	89.8305	92.9577	84.8485	29.4118	43.3333		79.5918	39.0244				92.8571				78.3133
	77.027	90.4255	81.25	63.1579				30.6667				100				84.6154
	91.8919		85.2273	52.9412				11.7647				85.7143				93.9394
	78.4615		80.6818	54.1667				26.1538				95.2381				64
				46.6667				34.1176				100				80.303
				61.1111
				47.0588
				41.6667
				62.5
Mean	83.6831	92.8841	80.8813	47.8705	39.3661	65.0088	71.2835	36.9357	48.3673	17.6684	12.0081	86.0201	1.50287	49.7541	8.35161	81.7372	9.5668	48.3808	70.0768
STDV	7.03881	2.94394	3.46865	14.1757	10.5001	6.70216	7.16175	16.3144	5.68134	9.40483	5.21899	15.4897	1.30767	6.35902	2.72491	8.94796	4.78721	8.95268	7.48822

## Sheet: Fig. 3B
Communication frequencies [%]
	CG5	CG5 + CG1	CG5 + Δdoc1Δdoc2
	93.2432	5.13	79.2593
	89.7059	5.99	86.25
	85.2941	4.2	85.5072
	97.6744
	91.6667
	91.1765
Mean	91.4601	5.10667	83.6722
STDV	4.07473	0.895228	3.83969

## Sheet: Fig. 3C
Communication frequencies [%]
	Δdoc1Δdoc2_CG3+Δdoc1Δdoc2_CG3	Δdoc1Δdoc2+Δdoc1Δdoc2	Δdoc1Δdoc2+Δdoc1Δdoc2_CG3
	86.2069	87.3563	10.2564
	71.9298	83.6364	23.3766
	65.8537	78.6885	17.5
Mean	74.6635	83.2271	17.0443
STDV	10.4484	4.34837	6.57196

## Sheet: Fig. S1A
Communication frequencies [%]
	P4457+P4457	FGSC2489+P4457	JW184+JW184	FGSC2489+JW184	JW264+JW264	FGSC2489+JW264	P4470+P4470	FGSC2489+P4470	P4472+P4472	FGSC2489+P4472
	67.65	75	87.5	88	100	93.94	100	92.5	100	87.8
	80	77.92	73.17	82.01	95.83	75.56	95	93.88	99.29	90.57
	86.67	79.37	89.76	89.3	93.7	76.89	99.58	94.12	100	88.5
			70.4	80.49	99.45	95.54	93.76	92.21	98.98	92.23
MEAN	78.1067	77.43	80.2075	84.95	97.245	85.4825	97.085	93.1775	99.5675	89.775
STDEV	9.65032	2.22583	9.83437	4.34972	3.00118	10.7233	3.16886	0.962094	0.515194	2.01538

## Sheet: Fig. S1B
Communication frequencies [%]
	D110+D110	FGSC2489+D110	D119+D119	FGSC2489+D119	P4486+P4486	FGSC2489+P4486	JW47+JW47	FGSC2489+JW47	JW161+JW161	FGSC2489+JW161	JW190+JW190	FGSC2489+JW190	JW230+JW230	FGSC2489+JW230	JW262+JW262	FGSC2489+JW262	P4483+P4483	FGSC2489+P4483
	85	0	29.41	2.44	92.98	7.69	90	2.17	69.05	0	77.94	5.71	64.86	4.88	72.91	5.76	56.66	6.84
	86.21	3.45	38.71	2.63	89.66	17.65	93.48	2.13	68.67	0	79.71	0	48.94	4.08	84.61	15.78	76.92	8.06
	92.68	2.5	62.5	1.49	95	7.69	95.92	0	76.56	2.04	86.44	0	64.81	4.84	71.56	5.49	54.3	6.54
															87.4	16.59	79.73	8.56
MEAN	87.9633	1.98333	43.54	2.18667	92.5467	11.01	93.1333	1.43333	71.4267	0.68	81.3633	1.90333	59.5367	4.6	79.12	10.905	66.9025	7.5
STDEV	4.12931	1.78209	17.0656	0.610765	2.69624	5.75041	2.97519	1.24146	4.44966	1.17779	4.48471	3.29667	9.17702	0.450777	8.05018	6.10677	13.2744	0.965125

## Sheet: Fig. S4A
Communication frequencies [%]
	Δdoc1(doc1-gfp)+Δdoc1(doc1-gfp)	FGSC2489+FGSC2489	FGSC2489+Δdoc1(doc1-gfp)	Δdoc1(doc1-gfp)+Δdoc1(doc1-gfp)	JW262+JW262	JW262+Δdoc1(doc1-gfp)	Δdoc1(doc1-gfp)+Δdoc1(doc1-gfp)	P4483+P4483	P4483+Δdoc1(doc1-gfp)
	80.4878	68.9655	53.7037	78.5714	84.7826	13.3333	70.5882	72.1311	21.6667
	76.2712	78.5714	66.6667	38.4615	72.973	8.82353	69.2308	58.6207	36.8421
	72.3404	88.2353	65.8228	61.1111	88.8889	5.26316	76.4706	77.4194	28.5714
MEAN	76.3665	78.5907	62.0644	59.3814	82.2148	9.14001	72.0965	69.3904	29.0267
STDEV	4.07453	9.6349	7.25285	20.1108	8.26282	4.04439	3.84837	9.69439	7.59796

## Sheet: Fig. S4B
Communication frequencies [%]
	Δdoc2(doc2-gfp)+Δdoc2(doc2-gfp)	FGSC2489+FGSC2489	FGSC2489+Δdoc2(doc2-gfp)	Δdoc2(doc2-gfp)+Δdoc2(doc2-gfp)	JW262+JW262	JW262+Δdoc2(doc2-gfp)	Δdoc2(doc2-gfp)+Δdoc2(doc2-gfp)	P4483+P4483	P4483+Δdoc2(doc2-gfp)
	56.6667	79.6296	52.8302	67.5	88.8889	12.5	62.963	76.7442	3.84615
	80.9524	85.3659	73.8462	63.2653	73.0769	14.4578	55.5556	71.25	9.27835
	75.2688	81.4433	76.1468	80.3279	72.7273	18.9873	79.4872	76	6.52174
MEAN	70.9626	82.1463	67.6077	70.3644	78.231	15.3151	66.0019	74.6647	6.54875
STDEV	12.7026	2.93201	12.8493	8.88461	9.23163	3.32754	12.2518	2.98056	2.7162

## Sheet: Fig. S4C
Communication frequencies [%]
	Δdoc1Δdoc2+Δdoc1Δdoc2	JW220+JW220	JW220+Δdoc1Δdoc2	Δdoc1Δdoc2+Δdoc1Δdoc2	JW242+JW242	JW242+Δdoc1Δdoc2	Δdoc1Δdoc2+Δdoc1Δdoc2	JW75+JW75	JW75+Δdoc1Δdoc2	Δdoc1Δdoc2+Δdoc1Δdoc2	JW258+JW258	JW258+Δdoc1Δdoc2	Δdoc1Δdoc2+Δdoc1Δdoc2	D111+D111	D111+Δdoc1Δdoc2	Δdoc1Δdoc2+Δdoc1Δdoc2	D113+D113	D113+Δdoc1Δdoc2
	93.1034	93.2432	79.2593	63.1579	66.6667	47.9167	67.4419	50	44.2857	71.4286	84.0909	53.4884	70.5882	79.5918	18.9189	70.3704	68.0851	21.4286
	94.9367	89.7059	86.25	86.2745	85.3659	84.6154	86	64.5161	77.0833	76.3158	88.2353	44.7761	85.7143	65.5172	10.2041	82.1429	57.1429	2.5
	90.2174	85.2941	85.5072	87.8049	78.7879	76.8116	96.6667	50	64	97.4359	91.6667	51.6129	94.3662	76.8116	16.4179	96.2963	35.4839	0
MEAN	92.7525	89.4144	83.6722	79.0791	76.9401	69.7812	83.3695	54.8387	61.7897	81.7268	87.9976	49.9591	83.5562	73.9736	15.1803	82.9365	53.5706	7.97619
STDEV	2.37915	3.98257	3.83969	13.8094	9.48554	19.3331	14.7889	8.38089	16.5102	13.8222	3.79347	4.58553	12.035	7.45415	4.4873	12.9812	16.5916	11.717

## Sheet: Fig. S4D
Communication frequencies [%]
	Δdoc1Δdoc2_CG3+Δdoc1Δdoc2_CG3	JW242+JW242	JW242+Δdoc1Δdoc2_CG3	Δdoc1Δdoc2_CG3+Δdoc1Δdoc2_CG3	P4471+P4471	P4471+Δdoc1Δdoc2_CG3
	92.3077	79.4521	13.1868	89.1892	68.595	54.8387
	75.6757	77.5	12.766	69.5652	65.2482	46.3918
	87.5	54.2373	20	69.7674	73.1183	35.2941
MEAN	85.1611	70.3964	15.3176	76.1739	68.9872	45.5082
STDEV	8.55913	14.0282	4.06054	11.272	3.94965	9.80221

[truncated: 2 more sheets: Fig. S4E, Fig. S5C]
