# Supplementary material for: Characterization of Greenbeard Genes Involved in Long-Distance Kind Discrimination in a Microbial Eukaryote
Source: PLoS Biol. 2016 Apr 14;14(4):e1002431. doi: 10.1371/journal.pbio.1002431 (PMC4831770; doi:10.1371/journal.pbio.1002431)
Supplement: S1 Tree — (TXT) [file pbio.1002431.s021.txt]

#NEXUS NCU07190
begin trees;
	tree tree_1 = [&R] ((((P4479:0.005705,(JW204:0.008575,(JW22:0.0,(JW228:0.001157,(D112:0.0,P4463:0.0):0.002252):0.002244):0.01123):0.004178):0.00305,(P4471:0.016006,((JW258:0.0078,((P4452:0.009137,P4468:0.007934):0.005201,JW199:0.003647):0.002913):0.002625,((JW193:0.006671,(JW75:0.012938,(JW246:0.005553,P4476:0.0):0.003119):0.007387):0.005583,((JW179:0.003445,(JW222:0.0,JW224:0.0):0.003309):0.007831,((D111:0.009261,FGSC2489:0.005552):0.001249,(P4489:0.01747,((JW242:0.01681,D113:0.008952):0.003488,JW220:0.015982):0.003248):0.003312):0.003504):0.002821):0.0018):0.004149):0.005897):0.003138,(JW148:0.0,JW196:0.0):0.013135):0.153989,AKFA2:0.153989);
end;

#NEXUS NCU07193
begin trees;
	tree tree_1 = [&R] ((AKFA20:0.057368,(AKFA24:0.0,(AKFA2:0.0,(AKFA12:0.0,(AKFA31:0.0,(AKFA16:0.0,(AKFA6:0.0,AKFA10:0.006712):0.0):0.0):0.0):0.0):0.0):0.009919):0.338623,(((((((JW258:0.029148,JW193:0.022053):0.006389,((((JW199:0.002934,JW204:0.003058):0.015874,P4452:0.044844):0.003768,P4471:0.022218):0.015153,(((D113:0.062557,P4476:0.025479):0.006949,JW246:0.045223):0.00616,((JW222:0.0,JW224:0.0):0.0,JW228:0.043497):0.008852):0.026781):0.022605):0.011522,(JW242:0.027944,P4489:0.036685):0.002986):0.019242,(FGSC2489:0.066715,JW22:0.044024):0.011167):0.021449,(JW220:0.024071,P4468:0.041626):0.016845):0.003851,D111:0.041819):1.0E-6,(JW148:0.084435,((P4463:0.002973,D112:0.0):0.072287,JW179:0.021943):0.01874):0.011369):0.338623);
end;

#NEXUS doc1; doc2; doc3
begin trees;
	tree tree_1 = [&R] (((((('AKFA16_doc3':0.012319,('AKFA6_doc3':0.0,'AKFA31_doc3':0.0):0.0):0.060409,('JW258_doc3':0.004144,('JW246_doc3':0.004063,('JW193_doc3':0.004062,('P4463_doc3':0.0,'D112_doc3':0.0):0.001013):0.001024):9.5E-4):0.056754):0.065414,('AKFA20_doc3':0.077368,('P4489_doc3':0.009439,('P4479_doc3':0.016254,('D111_doc3':0.001519,'JW179_doc3':0.003534):0.002763):0.005811):0.046712):0.029084):0.664974,((('JW258_doc2':0.00239,('P4463_doc2':0.0,('JW193_doc2':0.010241,'D112_doc2':0.0):0.0):0.001673):0.044692,('AKFA31_doc2':0.0,('AKFA16_doc2':0.0,'AKFA6_doc2':0.0):0.0):0.056007):0.151706,('JW246_doc2':0.438051,(('P4471_doc2':0.001018,('D113_doc2':0.0,'P4476_NCU07192_doc2':0.0):0.0):0.178683,('AKFA20_doc2':0.046905,(('D111_doc2':0.00107,'JW179_doc2':0.008553):0.004307,('P4489_doc2':0.005155,'P4479_doc2':0.002089):0.001828):0.064179):0.085111):0.121522):0.088545):0.191066):0.297009,((('AKFA10_doc2':0.022556,('AKFA24_doc2':0.0,('AKFA12_doc2':0.0,'AKFA2_doc2':0.0):0.0):8.9E-5):0.021204,('JW204_doc2':0.0,('FGSC2489_doc2':0.0,('JW199_doc2':0.00306,'JW228_doc2':0.001019):0.0):0.001019):0.049387):0.194997,('P4452_doc2':0.001889,('JW224_doc2':0.0010,'JW222_doc2':0.005143):0.006365):0.330193):0.478735):0.297486,((('JW196_doc1':0.0,((('JW242_doc1':0.0,'P4468_doc1':0.0):0.007111,('JW75_doc1':0.004057,'JW220_doc1':0.002006):0.002013):0.004081,('JW22_doc1':0.0,'JW148_doc1':0.0):0.0):0.0):0.232377,('JW246_doc1':0.13751,((('P4471_doc1':0.001444,('D113_doc1':0.0,'P4476_doc1':0.0):0.002582):0.145484,('AKFA20_doc1':0.024376,('P4479_doc1':0.001004,('JW179_doc1':0.004026,('D111_doc1':0.002009,'P4489_doc1':0.0):0.0):0.0):0.036608):0.081041):0.107741,(('AKFA31_doc1':0.0,('AKFA6_doc1':0.0,'AKFA16_doc1':0.0):0.0):0.051837,('JW258_doc1':4.48E-4,('P4463_doc1':0.0,('JW193_doc1':0.002024,'D112_doc1':0.0):0.0):0.002592):0.031519):0.091842):0.03345):0.069313):0.183563,((('JW224_doc1':0.0,'JW222_doc1':0.0):0.003424,'P4452_doc1':6.42E-4):0.212728,(('AKFA12_doc1':0.0,('AKFA24_doc1':0.0,('AKFA2_doc1':0.0,'AKFA10_doc1':0.004845):0.0):0.0):0.025079,('JW199_doc1':0.00884,('FGSC2489_doc1':0.0,('JW204_doc1':0.0,'JW228_doc1':0.0):0.0):0.009692):0.027031):0.195694):0.35526):0.297485);
end;
