# Supplementary material for: Characterization of Greenbeard Genes Involved in Long-Distance Kind Discrimination in a Microbial Eukaryote
Source: PLoS Biol. 2016 Apr 14;14(4):e1002431. doi: 10.1371/journal.pbio.1002431 (PMC4831770; doi:10.1371/journal.pbio.1002431)
Supplement: S2 Tree — (TXT) [file pbio.1002431.s022.txt]

#NEXUS doc1	N-terminal
begin trees
tree tree_1 = [&R] (((P4452:1.0E-6,(JW222:1.0E-6,JW224:1.0E-6):0.003677):0.326554,((JW228:1.0E-6,(FGSC2489:1.0E-6,JW204:1.0E-6):1.0E-6):0.002592,JW199:0.010495):0.35793):0.361522,(((P4471:1.0E-6,(P4476:0.001842,D113:0.003679):0.001841):0.111949,(JW179:1.0E-6,(D111:1.0E-6,(P4479:1.0E-6,P4489:1.0E-6):1.0E-6):0.005525):0.099088):0.064136,(((JW258:0.001839,JW193:0.003685):0.001838,(D112:1.0E-6,P4463:…
tree tree_2 = [&R] (((P4452:1.0E-6,(JW222:1.0E-6,JW224:1.0E-6):0.003677):0.326554,((JW228:1.0E-6,(FGSC2489:1.0E-6,JW204:1.0E-6):1.0E-6):0.002592,JW199:0.010495):0.35793):0.361522,(((P4471:1.0E-6,(P4476:0.001842,D113:0.003679):0.001841):0.111949,(JW179:1.0E-6,(D111:1.0E-6,(P4479:1.0E-6,P4489:1.0E-6):1.0E-6):0.005525):0.099088):0.064136,(((JW258:0.001839,JW193:0.003685):0.001838,(D112:1.0E-6,P4463:…
tree tree_3 = [&R] (((P4452:1.0E-6,(JW222:1.0E-6,JW224:1.0E-6):0.003677):0.326554,((JW228:1.0E-6,(FGSC2489:1.0E-6,JW204:1.0E-6):1.0E-6):0.002592,JW199:0.010495):0.35793):0.361522,(((P4471:1.0E-6,(P4476:0.001842,D113:0.003679):0.001841):0.111949,(JW179:1.0E-6,(D111:1.0E-6,(P4479:1.0E-6,P4489:1.0E-6):1.0E-6):0.005525):0.099088):0.064136,(((JW258:0.001839,JW193:0.003685):0.001838,(D112:1.0E-6,P4463:…
end
#NEXUS doc1	central
begin trees
tree tree_1 = [&R] (((P4452:1.0E-6,(JW222:1.0E-6,JW224:1.0E-6):0.00186):0.233784,((JW204:1.0E-6,(JW228:1.0E-6,FGSC2489:1.0E-6):1.0E-6):0.007571,JW199:0.013285):0.165316):0.376883,((((JW148:1.0E-6,JW22:1.0E-6):1.0E-6,JW196:1.0E-6):1.0E-6,((JW242:1.0E-6,P4468:1.0E-6):0.009336,(JW220:0.003663,JW75:0.005632):0.005648):0.003721):0.337227,(((P4471:0.002116,(P4476:1.0E-6,D113:1.0E-6):0.001554):0.134052,…
tree tree_2 = [&R] (((P4452:1.0E-6,(JW222:1.0E-6,JW224:1.0E-6):0.00186):0.233784,((JW204:1.0E-6,(JW228:1.0E-6,FGSC2489:1.0E-6):1.0E-6):0.007571,JW199:0.013285):0.165316):0.376883,((((JW148:1.0E-6,JW22:1.0E-6):1.0E-6,JW196:1.0E-6):1.0E-6,((JW242:1.0E-6,P4468:1.0E-6):0.009336,(JW220:0.003663,JW75:0.005632):0.005648):0.003721):0.337227,(((P4471:0.002116,(P4476:1.0E-6,D113:1.0E-6):0.001554):0.134052,…
tree tree_3 = [&R] (((P4452:1.0E-6,(JW222:1.0E-6,JW224:1.0E-6):0.00186):0.233784,((JW204:1.0E-6,(JW228:1.0E-6,FGSC2489:1.0E-6):1.0E-6):0.007571,JW199:0.013285):0.165316):0.376883,((((JW148:1.0E-6,JW22:1.0E-6):1.0E-6,JW196:1.0E-6):1.0E-6,((JW242:1.0E-6,P4468:1.0E-6):0.009336,(JW220:0.003663,JW75:0.005632):0.005648):0.003721):0.337227,(((P4471:0.002116,(P4476:1.0E-6,D113:1.0E-6):0.001554):0.134052,…
end
#NEXUS doc1	C-terminal
begin trees
tree tree_1 = [&R] (((P4452:1.0E-6,(JW222:1.0E-6,JW224:1.0E-6):0.001829):0.279357,((JW204:1.0E-6,(JW228:1.0E-6,FGSC2489:0.005522):1.0E-6):0.007022,JW199:0.005951):0.277082):0.310627,((P4471:0.001575,(P4476:1.0E-6,D113:1.0E-6):0.00393):0.123496,((D111:1.0E-6,((P4479:0.125628,JW179:1.0E-6):0.001831,P4489:1.0E-6):0.00183):0.091187,((JW75:1.0E-6,((JW220:0.005548,(JW242:0.003712,P4468:0.003692):0.0074…
tree tree_2 = [&R] (((P4452:1.0E-6,(JW222:1.0E-6,JW224:1.0E-6):0.001829):0.279357,((JW204:1.0E-6,(JW228:1.0E-6,FGSC2489:0.005522):1.0E-6):0.007022,JW199:0.005951):0.277082):0.310627,((P4471:0.001575,(P4476:1.0E-6,D113:1.0E-6):0.00393):0.123496,((D111:1.0E-6,((P4479:0.125628,JW179:1.0E-6):0.001831,P4489:1.0E-6):0.00183):0.091187,((JW75:1.0E-6,((JW220:0.005548,(JW242:0.003712,P4468:0.003692):0.0074…
tree tree_3 = [&R] (((P4452:1.0E-6,(JW222:1.0E-6,JW224:1.0E-6):0.001829):0.279357,((JW204:1.0E-6,(JW228:1.0E-6,FGSC2489:0.005522):1.0E-6):0.007022,JW199:0.005951):0.277082):0.310627,((P4471:0.001575,(P4476:1.0E-6,D113:1.0E-6):0.00393):0.123496,((D111:1.0E-6,((P4479:0.125628,JW179:1.0E-6):0.001831,P4489:1.0E-6):0.00183):0.091187,((JW75:1.0E-6,((JW220:0.005548,(JW242:0.003712,P4468:0.003692):0.0074…
end
#NEXUS doc2	N-terminal
begin trees
tree tree_1 = [&R] ((((JW193:0.010507,(D112:1.0E-6,P4463:1.0E-6):1.0E-6):0.001735,JW258:1.0E-6):0.210844,((D111:9.4E-4,(JW179:1.0E-6,(P4489:0.008825,P4479:1.0E-6):0.007058):0.006105):0.090723,(P4476:1.0E-6,(D113:1.0E-6,P4471:0.008995):1.0E-6):0.161757):0.14729):0.801488,((JW199:1.0E-6,((JW204:1.0E-6,JW228:1.0E-6):1.0E-6,FGSC2489:1.0E-6):1.0E-6):0.144933,((JW222:1.0E-6,JW224:0.010598):0.005229,P44…
tree tree_2 = [&R] ((((JW193:0.010507,(D112:1.0E-6,P4463:1.0E-6):1.0E-6):0.001735,JW258:1.0E-6):0.210844,((D111:9.4E-4,(JW179:1.0E-6,(P4489:0.008825,P4479:1.0E-6):0.007058):0.006105):0.090723,(P4476:1.0E-6,(D113:1.0E-6,P4471:0.008995):1.0E-6):0.161757):0.14729):0.801488,((JW199:1.0E-6,((JW204:1.0E-6,JW228:1.0E-6):1.0E-6,FGSC2489:1.0E-6):1.0E-6):0.144933,((JW222:1.0E-6,JW224:0.010598):0.005229,P44…
tree tree_3 = [&R] ((((JW193:0.010507,(D112:1.0E-6,P4463:1.0E-6):1.0E-6):0.001735,JW258:1.0E-6):0.210844,((D111:9.4E-4,(JW179:1.0E-6,(P4489:0.008825,P4479:1.0E-6):0.007058):0.006105):0.090723,(P4476:1.0E-6,(D113:1.0E-6,P4471:0.008995):1.0E-6):0.161757):0.14729):0.801488,((JW199:1.0E-6,((JW204:1.0E-6,JW228:1.0E-6):1.0E-6,FGSC2489:1.0E-6):1.0E-6):0.144933,((JW222:1.0E-6,JW224:0.010598):0.005229,P44…
end
#NEXUS doc2	central
begin trees
tree tree_1 = [&R] ((((JW193:0.007042,(D112:1.0E-6,P4463:1.0E-6):1.0E-6):4.16E-4,JW258:0.008376):0.135809,(((P4489:1.0E-6,(P4479:1.0E-6,D111:0.005277):0.001756):0.004379,JW179:0.002679):0.130916,((P4476:1.0E-6,D113:1.0E-6):1.0E-6,P4471:1.0E-6):0.187762):0.196822):0.274053,((JW204:1.0E-6,(JW228:0.001751,(FGSC2489:1.0E-6,JW199:0.001752):1.0E-6):0.00528):0.304056,(P4452:1.0E-6,(JW222:0.01835,JW224:0…
tree tree_2 = [&R] ((((JW193:0.007042,(D112:1.0E-6,P4463:1.0E-6):1.0E-6):4.16E-4,JW258:0.008376):0.135809,(((P4489:1.0E-6,(P4479:1.0E-6,D111:0.005277):0.001756):0.004379,JW179:0.002679):0.130916,((P4476:1.0E-6,D113:1.0E-6):1.0E-6,P4471:1.0E-6):0.187762):0.196822):0.274053,((JW204:1.0E-6,(JW228:0.001751,(FGSC2489:1.0E-6,JW199:0.001752):1.0E-6):0.00528):0.304056,(P4452:1.0E-6,(JW222:0.01835,JW224:0…
tree tree_3 = [&R] ((((JW193:0.007042,(D112:1.0E-6,P4463:1.0E-6):1.0E-6):4.16E-4,JW258:0.008376):0.135809,(((P4489:1.0E-6,(P4479:1.0E-6,D111:0.005277):0.001756):0.004379,JW179:0.002679):0.130916,((P4476:1.0E-6,D113:1.0E-6):1.0E-6,P4471:1.0E-6):0.187762):0.196822):0.274053,((JW204:1.0E-6,(JW228:0.001751,(FGSC2489:1.0E-6,JW199:0.001752):1.0E-6):0.00528):0.304056,(P4452:1.0E-6,(JW222:0.01835,JW224:0…
end
#NEXUS doc2	C-terminal
begin trees
tree tree_1 = [&R] (((JW193:1.0E-6,((D112:1.0E-6,P4463:1.0E-6):0.008851,JW258:0.008877):0.005249):0.222663,(((P4489:0.006985,JW179:1.0E-6):0.00812,(D111:0.003475,P4479:1.0E-6):5.97E-4):0.217386,((P4476:1.0E-6,D113:1.0E-6):0.002183,P4471:0.001325):0.126988):0.255612):0.550441,((JW199:0.003496,(JW228:0.00175,(JW204:1.0E-6,FGSC2489:1.0E-6):1.0E-6):1.0E-6):0.41478,(JW224:0.005287,(JW222:1.0E-6,P4452:…
tree tree_2 = [&R] (((JW193:1.0E-6,((D112:1.0E-6,P4463:1.0E-6):0.008851,JW258:0.008877):0.005249):0.222663,(((P4489:0.006985,JW179:1.0E-6):0.00812,(D111:0.003475,P4479:1.0E-6):5.97E-4):0.217386,((P4476:1.0E-6,D113:1.0E-6):0.002183,P4471:0.001325):0.126988):0.255612):0.550441,((JW199:0.003496,(JW228:0.00175,(JW204:1.0E-6,FGSC2489:1.0E-6):1.0E-6):1.0E-6):0.41478,(JW224:0.005287,(JW222:1.0E-6,P4452:…
tree tree_3 = [&R] (((JW193:1.0E-6,((D112:1.0E-6,P4463:1.0E-6):0.008851,JW258:0.008877):0.005249):0.222663,(((P4489:0.006985,JW179:1.0E-6):0.00812,(D111:0.003475,P4479:1.0E-6):5.97E-4):0.217386,((P4476:1.0E-6,D113:1.0E-6):0.002183,P4471:0.001325):0.126988):0.255612):0.550441,((JW199:0.003496,(JW228:0.00175,(JW204:1.0E-6,FGSC2489:1.0E-6):1.0E-6):1.0E-6):0.41478,(JW224:0.005287,(JW222:1.0E-6,P4452:…
end
#NEXUS doc3	N-terminal
begin trees
tree tree_1 = [&R] ((JW179:1.0E-6,(P4489:1.0E-6,(D111:0.002531,P4479:0.009035):0.024141):0.001253):0.319118,((JW193:0.002649,(P4463:1.0E-6,D112:1.0E-6):0.001236):0.009369,JW258:1.0E-6):0.319118)
tree tree_2 = [&R] ((JW179:1.0E-6,(P4489:1.0E-6,(D111:0.002531,P4479:0.009035):0.024141):0.001253):0.319118,((JW193:0.002649,(P4463:1.0E-6,D112:1.0E-6):0.001236):0.009369,JW258:1.0E-6):0.319118)
tree tree_3 = [&R] ((JW179:1.0E-6,(P4489:1.0E-6,(D111:0.002531,P4479:0.009035):0.024141):0.001253):0.319118,((JW193:0.002649,(P4463:1.0E-6,D112:1.0E-6):0.001236):0.009369,JW258:1.0E-6):0.319118)
end
#NEXUS doc3	central
begin trees
tree tree_1 = [&R] (((P4489:0.01045,(D111:0.00126,JW179:0.002588):0.007712):0.002736,P4479:0.015824):0.150912,((JW193:0.002574,(P4463:1.0E-6,D112:1.0E-6):0.001284):0.003844,JW258:0.00135):0.150912)
tree tree_2 = [&R] (((P4489:0.01045,(D111:0.00126,JW179:0.002588):0.007712):0.002736,P4479:0.015824):0.150912,((JW193:0.002574,(P4463:1.0E-6,D112:1.0E-6):0.001284):0.003844,JW258:0.00135):0.150912)
tree tree_3 = [&R] (((P4489:0.01045,(D111:0.00126,JW179:0.002588):0.007712):0.002736,P4479:0.015824):0.150912,((JW193:0.002574,(P4463:1.0E-6,D112:1.0E-6):0.001284):0.003844,JW258:0.00135):0.150912)
end
#NEXUS doc3	C-terminal
begin trees
tree tree_1 = [&R] (((P4489:0.023312,(D111:1.0E-6,JW179:0.006464):0.004529):0.015276,P4479:0.029812):0.166767,(JW193:0.004112,((P4463:1.0E-6,D112:1.0E-6):0.003845,JW258:0.001274):0.003621):0.166767)
tree tree_2 = [&R] (((P4489:0.023312,(D111:1.0E-6,JW179:0.006464):0.004529):0.015276,P4479:0.029812):0.166767,(JW193:0.004112,((P4463:1.0E-6,D112:1.0E-6):0.003845,JW258:0.001274):0.003621):0.166767)
tree tree_3 = [&R] (((P4489:0.023312,(D111:1.0E-6,JW179:0.006464):0.004529):0.015276,P4479:0.029812):0.166767,(JW193:0.004112,((P4463:1.0E-6,D112:1.0E-6):0.003845,JW258:0.001274):0.003621):0.166767)
end
